# Supplementary material for: Replacement of the Alpha variant of SARS-CoV-2 by the Delta variant in Lebanon between April and June 2021
Source: Microb Genom. 2022 Jul 25;8(7):mgen000838. doi: 10.1099/mgen.0.000838 (PMC9455693; doi:10.1099/mgen.0.000838)
Supplement: Supplementary material 2 [file mgen-8-838-s002.xlsx]

## Sheet: Supplementary Table 1
Sample number	Sample accession	Read accession	Consensus accession	Date of Collection	Province	Specimen type	E-gene Ct	lineage	conflict	ambiguity_score	scorpio_call	scorpio_support	scorpio_conflict	version	pangolin_version	pangoLEARN_version	pango_version	status	note	sequenced_bases	reads	mapped_reads	coverage	snps	pct_N_bases	pct_covered_bases	longest_no_N_run	full_mapped_reads	probable_false_positive	qc_pass	hi_qc_pass	sequencing_date
638	ERS7276240	ERR6592862	ERZ3298617	2021-03-24	Bekaa	Nasopharyngeal	22.72	B.1.1.7	0	0.993285	Alpha (B.1.1.7-like)	0.913	0.0435	PLEARN-v1.2.46	3.1.7	2021-07-28	v1.2.46	passed_qc	scorpio call: Alt alleles 21; Ref alleles 1; Amb alleles 1; Oth alleles 0	114610415	886848	788317	3838.8216X	45	0.99	98.99	22822	226061	FALSE	TRUE	TRUE	20210716
525	ERS7276133	ERR6592874	ERZ3298629	2021-03-11	Mount Lebanon	Nasopharyngeal	20.68	B.1.1.7	0	1	Alpha (B.1.1.7-like)	0.9565	0.0435	PLEARN-v1.2.46	3.1.7	2021-07-28	v1.2.46	passed_qc	scorpio call: Alt alleles 22; Ref alleles 1; Amb alleles 0; Oth alleles 0	97775939	674600	670268	3274.2289X	40	0.35	99.62	29779	202447	FALSE	TRUE	TRUE	20210716
85	ERS7275677	ERR6593453	ERZ3299298	2021-01-19	Mount Lebanon	Nasopharyngeal	15.47	B.1.1.7	0	1	Alpha (B.1.1.7-like)	0.9565	0.0435	PLEARN-v1.2.46	3.1.7	2021-07-28	v1.2.46	passed_qc	scorpio call: Alt alleles 22; Ref alleles 1; Amb alleles 0; Oth alleles 0	298208106	2080950	2062836	9984.6087X	45	0.26	99.73	29800	758500	FALSE	TRUE	TRUE	20210721
334	ERS7275943	ERR6592866	ERZ3298621	2021-02-23	South	Nasopharyngeal	21.22	B.1.1.7	0	0.967937	Alpha (B.1.1.7-like)	0.8696	0.0435	PLEARN-v1.2.46	3.1.7	2021-07-28	v1.2.46	passed_qc	scorpio call: Alt alleles 20; Ref alleles 1; Amb alleles 2; Oth alleles 0	55781961	584731	383130	1868.7535X	41	3.37	96.61	8384	110312	FALSE	TRUE	TRUE	20210716
23	ERS7275629	ERR6593256	ERZ3299012	2021-01-05	North	Nasopharyngeal	24.15	B.1.36.1	0	0.707922				PLEARN-v1.2.46	3.1.7	2021-07-28	v1.2.46	passed_qc		18065860	224053	170737	604.3672X	18	22.23	77.77	2562	49754	FALSE	TRUE	FALSE	20210721
43	ERS7275635	ERR6593234	ERZ3298990	2021-01-07	Nabatieh	Nasopharyngeal	13.62	B.1.177.53	0	0.999925				PLEARN-v1.2.46	3.1.7	2021-07-28	v1.2.46	passed_qc		59889095	419893	416574	2003.3846X	20	0.35	99.65	29798	186224	FALSE	TRUE	TRUE	20210721
267	ERS7275865	ERR6593374	ERZ3299159	2021-02-16	Mount Lebanon	Nasopharyngeal	18.29	B.1.1.7	0	0.966898	Alpha (B.1.1.7-like)	0.913	0.0435	PLEARN-v1.2.46	3.1.7	2021-07-28	v1.2.46	passed_qc	scorpio call: Alt alleles 21; Ref alleles 1; Amb alleles 1; Oth alleles 0	61768962	444140	439054	2068.2193X	37	3.62	96.33	8431	185051	FALSE	TRUE	TRUE	20210721
433	ERS7276028	ERR6593053	ERZ3298808	2021-03-02	South	Nasopharyngeal	22.64	B.1.1.7	0	0.974323	Alpha (B.1.1.7-like)	0.8696	0.0435	PLEARN-v1.2.46	3.1.7	2021-07-28	v1.2.46	passed_qc	scorpio call: Alt alleles 20; Ref alleles 1; Amb alleles 2; Oth alleles 0; scorpio replaced lineage assignment B.1.1	133629809	932392	921666	4475.5327X	38	3.09	96.89	8399	267547	FALSE	TRUE	TRUE	20210716
172	ERS7275776	ERR6593220	ERZ3298976	2021-02-08	Mount Lebanon	Nasopharyngeal	20.9	B.1.1.7	0	0.850868	Alpha (B.1.1.7-like)	0.8261	0.0435	PLEARN-v1.2.46	3.1.7	2021-07-28	v1.2.46	passed_qc	scorpio call: Alt alleles 19; Ref alleles 1; Amb alleles 3; Oth alleles 0	26177656	208252	188873	876.3794X	34	12.72	87.25	4043	63467	FALSE	TRUE	FALSE	20210721
196	ERS7275779	ERR6593324	ERZ3299081	2021-02-09	South	Nasopharyngeal	12.83	B.1.1.7	0	0.997294	Alpha (B.1.1.7-like)	0.9565	0.0435	PLEARN-v1.2.46	3.1.7	2021-07-28	v1.2.46	passed_qc	scorpio call: Alt alleles 22; Ref alleles 1; Amb alleles 0; Oth alleles 0	156120389	1088335	1081282	5227.4589X	40	1.02	98.97	29481	366538	FALSE	TRUE	TRUE	20210721
387	ERS7275983	ERR6593470	ERZ3299330	2021-02-25	Baalbeck Hermel	Nasopharyngeal	19.58	None						PANGO-v1.2.46	3.1.7	2021-07-28	v1.2.46	fail	N_content:1.0	47471	367	335	1.5877X	None	99.6	0.4	84	130	FALSE	FALSE	FALSE	20210721
470	ERS7276068	ERR6592965	ERZ3298720	2021-03-04	North	Nasopharyngeal	21.29	B.1.1.7	0	0.989663	Alpha (B.1.1.7-like)	0.913	0.0435	PLEARN-v1.2.46	3.1.7	2021-07-28	v1.2.46	passed_qc	scorpio call: Alt alleles 21; Ref alleles 1; Amb alleles 1; Oth alleles 0	87230141	611667	601663	2921.2382X	39	1.3	98.68	16259	178898	FALSE	TRUE	TRUE	20210716
791	ERS7276378	ERR6593668	ERZ3299654	2021-04-12	Bekaa	Nasopharyngeal	19.08	B.1.1.7	0	0.997784	Alpha (B.1.1.7-like)	0.9565	0.0435	PLEARN-v1.2.46	3.1.7	2021-07-28	v1.2.46	passed_qc	scorpio call: Alt alleles 22; Ref alleles 1; Amb alleles 0; Oth alleles 0	80461678	562813	560010	2693.0758X	40	0.53	99.43	22830	229368	FALSE	TRUE	TRUE	20210729
728	ERS7276314	ERR6593577	ERZ3299542	2021-04-01	Bekaa	Nasopharyngeal	16.23	B.1.1.7	0	1	Alpha (B.1.1.7-like)	0.9565	0.0435	PLEARN-v1.2.46	3.1.7	2021-07-28	v1.2.46	passed_qc	scorpio call: Alt alleles 22; Ref alleles 1; Amb alleles 0; Oth alleles 0	84636635	589244	587608	2833.0226X	49	0.35	99.6	29781	244353	FALSE	TRUE	TRUE	20210729
347	ERS7275933	ERR6592849	ERZ3298604	2021-02-23	South	Nasopharyngeal	17.45	B.1.1.7	0	0.990733	Alpha (B.1.1.7-like)	0.913	0.0435	PLEARN-v1.2.46	3.1.7	2021-07-28	v1.2.46	passed_qc	scorpio call: Alt alleles 21; Ref alleles 1; Amb alleles 1; Oth alleles 0	73907892	689592	506089	2475.1446X	41	1.25	98.73	22821	141337	FALSE	TRUE	TRUE	20210716
437	ERS7276021	ERR6592919	ERZ3298674	2021-03-02	North	Nasopharyngeal	20.85	B.1.1.7	0	0.962842	Alpha (B.1.1.7-like)	0.8696	0.0435	PLEARN-v1.2.46	3.1.7	2021-07-28	v1.2.46	passed_qc	scorpio call: Alt alleles 20; Ref alleles 1; Amb alleles 2; Oth alleles 0	98401603	689660	676943	3295.5541X	39	3.8	96.18	8299	189167	FALSE	TRUE	TRUE	20210716
473	ERS7276052	ERR6593105	ERZ3298862	2021-03-04	North	Nasopharyngeal	13.79	B.1.1.7	0	0.999963	Alpha (B.1.1.7-like)	0.9565	0.0435	PLEARN-v1.2.46	3.1.7	2021-07-28	v1.2.46	passed_qc	scorpio call: Alt alleles 22; Ref alleles 1; Amb alleles 0; Oth alleles 0	129082884	889372	885299	4321.1123X	40	0.35	99.63	29780	272993	FALSE	TRUE	TRUE	20210716
548	ERS7276137	ERR6592914	ERZ3298669	2021-03-11	North	Nasopharyngeal	23.42	B.1.1.7	0	0.91902	Alpha (B.1.1.7-like)	0.8696	0.0435	PLEARN-v1.2.46	3.1.7	2021-07-28	v1.2.46	passed_qc	scorpio call: Alt alleles 20; Ref alleles 1; Amb alleles 2; Oth alleles 0	79283940	561704	551674	2655.8653X	39	7.75	92.22	6863	151238	FALSE	TRUE	TRUE	20210716
673	ERS7276270	ERR6593661	ERZ3299641	2021-03-25	Bekaa	Nasopharyngeal	23.38	B.1.1.7	0	0.940228	Alpha (B.1.1.7-like)	0.913	0.0435	PLEARN-v1.2.46	3.1.7	2021-07-28	v1.2.46	passed_qc	scorpio call: Alt alleles 21; Ref alleles 1; Amb alleles 1; Oth alleles 0	39830891	305435	284167	1333.6393X	42	6.34	93.63	5845	110172	FALSE	TRUE	TRUE	20210729
96	ERS7275695	ERR6593180	ERZ3298936	2021-01-20	North	Nasopharyngeal	20.99	B.1.1.7	0	0.91621	Alpha (B.1.1.7-like)	0.8696	0.0435	PLEARN-v1.2.46	3.1.7	2021-07-28	v1.2.46	passed_qc	scorpio call: Alt alleles 20; Ref alleles 1; Amb alleles 2; Oth alleles 0	52342202	388729	379138	1752.2362X	36	8.38	91.57	8299	150589	FALSE	TRUE	TRUE	20210721
383	ERS7275988	ERR6593184	ERZ3298940	2021-02-25	North	Nasopharyngeal	22.37	B.1.1.7	0	0.914358	Alpha (B.1.1.7-like)	0.8261	0.0435	PLEARN-v1.2.46	3.1.7	2021-07-28	v1.2.46	passed_qc	scorpio call: Alt alleles 19; Ref alleles 1; Amb alleles 3; Oth alleles 0	53922191	409025	384894	1804.565X	37	8.31	91.64	3868	157825	FALSE	TRUE	TRUE	20210721
533	ERS7276144	ERR6592947	ERZ3298702	2021-03-12	Baalbeck Hermel	Nasopharyngeal	17.32	B.1.1.7	0	1	Alpha (B.1.1.7-like)	0.9565	0.0435	PLEARN-v1.2.46	3.1.7	2021-07-28	v1.2.46	passed_qc	scorpio call: Alt alleles 22; Ref alleles 1; Amb alleles 0; Oth alleles 0	126290150	866114	863556	4227.3047X	45	0.31	99.67	29793	274359	FALSE	TRUE	TRUE	20210716
543	ERS7276128	ERR6593028	ERZ3298783	2021-03-11	North	Nasopharyngeal	19.94	B.1.1.7	0	0.999663	Alpha (B.1.1.7-like)	0.9565	0.0435	PLEARN-v1.2.46	3.1.7	2021-07-28	v1.2.46	passed_qc	scorpio call: Alt alleles 22; Ref alleles 1; Amb alleles 0; Oth alleles 0	117796075	822882	807398	3944.8628X	39	0.36	99.63	23082	236221	FALSE	TRUE	TRUE	20210716
795	ERS7276386	ERR6593591	ERZ3299569	2021-04-13	South	Nasopharyngeal	15.9	B.1.1.7	0	1	Alpha (B.1.1.7-like)	0.9565	0.0435	PLEARN-v1.2.46	3.1.7	2021-07-28	v1.2.46	passed_qc	scorpio call: Alt alleles 22; Ref alleles 1; Amb alleles 0; Oth alleles 0	55780591	386021	384962	1866.837X	41	0.4	99.56	29764	160070	FALSE	TRUE	TRUE	20210729
840	ERS7276436	ERR6592789	ERZ3298546	2021-04-21	Mount Lebanon	Nasopharyngeal	21.81	B.1.1.7	0	1	Alpha (B.1.1.7-like)	0.9565	0.0435	PLEARN-v1.2.46	3.1.7	2021-07-28	v1.2.46	passed_qc	scorpio call: Alt alleles 22; Ref alleles 1; Amb alleles 0; Oth alleles 0	46712713	339752	320919	1564.2849X	44	0.64	99.33	29655	126164	FALSE	TRUE	TRUE	20210709
853	ERS7276450	ERR6592758	ERZ3298515	2021-04-26	Nabatieh	Nasopharyngeal	22.5	B.1.1.7	0	0.959364	Alpha (B.1.1.7-like)	0.913	0.0435	PLEARN-v1.2.46	3.1.7	2021-07-28	v1.2.46	passed_qc	scorpio call: Alt alleles 21; Ref alleles 1; Amb alleles 1; Oth alleles 0	14566020	163294	101472	487.7696X	41	4.78	95.18	9244	36114	FALSE	TRUE	TRUE	20210709
302	ERS7275894	ERR6593428	ERZ3299258	2021-02-18	Mount Lebanon	Nasopharyngeal	14.18	B.1.398	0	0.996465				PLEARN-v1.2.46	3.1.7	2021-07-28	v1.2.46	passed_qc		55908162	388617	387030	1869.9576X	25	1.42	98.58	16236	173690	FALSE	TRUE	TRUE	20210721
694	ERS7276276	ERR6593602	ERZ3299592	2021-03-29	Mount Lebanon	Nasopharyngeal	15.82	B.1.1.7	0	0.99895	Alpha (B.1.1.7-like)	0.9565	0.0435	PLEARN-v1.2.46	3.1.7	2021-07-28	v1.2.46	passed_qc	scorpio call: Alt alleles 22; Ref alleles 1; Amb alleles 0; Oth alleles 0	69333791	485608	483618	2321.2097X	42	0.61	99.36	22734	202828	FALSE	TRUE	TRUE	20210729
765	ERS7276355	ERR6593562	ERZ3299513	2021-04-07	Mount Lebanon	Nasopharyngeal	18.19	B.1.1.7	0	0.999925	Alpha (B.1.1.7-like)	0.9565	0.0435	PLEARN-v1.2.46	3.1.7	2021-07-28	v1.2.46	passed_qc	scorpio call: Alt alleles 22; Ref alleles 1; Amb alleles 0; Oth alleles 0	62314743	434756	433079	2085.9223X	45	0.36	99.6	23087	178673	FALSE	TRUE	TRUE	20210729
841	ERS7276415	ERR6592831	ERZ3298588	2021-04-20	South	Nasopharyngeal	15	B.1.1.7	0	1	Alpha (B.1.1.7-like)	0.9565	0.0435	PLEARN-v1.2.46	3.1.7	2021-07-28	v1.2.46	passed_qc	scorpio call: Alt alleles 22; Ref alleles 1; Amb alleles 0; Oth alleles 0	50619595	349177	347018	1694.3555X	43	0.4	99.57	29764	120237	FALSE	TRUE	TRUE	20210709
891	ERS7276470	ERR6592781	ERZ3298538	2021-04-28	South	Nasopharyngeal	11.26	B.1.1.7	0	0.999963	Alpha (B.1.1.7-like)	0.9565	0.0435	PLEARN-v1.2.46	3.1.7	2021-07-28	v1.2.46	passed_qc	scorpio call: Alt alleles 22; Ref alleles 1; Amb alleles 0; Oth alleles 0	43021439	294708	293054	1439.8744X	41	0.35	99.6	29779	122970	FALSE	TRUE	TRUE	20210709
414	ERS7275999	ERR6593009	ERZ3298764	2021-03-01	Bekaa	Nasopharyngeal	19.94	B.1.1.7	0	0.981604	Alpha (B.1.1.7-like)	0.913	0.0435	PLEARN-v1.2.46	3.1.7	2021-07-28	v1.2.46	passed_qc	scorpio call: Alt alleles 21; Ref alleles 1; Amb alleles 1; Oth alleles 0	166726935	1156291	1143571	5583.2494X	41	2.05	97.93	19066	332169	FALSE	TRUE	TRUE	20210716
606	ERS7276205	ERR6593025	ERZ3298780	2021-03-19	South	Nasopharyngeal	23.61	B.1.1.7	0	0.977429	Alpha (B.1.1.7-like)	0.913	0.0435	PLEARN-v1.2.46	3.1.7	2021-07-28	v1.2.46	passed_qc	scorpio call: Alt alleles 21; Ref alleles 1; Amb alleles 1; Oth alleles 0	97391851	905951	680252	3262.4408X	41	2.95	97.03	8299	188719	FALSE	TRUE	TRUE	20210716
821	ERS7276410	ERR6592756	ERZ3298513	2021-04-19	Bekaa	Nasopharyngeal	19.96	B.1.1.7	0	0.999963	Alpha (B.1.1.7-like)	0.9565	0.0435	PLEARN-v1.2.46	3.1.7	2021-07-28	v1.2.46	passed_qc	scorpio call: Alt alleles 22; Ref alleles 1; Amb alleles 0; Oth alleles 0	26589001	186903	182307	890.2171X	41	0.4	99.55	29764	69878	FALSE	TRUE	TRUE	20210709
58	ERS7275647	ERR6593127	ERZ3298883	2021-01-12	North	Nasopharyngeal	15.48	B.1.1	0	0.976095				PLEARN-v1.2.46	3.1.7	2021-07-28	v1.2.46	passed_qc		40593943	293403	287154	1358.2903X	22	3.21	96.79	8294	121552	FALSE	TRUE	TRUE	20210721
68	ERS7275663	ERR6593290	ERZ3299046	2021-01-13	North	Nasopharyngeal	15	B.1.1.7	0	0.957249	Alpha (B.1.1.7-like)	0.913	0.0435	PLEARN-v1.2.46	3.1.7	2021-07-28	v1.2.46	passed_qc	scorpio call: Alt alleles 21; Ref alleles 1; Amb alleles 1; Oth alleles 0	35841106	276735	255593	1199.6346X	35	4.93	95.01	8294	104182	FALSE	TRUE	TRUE	20210721
99	ERS7275691	ERR6593366	ERZ3299143	2021-01-20	North	Nasopharyngeal	18.49	B.1.398	0	0.960661				PLEARN-v1.2.46	3.1.7	2021-07-28	v1.2.46	passed_qc		64128238	466143	458438	2145.9415X	18	4.66	95.34	8299	189465	FALSE	TRUE	TRUE	20210721
628	ERS7276198	ERR6593033	ERZ3298788	2021-03-19	North	Nasopharyngeal	16.72	B.1.1.7	0	0.999963	Alpha (B.1.1.7-like)	0.9565	0.0435	PLEARN-v1.2.46	3.1.7	2021-07-28	v1.2.46	passed_qc	scorpio call: Alt alleles 22; Ref alleles 1; Amb alleles 0; Oth alleles 0	149999490	1032630	1027729	5021.6307X	42	0.27	99.72	28241	331868	FALSE	TRUE	TRUE	20210716
871	ERS7276465	ERR6592816	ERZ3298573	2021-04-27	South	Nasopharyngeal	19.4	B.1.1.7	0	1	Alpha (B.1.1.7-like)	0.9565	0.0435	PLEARN-v1.2.46	3.1.7	2021-07-28	v1.2.46	passed_qc	scorpio call: Alt alleles 22; Ref alleles 1; Amb alleles 0; Oth alleles 0	58672731	407533	402221	1964.9806X	46	0.33	99.64	29787	160610	FALSE	TRUE	TRUE	20210709
216	ERS7275806	ERR6593449	ERZ3299290	2021-02-10	Mount Lebanon	Nasopharyngeal	15.88	B.1.1.7	0	0.999963	Alpha (B.1.1.7-like)	0.9565	0.0435	PLEARN-v1.2.46	3.1.7	2021-07-28	v1.2.46	passed_qc	scorpio call: Alt alleles 22; Ref alleles 1; Amb alleles 0; Oth alleles 0	274406263	1901299	1893540	9187.2584X	42	0.35	99.64	29780	714843	FALSE	TRUE	TRUE	20210721
273	ERS7275879	ERR6593315	ERZ3299071	2021-02-16	Bekaa	Nasopharyngeal	23.89	B.1.1.7	0	0.607816	Alpha (B.1.1.7-like)	0.7391	0.0435	PLEARN-v1.2.46	3.1.7	2021-07-28	v1.2.46	passed_qc	scorpio call: Alt alleles 17; Ref alleles 1; Amb alleles 5; Oth alleles 0	13813188	155916	150343	462.1699X	31	27.9	72.07	2562	33773	FALSE	TRUE	FALSE	20210721
534	ERS7276143	ERR6592972	ERZ3298727	2021-03-12	North	Nasopharyngeal	15.28	B.1.1.7	0	0.999963	Alpha (B.1.1.7-like)	0.9565	0.0435	PLEARN-v1.2.46	3.1.7	2021-07-28	v1.2.46	passed_qc	scorpio call: Alt alleles 22; Ref alleles 1; Amb alleles 0; Oth alleles 0	171621629	1176186	1172578	5744.5028X	44	0.23	99.76	29815	416850	FALSE	TRUE	TRUE	20210716
676	ERS7276244	ERR6593516	ERZ3299421	2021-03-25	Baalbeck Hermel	Nasopharyngeal	12.25	B.1.1.7	0	1	Alpha (B.1.1.7-like)	0.9565	0.0435	PLEARN-v1.2.46	3.1.7	2021-07-28	v1.2.46	passed_qc	scorpio call: Alt alleles 22; Ref alleles 1; Amb alleles 0; Oth alleles 0	53534490	369053	368298	1791.8945X	44	0.4	99.57	29764	156345	FALSE	TRUE	TRUE	20210729
724	ERS7276311	ERR6593648	ERZ3299614	2021-04-01	Baalbeck Hermel	Nasopharyngeal	14	B.1.1.7	0	0.999963	Alpha (B.1.1.7-like)	0.9565	0.0435	PLEARN-v1.2.46	3.1.7	2021-07-28	v1.2.46	passed_qc	scorpio call: Alt alleles 22; Ref alleles 1; Amb alleles 0; Oth alleles 0	127115285	878581	877345	4254.6807X	45	0.35	99.62	29781	357316	FALSE	TRUE	TRUE	20210729
28	ERS7275620	ERR6593330	ERZ3299087	2021-01-05	Baalbeck Hermel	Nasopharyngeal	19.27	B.1	0	0.938077				PLEARN-v1.2.46	3.1.7	2021-07-28	v1.2.46	passed_qc		37750434	322496	311636	1263.0402X	20	6.38	93.61	8294	107636	FALSE	TRUE	TRUE	20210721
83	ERS7275676	ERR6593323	ERZ3299080	2021-01-18	Mount Lebanon	Nasopharyngeal	22	B.1.243	0	0.979462				PLEARN-v1.2.46	3.1.7	2021-07-28	v1.2.46	passed_qc		147972423	1119016	1036075	4949.4776X	12	2.47	97.53	8332	359985	FALSE	TRUE	TRUE	20210721
87	ERS7275685	ERR6593223	ERZ3298979	2021-01-19	South	Nasopharyngeal	24.51	B.1.1.7	0	0.462372	Alpha (B.1.1.7-like)	0.6957	0.0435	PLEARN-v1.2.46	3.1.7	2021-07-28	v1.2.46	passed_qc	scorpio call: Alt alleles 16; Ref alleles 1; Amb alleles 6; Oth alleles 0	9227740	124536	104630	308.8102X	32	34.71	65.27	2481	22561	FALSE	TRUE	FALSE	20210721
471	ERS7276072	ERR6593087	ERZ3298843	2021-03-04	Baalbeck Hermel	Nasopharyngeal	24.64	B.1.1.7	0	0.951925	Alpha (B.1.1.7-like)	0.8696	0.0435	PLEARN-v1.2.46	3.1.7	2021-07-28	v1.2.46	passed_qc	scorpio call: Alt alleles 20; Ref alleles 1; Amb alleles 2; Oth alleles 0	90614040	681188	629616	3035.5824X	42	5.06	94.92	8393	184117	FALSE	TRUE	TRUE	20210716
516	ERS7276109	ERR6593034	ERZ3298789	2021-03-10	North	Nasopharyngeal	21.6	B.1.1.7	0	0.999813	Alpha (B.1.1.7-like)	0.9565	0.0435	PLEARN-v1.2.46	3.1.7	2021-07-28	v1.2.46	passed_qc	scorpio call: Alt alleles 22; Ref alleles 1; Amb alleles 0; Oth alleles 0	143888521	997566	985528	4819.2824X	42	0.37	99.62	22822	283847	FALSE	TRUE	TRUE	20210716
667	ERS7276264	ERR6593578	ERZ3299544	2021-03-25	Bekaa	Nasopharyngeal	20.14	B.1.1.7	0	0.995709	Alpha (B.1.1.7-like)	0.9565	0.0435	PLEARN-v1.2.46	3.1.7	2021-07-28	v1.2.46	passed_qc	scorpio call: Alt alleles 22; Ref alleles 1; Amb alleles 0; Oth alleles 0	43863720	317812	305903	1468.4333X	45	1.02	98.95	22712	125136	FALSE	TRUE	TRUE	20210729
792	ERS7276387	ERR6593561	ERZ3299510	2021-04-13	South	Nasopharyngeal	20.53	B.1.1.7	0	0.998123	Alpha (B.1.1.7-like)	0.9565	0.0435	PLEARN-v1.2.46	3.1.7	2021-07-28	v1.2.46	passed_qc	scorpio call: Alt alleles 22; Ref alleles 1; Amb alleles 0; Oth alleles 0	86530038	602798	601221	2895.9704X	44	0.55	99.41	23031	245391	FALSE	TRUE	TRUE	20210729
889	ERS7276477	ERR6592844		2021-04-28	South	Nasopharyngeal	18.85	None						PANGO-v1.2.46	3.1.7	2021-07-28	v1.2.46	fail	N_content:1.0	85498	82561	3675	2.8598X	None	100	0	1	12	TRUE	FALSE	FALSE	20210709
22	ERS7275609	ERR6593281	ERZ3299037	2021-01-05	Baalbeck Hermel	Nasopharyngeal	14.34	B.1.398	0	0.999963				PLEARN-v1.2.46	3.1.7	2021-07-28	v1.2.46	passed_qc		91420924	634512	632046	3058.5859X	27	0.32	99.66	29801	280980	FALSE	TRUE	TRUE	20210721
88	ERS7275681	ERR6593247	ERZ3299003	2021-01-19	South	Nasopharyngeal	18.67	B.1.1.7	0	0.996125	Alpha (B.1.1.7-like)	0.9565	0.0435	PLEARN-v1.2.46	3.1.7	2021-07-28	v1.2.46	passed_qc	scorpio call: Alt alleles 22; Ref alleles 1; Amb alleles 0; Oth alleles 0	70584395	505914	495825	2362.5388X	39	1.28	98.69	11510	214303	FALSE	TRUE	TRUE	20210721
183	ERS7275765	ERR6593448	ERZ3299288	2021-02-08	Mount Lebanon	Nasopharyngeal	16.07	B.1.1.7	0	1	Alpha (B.1.1.7-like)	0.9565	0.0435	PLEARN-v1.2.46	3.1.7	2021-07-28	v1.2.46	passed_qc	scorpio call: Alt alleles 22; Ref alleles 1; Amb alleles 0; Oth alleles 0	217601363	1519249	1511296	7284.571X	43	0.28	99.71	29801	542865	FALSE	TRUE	TRUE	20210721
258	ERS7275852	ERR6593300	ERZ3299056	2021-02-15	Mount Lebanon	Nasopharyngeal	23.76	B.1.1.7	0	0.691512	Alpha (B.1.1.7-like)	0.7826	0.0435	PLEARN-v1.2.46	3.1.7	2021-07-28	v1.2.46	passed_qc	scorpio call: Alt alleles 18; Ref alleles 1; Amb alleles 4; Oth alleles 0	17658664	199586	178232	590.862X	31	23.32	76.63	2562	46071	FALSE	TRUE	FALSE	20210721
369	ERS7275959	ERR6593063	ERZ3298818	2021-02-24	Mount Lebanon	Nasopharyngeal	13.85	B.1.1.7	0	1	Alpha (B.1.1.7-like)	0.9565	0.0435	PLEARN-v1.2.46	3.1.7	2021-07-28	v1.2.46	passed_qc	scorpio call: Alt alleles 22; Ref alleles 1; Amb alleles 0; Oth alleles 0	154704612	1063575	1060230	5178.5688X	39	0.25	99.73	29811	328980	FALSE	TRUE	TRUE	20210716
495	ERS7276093	ERR6592956	ERZ3298711	2021-03-09	Mount Lebanon	Nasopharyngeal	23.18	B.1.1.7	0	0.957778	Alpha (B.1.1.7-like)	0.8696	0.0435	PLEARN-v1.2.46	3.1.7	2021-07-28	v1.2.46	passed_qc	scorpio call: Alt alleles 20; Ref alleles 1; Amb alleles 2; Oth alleles 0	108301903	763635	750316	3627.8062X	41	4.8	95.18	8299	220825	FALSE	TRUE	TRUE	20210716
575	ERS7276184	ERR6593567	ERZ3299522	2021-03-17	North	Nasopharyngeal	24.6	B.1.1.7	0	0.9731	Alpha (B.1.1.7-like)	0.913	0.0435	PLEARN-v1.2.46	3.1.7	2021-07-28	v1.2.46	passed_qc	scorpio call: Alt alleles 21; Ref alleles 1; Amb alleles 1; Oth alleles 0	85801687	686280	605930	2872.6512X	36	3.37	96.59	9244	244662	FALSE	TRUE	TRUE	20210729
645	ERS7276225	ERR6593563	ERZ3299515	2021-03-24	Mount Lebanon	Nasopharyngeal	13.23	B.1.1.7	0	1	Alpha (B.1.1.7-like)	0.9565	0.0435	PLEARN-v1.2.46	3.1.7	2021-07-28	v1.2.46	passed_qc	scorpio call: Alt alleles 22; Ref alleles 1; Amb alleles 0; Oth alleles 0	100400234	703713	696044	3360.7489X	43	0.35	99.62	29780	297083	FALSE	TRUE	TRUE	20210729
730	ERS7276321	ERR6593515	ERZ3299419	2021-04-01	North	Nasopharyngeal	22.26	B.1.1.7	0	0.998536	Alpha (B.1.1.7-like)	0.9565	0.0435	PLEARN-v1.2.46	3.1.7	2021-07-28	v1.2.46	passed_qc	scorpio call: Alt alleles 22; Ref alleles 1; Amb alleles 0; Oth alleles 0	98370181	693561	686189	3292.7973X	39	0.5	99.46	23046	281828	FALSE	TRUE	TRUE	20210729
760	ERS7276353	ERR6593663	ERZ3299645	2021-04-07	Mount Lebanon	Nasopharyngeal	17.46	B.1.1.7	0	1	Alpha (B.1.1.7-like)	0.9565	0.0435	PLEARN-v1.2.46	3.1.7	2021-07-28	v1.2.46	passed_qc	scorpio call: Alt alleles 22; Ref alleles 1; Amb alleles 0; Oth alleles 0	57462226	401417	398769	1923.0956X	39	0.35	99.6	29779	156451	FALSE	TRUE	TRUE	20210729
822	ERS7276422	ERR6592840	ERZ3298597	2021-04-20	Mount Lebanon	Nasopharyngeal	19.97	B.1.1.7	0	0.999963	Alpha (B.1.1.7-like)	0.9565	0.0435	PLEARN-v1.2.46	3.1.7	2021-07-28	v1.2.46	passed_qc	scorpio call: Alt alleles 22; Ref alleles 1; Amb alleles 0; Oth alleles 0	56085920	385494	382920	1877.5196X	48	0.35	99.61	29779	156989	FALSE	TRUE	TRUE	20210709
10	ERS7275597	ERR6593342	ERZ3299099	2020-12-29	Bekaa	Nasopharyngeal	20.69	B.1	0	0.92624				PLEARN-v1.2.46	3.1.7	2021-07-28	v1.2.46	passed_qc		47018922	340229	335530	1573.0736X	18	7.68	92.32	8299	139759	FALSE	TRUE	TRUE	20210721
78	ERS7275666	ERR6593398	ERZ3299201	2021-01-13	North	Nasopharyngeal	16.72	B.1.36.1	0	0.966377				PLEARN-v1.2.46	3.1.7	2021-07-28	v1.2.46	passed_qc		55741538	400849	395238	1864.7868X	23	4.19	95.81	8299	167316	FALSE	TRUE	TRUE	20210721
382	ERS7275990	ERR6593051	ERZ3298806	2021-02-25	Baalbeck Hermel	Nasopharyngeal	24.88	B.1.1.7	0	0.93685	Alpha (B.1.1.7-like)	0.8696	0.0435	PLEARN-v1.2.46	3.1.7	2021-07-28	v1.2.46	passed_qc	scorpio call: Alt alleles 20; Ref alleles 1; Amb alleles 2; Oth alleles 0	77419300	560688	537525	2593.8181X	40	6.5	93.49	6863	151949	FALSE	TRUE	TRUE	20210716
418	ERS7276009	ERR6592938	ERZ3298693	2021-03-02	Mount Lebanon	Nasopharyngeal	14.88	B.1.1.7	0	1	Alpha (B.1.1.7-like)	0.9565	0.0435	PLEARN-v1.2.46	3.1.7	2021-07-28	v1.2.46	passed_qc	scorpio call: Alt alleles 22; Ref alleles 1; Amb alleles 0; Oth alleles 0	151745786	1043484	1039851	5080.736X	44	0.27	99.72	29804	310597	FALSE	TRUE	TRUE	20210716
536	ERS7276121	ERR6593102	ERZ3298859	2021-03-11	Baalbeck Hermel	Nasopharyngeal	15.69	B.1.1.7	0	0.999963	Alpha (B.1.1.7-like)	0.9565	0.0435	PLEARN-v1.2.46	3.1.7	2021-07-28	v1.2.46	passed_qc	scorpio call: Alt alleles 22; Ref alleles 1; Amb alleles 0; Oth alleles 0	142633466	980284	976912	4774.7158X	40	0.31	99.67	28229	301734	FALSE	TRUE	TRUE	20210716
599	ERS7276163	ERR6592863	ERZ3298618	2021-03-16	Akkar	Nasopharyngeal	20.83	B.1.1.7	0	0.99552	Alpha (B.1.1.7-like)	0.913	0.0435	PLEARN-v1.2.46	3.1.7	2021-07-28	v1.2.46	passed_qc	scorpio call: Alt alleles 21; Ref alleles 1; Amb alleles 1; Oth alleles 0	102698376	715365	710493	3438.6829X	39	0.8	99.17	22954	205213	FALSE	TRUE	TRUE	20210716
731	ERS7276318	ERR6593669	ERZ3299656	2021-04-01	Baalbeck Hermel	Nasopharyngeal	20.7	B.1.1.7	0	0.995823	Alpha (B.1.1.7-like)	0.9565	0.0435	PLEARN-v1.2.46	3.1.7	2021-07-28	v1.2.46	passed_qc	scorpio call: Alt alleles 22; Ref alleles 1; Amb alleles 0; Oth alleles 0	101258582	725796	705276	3389.9309X	46	0.84	99.13	22759	283835	FALSE	TRUE	TRUE	20210729
746	ERS7276345	ERR6593689	ERZ3299695	2021-04-06	Mount Lebanon	Nasopharyngeal	22.26	B.1.1.7	0	1	Alpha (B.1.1.7-like)	0.9565	0.0435	PLEARN-v1.2.46	3.1.7	2021-07-28	v1.2.46	passed_qc	scorpio call: Alt alleles 22; Ref alleles 1; Amb alleles 0; Oth alleles 0	111634021	776792	770808	3736.3431X	40	0.35	99.62	29780	313751	FALSE	TRUE	TRUE	20210729
768	ERS7276352	ERR6593524	ERZ3299437	2021-04-07	Mount Lebanon	Nasopharyngeal	16.34	B.1.1.7	0	1	Alpha (B.1.1.7-like)	0.9565	0.0435	PLEARN-v1.2.46	3.1.7	2021-07-28	v1.2.46	passed_qc	scorpio call: Alt alleles 22; Ref alleles 1; Amb alleles 0; Oth alleles 0	92060896	639572	637562	3081.1402X	47	0.35	99.6	29779	263445	FALSE	TRUE	TRUE	20210729
787	ERS7276381	ERR6593550	ERZ3299488	2021-04-12	South	Nasopharyngeal	22.78	B.1.1.7	0	0.976291	Alpha (B.1.1.7-like)	0.913	0.0435	PLEARN-v1.2.46	3.1.7	2021-07-28	v1.2.46	passed_qc	scorpio call: Alt alleles 21; Ref alleles 1; Amb alleles 1; Oth alleles 0	38691322	284005	272870	1295.3396X	39	3.24	96.73	9244	106339	FALSE	TRUE	TRUE	20210729
838	ERS7276427	ERR6592834	ERZ3298591	2021-04-21	Baalbeck Hermel	Nasopharyngeal	11.98	B.1.1.7	0	1	Alpha (B.1.1.7-like)	0.9565	0.0435	PLEARN-v1.2.46	3.1.7	2021-07-28	v1.2.46	passed_qc	scorpio call: Alt alleles 22; Ref alleles 1; Amb alleles 0; Oth alleles 0	45077502	308941	307691	1508.6451X	38	0.36	99.59	29778	127327	FALSE	TRUE	TRUE	20210709
868	ERS7276468	ERR6592788	ERZ3298545	2021-04-27	South	Nasopharyngeal	22.54	B.1.1.7	0	1	Alpha (B.1.1.7-like)	0.9565	0.0435	PLEARN-v1.2.46	3.1.7	2021-07-28	v1.2.46	passed_qc	scorpio call: Alt alleles 22; Ref alleles 1; Amb alleles 0; Oth alleles 0	33206783	275290	228027	1111.8779X	41	0.35	99.6	29779	88589	FALSE	TRUE	TRUE	20210709
203	ERS7275823	ERR6593283	ERZ3299039	2021-02-10	Bekaa	Nasopharyngeal	22.59	B.1.1.7	0	0.933408	Alpha (B.1.1.7-like)	0.8696	0.0435	PLEARN-v1.2.46	3.1.7	2021-07-28	v1.2.46	passed_qc	scorpio call: Alt alleles 20; Ref alleles 1; Amb alleles 2; Oth alleles 0	133124465	1017043	992581	4457.6322X	45	6.72	93.27	8299	309505	FALSE	TRUE	TRUE	20210721
346	ERS7275950	ERR6592917	ERZ3298672	2021-02-23	Mount Lebanon	Nasopharyngeal	23.88	B.1.1.7	0	0.965817	Alpha (B.1.1.7-like)	0.8696	0.0435	PLEARN-v1.2.46	3.1.7	2021-07-28	v1.2.46	passed_qc	scorpio call: Alt alleles 20; Ref alleles 1; Amb alleles 2; Oth alleles 0	78399388	591012	541217	2626.6526X	39	3.57	96.42	8598	152279	FALSE	TRUE	TRUE	20210716
420	ERS7276032	ERR6592853	ERZ3298608	2021-03-02	South	Nasopharyngeal	23.9	B.1.1.7	0	0.948621	Alpha (B.1.1.7-like)	0.8696	0.0435	PLEARN-v1.2.46	3.1.7	2021-07-28	v1.2.46	passed_qc	scorpio call: Alt alleles 20; Ref alleles 1; Amb alleles 2; Oth alleles 0	59136887	515573	406086	1981.59X	44	5.04	94.94	8597	108772	FALSE	TRUE	TRUE	20210716
738	ERS7276328	ERR6593571	ERZ3299530	2021-04-05	Nabatieh	Nasopharyngeal	18.08	B.1.1.7	0	0.993133	Alpha (B.1.1.7-like)	0.913	0.0435	PLEARN-v1.2.46	3.1.7	2021-07-28	v1.2.46	passed_qc	scorpio call: Alt alleles 21; Ref alleles 1; Amb alleles 1; Oth alleles 0	55966882	390779	389499	1873.1855X	41	1.02	98.93	22822	159655	FALSE	TRUE	TRUE	20210729
111	ERS7275720	ERR6593227	ERZ3298983	2021-01-26	South	Nasopharyngeal	20.82	B.1.1.7	0	0.851511	Alpha (B.1.1.7-like)	0.8261	0.0435	PLEARN-v1.2.46	3.1.7	2021-07-28	v1.2.46	passed_qc	scorpio call: Alt alleles 19; Ref alleles 1; Amb alleles 3; Oth alleles 0	14918087	144917	109384	499.3979X	33	13.27	86.68	5906	43315	FALSE	TRUE	FALSE	20210721
330	ERS7275937	ERR6592880	ERZ3298635	2021-02-23	North	Nasopharyngeal	18.67	B.1.1.7	0	0.991039	Alpha (B.1.1.7-like)	0.913	0.0435	PLEARN-v1.2.46	3.1.7	2021-07-28	v1.2.46	passed_qc	scorpio call: Alt alleles 21; Ref alleles 1; Amb alleles 1; Oth alleles 0	109879098	774878	757474	3679.9414X	41	1.2	98.79	16252	226196	FALSE	TRUE	TRUE	20210716
531	ERS7276147	ERR6592899	ERZ3298654	2021-03-12	Baalbeck Hermel	Nasopharyngeal	24.25	B.1.1.7	0	0.998461	Alpha (B.1.1.7-like)	0.9565	0.0435	PLEARN-v1.2.46	3.1.7	2021-07-28	v1.2.46	passed_qc	scorpio call: Alt alleles 22; Ref alleles 1; Amb alleles 0; Oth alleles 0	104266309	725916	715576	3491.6769X	39	0.49	99.49	22908	205805	FALSE	TRUE	TRUE	20210716
574	ERS7276180	ERR6593642	ERZ3299603	2021-03-17	South	Nasopharyngeal	19.27	B.1.1.7	0	1	Alpha (B.1.1.7-like)	0.9565	0.0435	PLEARN-v1.2.46	3.1.7	2021-07-28	v1.2.46	passed_qc	scorpio call: Alt alleles 22; Ref alleles 1; Amb alleles 0; Oth alleles 0	99039752	693509	690759	3315.7402X	42	0.33	99.65	29786	289969	FALSE	TRUE	TRUE	20210729
709	ERS7276286	ERR6593478	ERZ3299345	2021-03-30	South	Nasopharyngeal	15.12	B.1.1.7	0	0.988438	Alpha (B.1.1.7-like)	0.913	0.0435	PLEARN-v1.2.46	3.1.7	2021-07-28	v1.2.46	passed_qc	scorpio call: Alt alleles 21; Ref alleles 1; Amb alleles 1; Oth alleles 0	15090351	104898	104429	505.2616X	35	1.64	98.31	14222	42888	FALSE	TRUE	TRUE	20210729
747	ERS7276342	ERR6593568	ERZ3299524	2021-04-06	North	Nasopharyngeal	21.65	B.1.1.7	0	0.990772	Alpha (B.1.1.7-like)	0.913	0.0435	PLEARN-v1.2.46	3.1.7	2021-07-28	v1.2.46	passed_qc	scorpio call: Alt alleles 21; Ref alleles 1; Amb alleles 1; Oth alleles 0	82389922	595282	574993	2757.905X	38	1.21	98.76	22822	233568	FALSE	TRUE	TRUE	20210729
748	ERS7276343	ERR6593667	ERZ3299652	2021-04-06	Mount Lebanon	Nasopharyngeal	21.66	B.1.1.7	0	0.994309	Alpha (B.1.1.7-like)	0.913	0.0435	PLEARN-v1.2.46	3.1.7	2021-07-28	v1.2.46	passed_qc	scorpio call: Alt alleles 21; Ref alleles 1; Amb alleles 1; Oth alleles 0	68633390	482752	478201	2297.473X	39	0.9	99.07	22822	197220	FALSE	TRUE	TRUE	20210729
880	ERS7276475	ERR6592839	ERZ3298596	2021-04-28	Baalbeck Hermel	Nasopharyngeal	17.81	B.1.1.7	0	1	Alpha (B.1.1.7-like)	0.9565	0.0435	PLEARN-v1.2.46	3.1.7	2021-07-28	v1.2.46	passed_qc	scorpio call: Alt alleles 22; Ref alleles 1; Amb alleles 0; Oth alleles 0	58709679	402122	401109	1965.4945X	38	0.26	99.69	29806	167276	FALSE	TRUE	TRUE	20210709
67	ERS7275640	ERR6593383	ERZ3299176	2021-01-12	Baalbeck Hermel	Nasopharyngeal	12.22	B.1.1.7			Alpha (B.1.1.7-like)	0.9565	0.0435	PANGO-v1.2.46	3.1.7	2021-07-28	v1.2.46	passed_qc	scorpio call: Alt alleles 22; Ref alleles 1; Amb alleles 0; Oth alleles 0	59812060	415938	412391	2001.8428X	39	0.4	99.57	29764	187643	FALSE	TRUE	TRUE	20210721
206	ERS7275783	ERR6593443	ERZ3299279	2021-02-09	South	Nasopharyngeal	15.63	B.1.1.7	0	1	Alpha (B.1.1.7-like)	0.9565	0.0435	PLEARN-v1.2.46	3.1.7	2021-07-28	v1.2.46	passed_qc	scorpio call: Alt alleles 22; Ref alleles 1; Amb alleles 0; Oth alleles 0	246745409	1721610	1714227	8259.7973X	44	0.24	99.75	29813	648994	FALSE	TRUE	TRUE	20210721
212	ERS7275789	ERR6593416	ERZ3299235	2021-02-09	North	Nasopharyngeal	18.86	B.1.1.7	0	0.980749	Alpha (B.1.1.7-like)	0.913	0.0435	PLEARN-v1.2.46	3.1.7	2021-07-28	v1.2.46	passed_qc	scorpio call: Alt alleles 21; Ref alleles 1; Amb alleles 1; Oth alleles 0	163217478	1170552	1158133	5463.8992X	41	2.77	97.21	11183	390169	FALSE	TRUE	TRUE	20210721
340	ERS7275934	ERR6592895	ERZ3298650	2021-02-23	South	Nasopharyngeal	17.92	B.1.1.7			Alpha (B.1.1.7-like)	0.9565	0.0435	PANGO-v1.2.46	3.1.7	2021-07-28	v1.2.46	passed_qc	scorpio call: Alt alleles 22; Ref alleles 1; Amb alleles 0; Oth alleles 0	129340707	895114	887084	4330.2153X	38	0.35	99.64	29780	271625	FALSE	TRUE	TRUE	20210716
374	ERS7275970	ERR6592969	ERZ3298724	2021-02-24	North	Nasopharyngeal	20.39	B.1.1.7	0	0.999137	Alpha (B.1.1.7-like)	0.9565	0.0435	PLEARN-v1.2.46	3.1.7	2021-07-28	v1.2.46	passed_qc	scorpio call: Alt alleles 22; Ref alleles 1; Amb alleles 0; Oth alleles 0	121144542	838430	833031	4056.5926X	41	0.43	99.55	22822	243075	FALSE	TRUE	TRUE	20210716
446	ERS7276007	ERR6592896	ERZ3298651	2021-03-02	Bekaa	Nasopharyngeal	14.2	B.1.1.7	0	1	Alpha (B.1.1.7-like)	0.9565	0.0435	PLEARN-v1.2.46	3.1.7	2021-07-28	v1.2.46	passed_qc	scorpio call: Alt alleles 22; Ref alleles 1; Amb alleles 0; Oth alleles 0	194292060	1336688	1328936	6504.8336X	39	0.26	99.72	29807	399523	FALSE	TRUE	TRUE	20210716
686	ERS7276293	ERR6593597	ERZ3299581	2021-03-30	South	Nasopharyngeal	18.29	B.1.1.7	0	0.981527	Alpha (B.1.1.7-like)	0.913	0.0435	PLEARN-v1.2.46	3.1.7	2021-07-28	v1.2.46	passed_qc	scorpio call: Alt alleles 21; Ref alleles 1; Amb alleles 1; Oth alleles 0	63019967	456023	448077	2110.1771X	38	2.75	97.21	9244	161665	FALSE	TRUE	TRUE	20210729
757	ERS7276341	ERR6593697	ERZ3299710	2021-04-06	South	Nasopharyngeal	21.24	None						PANGO-v1.2.46	3.1.7	2021-07-28	v1.2.46	fail	N_content:1.0	563958	139245	25655	18.8599X	None	99.75	0.25	37	132	FALSE	FALSE	FALSE	20210729
794	ERS7276385	ERR6593542	ERZ3299473	2021-04-13	North	Nasopharyngeal	15.28	B.1.1.7	0	1	Alpha (B.1.1.7-like)	0.9565	0.0435	PLEARN-v1.2.46	3.1.7	2021-07-28	v1.2.46	passed_qc	scorpio call: Alt alleles 22; Ref alleles 1; Amb alleles 0; Oth alleles 0	91444159	633075	631924	3060.1205X	49	0.35	99.6	29781	262843	FALSE	TRUE	TRUE	20210729
6	ERS7275605	ERR6593278	ERZ3299034	2020-12-30	Bekaa	Nasopharyngeal	20.52	B.1.398	0	0.921074				PLEARN-v1.2.46	3.1.7	2021-07-28	v1.2.46	passed_qc		50358478	459549	361346	1684.678X	19	7.64	92.36	6381	149270	FALSE	TRUE	TRUE	20210721
236	ERS7275778	ERR6593457	ERZ3299306	2021-02-09	Mount Lebanon	Nasopharyngeal	12.28	B.1.1.7	0	0.999925	Alpha (B.1.1.7-like)	0.9565	0.0435	PLEARN-v1.2.46	3.1.7	2021-07-28	v1.2.46	passed_qc	scorpio call: Alt alleles 22; Ref alleles 1; Amb alleles 0; Oth alleles 0	298908525	2062382	2053736	10004.9523X	44	0.26	99.73	29807	779194	FALSE	TRUE	TRUE	20210721
407	ERS7275994	ERR6592977	ERZ3298732	2021-03-01	Mount Lebanon	Nasopharyngeal	16.66	B.1.1.7	0	0.999963	Alpha (B.1.1.7-like)	0.9565	0.0435	PLEARN-v1.2.46	3.1.7	2021-07-28	v1.2.46	passed_qc	scorpio call: Alt alleles 22; Ref alleles 1; Amb alleles 0; Oth alleles 0	158229800	1091923	1083232	5297.1284X	41	0.36	99.62	28214	328328	FALSE	TRUE	TRUE	20210716
422	ERS7276015	ERR6593077	ERZ3298832	2021-03-02	South	Nasopharyngeal	17.92	B.1.1.7	0	0.998123	Alpha (B.1.1.7-like)	0.913	0.0435	PLEARN-v1.2.46	3.1.7	2021-07-28	v1.2.46	passed_qc	scorpio call: Alt alleles 21; Ref alleles 1; Amb alleles 1; Oth alleles 0	160475556	1106088	1101004	5373.5345X	42	0.51	99.48	23014	322331	FALSE	TRUE	TRUE	20210716
451	ERS7276037	ERR6593031	ERZ3298786	2021-03-03	Mount Lebanon	Nasopharyngeal	15.12	B.1.1.7	0	1	Alpha (B.1.1.7-like)	0.9565	0.0435	PLEARN-v1.2.46	3.1.7	2021-07-28	v1.2.46	passed_qc	scorpio call: Alt alleles 22; Ref alleles 1; Amb alleles 0; Oth alleles 0	159847634	1101381	1097497	5351.7456X	40	0.26	99.72	29807	338251	FALSE	TRUE	TRUE	20210716
520	ERS7276098	ERR6592859	ERZ3298614	2021-03-10	South	Nasopharyngeal	16.41	B.1.1.7	0	0.999963	Alpha (B.1.1.7-like)	0.9565	0.0435	PLEARN-v1.2.46	3.1.7	2021-07-28	v1.2.46	passed_qc	scorpio call: Alt alleles 22; Ref alleles 1; Amb alleles 0; Oth alleles 0	122765931	843147	840020	4110.4601X	39	0.25	99.73	28245	252284	FALSE	TRUE	TRUE	20210716
807	ERS7276394	ERR6592797	ERZ3298554	2021-04-14	Mount Lebanon	Nasopharyngeal	18.72	B.1.1.7	0	1	Alpha (B.1.1.7-like)	0.9565	0.0435	PLEARN-v1.2.46	3.1.7	2021-07-28	v1.2.46	passed_qc	scorpio call: Alt alleles 22; Ref alleles 1; Amb alleles 0; Oth alleles 0	24417837	172284	166818	817.4229X	40	0.4	99.55	29764	66403	FALSE	TRUE	TRUE	20210709
862	ERS7276443	ERR6592818	ERZ3298575	2021-04-26	Mount Lebanon	Nasopharyngeal	15.23	B.1.1.7	0	1	Alpha (B.1.1.7-like)	0.9565	0.0435	PLEARN-v1.2.46	3.1.7	2021-07-28	v1.2.46	passed_qc	scorpio call: Alt alleles 22; Ref alleles 1; Amb alleles 0; Oth alleles 0	57771716	397381	395217	1934.2615X	46	0.35	99.61	29775	156898	FALSE	TRUE	TRUE	20210709
155	ERS7275743	ERR6593128	ERZ3298884	2021-01-28	Bekaa	Nasopharyngeal	12.71	B.1.1.7	0	1	Alpha (B.1.1.7-like)	0.9565	0.0435	PLEARN-v1.2.46	3.1.7	2021-07-28	v1.2.46	passed_qc	scorpio call: Alt alleles 22; Ref alleles 1; Amb alleles 0; Oth alleles 0	56125319	388627	387398	1878.4094X	42	0.28	99.69	29801	175084	FALSE	TRUE	TRUE	20210721
170	ERS7275761	ERR6593294	ERZ3299050	2021-02-04	Beirut	Nasopharyngeal	10.66	B.1.1.7	0	0.997068	Alpha (B.1.1.7-like)	0.9565	0.0435	PLEARN-v1.2.46	3.1.7	2021-07-28	v1.2.46	passed_qc	scorpio call: Alt alleles 22; Ref alleles 1; Amb alleles 0; Oth alleles 0	16589557	120077	119271	555.266X	42	1.3	98.66	29476	23021	FALSE	TRUE	TRUE	20210721
179	ERS7275763	ERR6593446	ERZ3299284	2021-02-08	Mount Lebanon	Nasopharyngeal	13.63	B.1.1.7	0	0.997294	Alpha (B.1.1.7-like)	0.9565	0.0435	PLEARN-v1.2.46	3.1.7	2021-07-28	v1.2.46	passed_qc	scorpio call: Alt alleles 22; Ref alleles 1; Amb alleles 0; Oth alleles 0	203780213	1426122	1414281	6823.4644X	41	0.56	99.43	29481	494289	FALSE	TRUE	TRUE	20210721
231	ERS7275809	ERR6593274	ERZ3299030	2021-02-10	Mount Lebanon	Nasopharyngeal	17.88	B.1.1.7			Alpha (B.1.1.7-like)	0.9565	0.0435	PANGO-v1.2.46	3.1.7	2021-07-28	v1.2.46	passed_qc	scorpio call: Alt alleles 22; Ref alleles 1; Amb alleles 0; Oth alleles 0	203401872	1448369	1433226	6809.031X	39	0.48	99.51	29614	486493	FALSE	TRUE	TRUE	20210721
253	ERS7275847	ERR6593380	ERZ3299172	2021-02-15	Mount Lebanon	Nasopharyngeal	19.62	B.1.1.7	0	0.923033	Alpha (B.1.1.7-like)	0.8696	0.0435	PLEARN-v1.2.46	3.1.7	2021-07-28	v1.2.46	passed_qc	scorpio call: Alt alleles 20; Ref alleles 1; Amb alleles 2; Oth alleles 0	56457369	424805	397746	1889.7534X	37	7.68	92.29	6372	167504	FALSE	TRUE	TRUE	20210721
282	ERS7275880	ERR6593299	ERZ3299055	2021-02-16	Bekaa	Nasopharyngeal	24.66	B.1.1.7	0	0.752909	Alpha (B.1.1.7-like)	0.7826	0.0435	PLEARN-v1.2.46	3.1.7	2021-07-28	v1.2.46	passed_qc	scorpio call: Alt alleles 18; Ref alleles 1; Amb alleles 4; Oth alleles 0	21357359	241536	195173	714.9618X	34	19.95	80.03	2742	58184	FALSE	TRUE	FALSE	20210721
361	ERS7275972	ERR6592985	ERZ3298740	2021-02-24	Bekaa	Nasopharyngeal	21.81	B.1.1.7	0	0.994991	Alpha (B.1.1.7-like)	0.9565	0.0435	PLEARN-v1.2.46	3.1.7	2021-07-28	v1.2.46	passed_qc	scorpio call: Alt alleles 22; Ref alleles 1; Amb alleles 0; Oth alleles 0	144719806	1000197	994405	4846.6152X	39	0.86	99.13	16140	300749	FALSE	TRUE	TRUE	20210716
409	ERS7276006	ERR6592961	ERZ3298716	2021-03-01	Bekaa	Nasopharyngeal	24.98	B.1.1.7	0	0.917045	Alpha (B.1.1.7-like)	0.8696	0.0435	PLEARN-v1.2.46	3.1.7	2021-07-28	v1.2.46	passed_qc	scorpio call: Alt alleles 20; Ref alleles 1; Amb alleles 2; Oth alleles 0	63870268	491370	447588	2140.5877X	37	8.29	91.7	6863	123705	FALSE	TRUE	TRUE	20210716
413	ERS7276005	ERR6593076	ERZ3298831	2021-03-01	Mount Lebanon	Nasopharyngeal	23.7	B.1.1.7	0	0.988131	Alpha (B.1.1.7-like)	0.9565	0.0435	PLEARN-v1.2.46	3.1.7	2021-07-28	v1.2.46	passed_qc	scorpio call: Alt alleles 22; Ref alleles 1; Amb alleles 0; Oth alleles 0	148382490	1038348	1018102	4969.3731X	42	1.36	98.63	19297	294510	FALSE	TRUE	TRUE	20210716
654	ERS7276246	ERR6593499	ERZ3299387	2021-03-25	Bekaa	Nasopharyngeal	13.17	B.1.1	0	0.376293				PLEARN-v1.2.46	3.1.7	2021-07-28	v1.2.46	passed_qc		81052799	568088	567185	2714.4364X	24	37.96	61.98	993	234356	FALSE	TRUE	FALSE	20210729
685	ERS7276289	ERR6593543	ERZ3299475	2021-03-30	Nabatieh	Nasopharyngeal	15.55	B.1.1.7	0	0.987824	Alpha (B.1.1.7-like)	0.913	0.0435	PLEARN-v1.2.46	3.1.7	2021-07-28	v1.2.46	passed_qc	scorpio call: Alt alleles 21; Ref alleles 1; Amb alleles 1; Oth alleles 0	58720713	431089	411678	1966.1291X	39	1.99	97.99	22518	158872	FALSE	TRUE	TRUE	20210729
700	ERS7276297	ERR6593488	ERZ3299365	2021-03-30	Mount Lebanon	Nasopharyngeal	20.15	B.1.1.7	0	1	Alpha (B.1.1.7-like)	0.9565	0.0435	PLEARN-v1.2.46	3.1.7	2021-07-28	v1.2.46	passed_qc	scorpio call: Alt alleles 22; Ref alleles 1; Amb alleles 0; Oth alleles 0	47463985	336458	330768	1589.1163X	40	0.81	99.15	29603	138077	FALSE	TRUE	TRUE	20210729
718	ERS7276309	ERR6593573	ERZ3299534	2021-03-31	Mount Lebanon	Nasopharyngeal	24.69	B.1.1.7	0	0.667199	Alpha (B.1.1.7-like)	0.8261	0.0435	PLEARN-v1.2.46	3.1.7	2021-07-28	v1.2.46	passed_qc	scorpio call: Alt alleles 19; Ref alleles 1; Amb alleles 3; Oth alleles 0	14584588	307722	122262	488.6116X	36	24.96	75.02	1780	36333	FALSE	TRUE	FALSE	20210729
720	ERS7276322	ERR6593596	ERZ3299579	2021-04-01	Bekaa	Nasopharyngeal	22.49	B.1.1.7	0	0.999625	Alpha (B.1.1.7-like)	0.9565	0.0435	PLEARN-v1.2.46	3.1.7	2021-07-28	v1.2.46	passed_qc	scorpio call: Alt alleles 22; Ref alleles 1; Amb alleles 0; Oth alleles 0	63752987	542682	448522	2134.3552X	41	0.49	99.47	23010	180019	FALSE	TRUE	TRUE	20210729
883	ERS7276479	ERR6592753	ERZ3298510	2021-04-28	South	Nasopharyngeal	22.96	B.1.1.7	0	0.943501	Alpha (B.1.1.7-like)	0.913	0.0435	PLEARN-v1.2.46	3.1.7	2021-07-28	v1.2.46	passed_qc	scorpio call: Alt alleles 21; Ref alleles 1; Amb alleles 1; Oth alleles 0	16098633	138126	111950	539.2526X	42	6.15	93.81	7017	42159	FALSE	TRUE	TRUE	20210709
309	ERS7275904	ERR6593195	ERZ3298951	2021-02-18	South	Nasopharyngeal	23.48	B.1.1.7	0	0.723376	Alpha (B.1.1.7-like)	0.7826	0.0435	PLEARN-v1.2.46	3.1.7	2021-07-28	v1.2.46	passed_qc	scorpio call: Alt alleles 18; Ref alleles 1; Amb alleles 4; Oth alleles 0	21045155	164093	157637	704.3169X	35	21.25	78.71	2562	60198	FALSE	TRUE	FALSE	20210721
391	ERS7275974	ERR6593381	ERZ3299174	2021-02-25	South	Nasopharyngeal	12.75	B.1.1.7	0	1	Alpha (B.1.1.7-like)	0.9565	0.0435	PLEARN-v1.2.46	3.1.7	2021-07-28	v1.2.46	passed_qc	scorpio call: Alt alleles 22; Ref alleles 1; Amb alleles 0; Oth alleles 0	57817874	402646	401854	1934.7599X	34	0.35	99.6	29779	173246	FALSE	TRUE	TRUE	20210721
588	ERS7276185	ERR6592845	ERZ3298600	2021-03-18	North	Nasopharyngeal	13	B.1.1.7	0	0.992106	Alpha (B.1.1.7-like)	0.913	0.0435	PLEARN-v1.2.46	3.1.7	2021-07-28	v1.2.46	passed_qc	scorpio call: Alt alleles 21; Ref alleles 1; Amb alleles 1; Oth alleles 0	6316724	43390	43248	211.4604X	38	1.34	98.61	22635	13785	FALSE	TRUE	TRUE	20210716
634	ERS7276233	ERR6592964	ERZ3298719	2021-03-24	South	Nasopharyngeal	17.34	B.1.1.7	0	1	Alpha (B.1.1.7-like)	0.9565	0.0435	PLEARN-v1.2.46	3.1.7	2021-07-28	v1.2.46	passed_qc	scorpio call: Alt alleles 22; Ref alleles 1; Amb alleles 0; Oth alleles 0	178569981	1226200	1222562	5977.6994X	41	0.23	99.76	29816	391219	FALSE	TRUE	TRUE	20210716
753	ERS7276335	ERR6593677	ERZ3299672	2021-04-06	South	Nasopharyngeal	18.35	B.1.1.7	0	1	Alpha (B.1.1.7-like)	0.9565	0.0435	PLEARN-v1.2.46	3.1.7	2021-07-28	v1.2.46	passed_qc	scorpio call: Alt alleles 22; Ref alleles 1; Amb alleles 0; Oth alleles 0	81343932	567789	564385	2722.3908X	41	0.35	99.61	29779	235920	FALSE	TRUE	TRUE	20210729
825	ERS7276419	ERR6592809	ERZ3298566	2021-04-20	South	Nasopharyngeal	18.37	B.1.1.7	0	1	Alpha (B.1.1.7-like)	0.9565	0.0435	PLEARN-v1.2.46	3.1.7	2021-07-28	v1.2.46	passed_qc	scorpio call: Alt alleles 22; Ref alleles 1; Amb alleles 0; Oth alleles 0	52377967	359535	357963	1753.2394X	43	0.35	99.61	29779	144556	FALSE	TRUE	TRUE	20210709
842	ERS7276431	ERR6592761	ERZ3298518	2021-04-21	South	Nasopharyngeal	19.2	B.1.1.7	0	0.999963	Alpha (B.1.1.7-like)	0.9565	0.0435	PLEARN-v1.2.46	3.1.7	2021-07-28	v1.2.46	passed_qc	scorpio call: Alt alleles 22; Ref alleles 1; Amb alleles 0; Oth alleles 0	37648300	271444	257766	1260.2999X	40	0.36	99.6	29778	98646	FALSE	TRUE	TRUE	20210709
869	ERS7276464	ERR6592777	ERZ3298534	2021-04-27	South	Nasopharyngeal	17.3	B.1.1.7	0	1	Alpha (B.1.1.7-like)	0.9565	0.0435	PLEARN-v1.2.46	3.1.7	2021-07-28	v1.2.46	passed_qc	scorpio call: Alt alleles 22; Ref alleles 1; Amb alleles 0; Oth alleles 0	51783558	356210	353898	1733.44X	42	0.35	99.62	29779	146097	FALSE	TRUE	TRUE	20210709
114	ERS7275715	ERR6593253	ERZ3299009	2021-01-26	Mount Lebanon	Nasopharyngeal	19.42	B.1.1.7	0	0.864511	Alpha (B.1.1.7-like)	0.8261	0.0435	PLEARN-v1.2.46	3.1.7	2021-07-28	v1.2.46	passed_qc	scorpio call: Alt alleles 19; Ref alleles 1; Amb alleles 3; Oth alleles 0	16545408	128047	123389	553.8141X	34	12.24	87.71	5906	47546	FALSE	TRUE	FALSE	20210721
397	ERS7275979	ERR6593265	ERZ3299021	2021-02-25	Bekaa	Nasopharyngeal	17.45	B.1.1.7	0	0.921118	Alpha (B.1.1.7-like)	0.8696	0.0435	PLEARN-v1.2.46	3.1.7	2021-07-28	v1.2.46	passed_qc	scorpio call: Alt alleles 20; Ref alleles 1; Amb alleles 2; Oth alleles 0	31512618	222980	221248	1054.605X	39	7.94	92.01	8299	92858	FALSE	TRUE	TRUE	20210721
462	ERS7276065	ERR6592943	ERZ3298698	2021-03-04	Bekaa	Nasopharyngeal	19.21	B.1.1.7	0	1	Alpha (B.1.1.7-like)	0.9565	0.0435	PLEARN-v1.2.46	3.1.7	2021-07-28	v1.2.46	passed_qc	scorpio call: Alt alleles 22; Ref alleles 1; Amb alleles 0; Oth alleles 0	134014548	927105	920814	4487.8312X	41	0.35	99.64	29780	281789	FALSE	TRUE	TRUE	20210716
719	ERS7276320	ERR6593569	ERZ3299526	2021-04-01	North	Nasopharyngeal	21.97	B.1.1.7	0	0.990772	Alpha (B.1.1.7-like)	0.913	0.0435	PLEARN-v1.2.46	3.1.7	2021-07-28	v1.2.46	passed_qc	scorpio call: Alt alleles 21; Ref alleles 1; Amb alleles 1; Oth alleles 0	61101115	477690	429524	2045.4887X	41	1.17	98.78	22843	174398	FALSE	TRUE	TRUE	20210729
766	ERS7276349	ERR6593604	ERZ3299596	2021-04-07	South	Nasopharyngeal	13.68	B.1.1.7	0	1	Alpha (B.1.1.7-like)	0.9565	0.0435	PLEARN-v1.2.46	3.1.7	2021-07-28	v1.2.46	passed_qc	scorpio call: Alt alleles 22; Ref alleles 1; Amb alleles 0; Oth alleles 0	91098970	632645	631674	3048.8829X	45	0.28	99.68	29802	262587	FALSE	TRUE	TRUE	20210729
826	ERS7276421	ERR6592814	ERZ3298571	2021-04-20	South	Nasopharyngeal	19.65	B.1.1.7	0	0.999963	Alpha (B.1.1.7-like)	0.9565	0.0435	PLEARN-v1.2.46	3.1.7	2021-07-28	v1.2.46	passed_qc	scorpio call: Alt alleles 22; Ref alleles 1; Amb alleles 0; Oth alleles 0	37547159	262195	257441	1256.9416X	41	0.35	99.6	29779	100532	FALSE	TRUE	TRUE	20210709
873	ERS7276454	ERR6593674	ERZ3299666	2021-04-27	Mount Lebanon	Nasopharyngeal	14.01	B.1.1.7	0	1	Alpha (B.1.1.7-like)	0.9565	0.0435	PLEARN-v1.2.46	3.1.7	2021-07-28	v1.2.46	passed_qc	scorpio call: Alt alleles 22; Ref alleles 1; Amb alleles 0; Oth alleles 0	164223665	1138656	1136294	5496.334X	47	0.28	99.69	29801	483292	FALSE	TRUE	TRUE	20210729
887	ERS7276481	ERR6592755	ERZ3298512	2021-04-28	Baalbeck Hermel	Nasopharyngeal	24.44	B.1.1.7	0	0.974126	Alpha (B.1.1.7-like)	0.913	0.0435	PLEARN-v1.2.46	3.1.7	2021-07-28	v1.2.46	passed_qc	scorpio call: Alt alleles 21; Ref alleles 1; Amb alleles 1; Oth alleles 0	19663919	191598	136872	658.5889X	41	3.39	96.56	9244	51871	FALSE	TRUE	TRUE	20210709
81	ERS7275673	ERR6593450	ERZ3299292	2021-01-18	Mount Lebanon	Nasopharyngeal	15.11	B.1.1.7	0	0.997294	Alpha (B.1.1.7-like)	0.9565	0.0435	PLEARN-v1.2.46	3.1.7	2021-07-28	v1.2.46	passed_qc	scorpio call: Alt alleles 22; Ref alleles 1; Amb alleles 0; Oth alleles 0	206150506	1449685	1442243	6901.3414X	41	0.58	99.41	29481	510289	FALSE	TRUE	TRUE	20210721
106	ERS7275698	ERR6593327	ERZ3299084	2021-01-22	Beirut	Nasopharyngeal	19.51	B.1.1.7	0	0.909076	Alpha (B.1.1.7-like)	0.8696	0.0435	PLEARN-v1.2.46	3.1.7	2021-07-28	v1.2.46	passed_qc	scorpio call: Alt alleles 20; Ref alleles 1; Amb alleles 2; Oth alleles 0	32028632	237210	230338	1072.057X	35	9.09	90.85	6140	93095	FALSE	TRUE	TRUE	20210721
159	ERS7275751	ERR6593356	ERZ3299122	2021-01-29	Beirut	Nasopharyngeal	16.75	B.1.1.7	0	0.996427	Alpha (B.1.1.7-like)	0.9565	0.0435	PLEARN-v1.2.46	3.1.7	2021-07-28	v1.2.46	passed_qc	scorpio call: Alt alleles 22; Ref alleles 1; Amb alleles 0; Oth alleles 0	59452059	421353	414095	1989.8949X	38	1.27	98.69	13621	177177	FALSE	TRUE	TRUE	20210721
162	ERS7275752	ERR6593438	ERZ3299273	2021-02-01	Mount Lebanon	Nasopharyngeal	12.29	B.1.1.7	0	1	Alpha (B.1.1.7-like)	0.9565	0.0435	PLEARN-v1.2.46	3.1.7	2021-07-28	v1.2.46	passed_qc	scorpio call: Alt alleles 22; Ref alleles 1; Amb alleles 0; Oth alleles 0	183092284	1259790	1255975	6128.6435X	43	0.24	99.75	29814	459406	FALSE	TRUE	TRUE	20210721
199	ERS7275816	ERR6593266	ERZ3299022	2021-02-10	North	Nasopharyngeal	19.47	B.1.1.7	0	0.925765	Alpha (B.1.1.7-like)	0.8696	0.0435	PLEARN-v1.2.46	3.1.7	2021-07-28	v1.2.46	passed_qc	scorpio call: Alt alleles 20; Ref alleles 1; Amb alleles 2; Oth alleles 0	92287854	723339	701819	3090.0111X	36	7.58	92.39	6860	204096	FALSE	TRUE	TRUE	20210721
214	ERS7275820	ERR6593263	ERZ3299019	2021-02-10	South	Nasopharyngeal	21.54	B.1.1.7	0	0.968455	Alpha (B.1.1.7-like)	0.913	0.0435	PLEARN-v1.2.46	3.1.7	2021-07-28	v1.2.46	passed_qc	scorpio call: Alt alleles 21; Ref alleles 1; Amb alleles 1; Oth alleles 0	158335363	1236082	1201241	5299.5312X	38	3.87	96.1	9517	378980	FALSE	TRUE	TRUE	20210721
234	ERS7275840	ERR6593183	ERZ3298939	2021-02-11	North	Nasopharyngeal	21.59	B.1.1.7	0	0.840633	Alpha (B.1.1.7-like)	0.8261	0.0435	PLEARN-v1.2.46	3.1.7	2021-07-28	v1.2.46	passed_qc	scorpio call: Alt alleles 19; Ref alleles 1; Amb alleles 3; Oth alleles 0	45291259	364228	330033	1516.2338X	37	14.06	85.89	5990	73890	FALSE	TRUE	FALSE	20210721
250	ERS7275851	ERR6593329	ERZ3299086	2021-02-15	Mount Lebanon	Nasopharyngeal	23.46	B.1.1.7	0	0.850521	Alpha (B.1.1.7-like)	0.7826	0.0435	PLEARN-v1.2.46	3.1.7	2021-07-28	v1.2.46	passed_qc	scorpio call: Alt alleles 18; Ref alleles 1; Amb alleles 3; Oth alleles 1	33694252	278192	261583	1128.8907X	37	13.34	86.64	3398	97013	FALSE	TRUE	FALSE	20210721
254	ERS7275842	ERR6593129	ERZ3298885	2021-02-15	Mount Lebanon	Nasopharyngeal	15.66	B.1.1.7	0	0.991306	Alpha (B.1.1.7-like)	0.913	0.0435	PLEARN-v1.2.46	3.1.7	2021-07-28	v1.2.46	passed_qc	scorpio call: Alt alleles 21; Ref alleles 1; Amb alleles 1; Oth alleles 0	59329538	417176	414368	1985.6145X	35	1.79	98.16	13118	178880	FALSE	TRUE	TRUE	20210721
319	ERS7275917	ERR6593471	ERZ3299332	2021-02-22	Nabatieh	Nasopharyngeal	20.89	None						PANGO-v1.2.46	3.1.7	2021-07-28	v1.2.46	fail	N_content:0.9	1178622	227799	40341	39.4223X	2	89.68	10.32	335	283	FALSE	FALSE	FALSE	20210721
438	ERS7276017	ERR6593074	ERZ3298829	2021-03-02	North	Nasopharyngeal	19.72	B.1.1.7	0	0.999663	Alpha (B.1.1.7-like)	0.9565	0.0435	PLEARN-v1.2.46	3.1.7	2021-07-28	v1.2.46	passed_qc	scorpio call: Alt alleles 22; Ref alleles 1; Amb alleles 0; Oth alleles 0	149822850	1037783	1026782	5017.2049X	43	0.38	99.62	23076	290297	FALSE	TRUE	TRUE	20210716
443	ERS7276050	ERR6593039	ERZ3298794	2021-03-03	South	Nasopharyngeal	24.59	B.1.1.7	0	0.867835	Alpha (B.1.1.7-like)	0.8696	0.0435	PLEARN-v1.2.46	3.1.7	2021-07-28	v1.2.46	passed_qc	scorpio call: Alt alleles 20; Ref alleles 1; Amb alleles 2; Oth alleles 0	38089107	316837	270686	1276.2035X	40	12.36	87.61	6756	69488	FALSE	TRUE	FALSE	20210716
476	ERS7276057	ERR6592981	ERZ3298736	2021-03-04	Bekaa	Nasopharyngeal	17	B.1.1.7	0	1	Alpha (B.1.1.7-like)	0.9565	0.0435	PLEARN-v1.2.46	3.1.7	2021-07-28	v1.2.46	passed_qc	scorpio call: Alt alleles 22; Ref alleles 1; Amb alleles 0; Oth alleles 0	142823360	988936	982345	4782.6762X	39	0.28	99.7	29802	290475	FALSE	TRUE	TRUE	20210716
493	ERS7276073	ERR6593057	ERZ3298812	2021-03-08	North	Nasopharyngeal	14.32	B.1.1.7	0	1	Alpha (B.1.1.7-like)	0.9565	0.0435	PLEARN-v1.2.46	3.1.7	2021-07-28	v1.2.46	passed_qc	scorpio call: Alt alleles 22; Ref alleles 1; Amb alleles 0; Oth alleles 0	134685749	925245	921560	4508.1594X	44	0.25	99.73	29809	297895	FALSE	TRUE	TRUE	20210716
597	ERS7276166	ERR6593024	ERZ3298779	2021-03-16	Baalbeck Hermel	Nasopharyngeal	22.27	B.1.1.7	0	0.993626	Alpha (B.1.1.7-like)	0.913	0.0435	PLEARN-v1.2.46	3.1.7	2021-07-28	v1.2.46	passed_qc	scorpio call: Alt alleles 21; Ref alleles 1; Amb alleles 1; Oth alleles 0	113460271	799997	778441	3799.5106X	39	0.98	99.01	22822	234015	FALSE	TRUE	TRUE	20210716
612	ERS7276213	ERR6592950	ERZ3298705	2021-03-23	South	Nasopharyngeal	12.7	B.1.1.7	0	0.985978	Alpha (B.1.1.7-like)	0.9565	0.0435	PLEARN-v1.2.46	3.1.7	2021-07-28	v1.2.46	passed_qc	scorpio call: Alt alleles 22; Ref alleles 1; Amb alleles 0; Oth alleles 0	148941338	1026816	1023517	4986.0406X	42	1.49	98.5	27357	325808	FALSE	TRUE	TRUE	20210716
668	ERS7276254	ERR6593528	ERZ3299445	2021-03-25	South	Nasopharyngeal	17.11	B.1.1.7	0	0.999963	Alpha (B.1.1.7-like)	0.9565	0.0435	PLEARN-v1.2.46	3.1.7	2021-07-28	v1.2.46	passed_qc	scorpio call: Alt alleles 22; Ref alleles 1; Amb alleles 0; Oth alleles 0	50335689	349114	348339	1685.0735X	43	0.35	99.62	29735	144960	FALSE	TRUE	TRUE	20210729
749	ERS7276330	ERR6593687	ERZ3299691	2021-04-06	North	Nasopharyngeal	14.16	B.1.1.7	0	1	Alpha (B.1.1.7-like)	0.9565	0.0435	PLEARN-v1.2.46	3.1.7	2021-07-28	v1.2.46	passed_qc	scorpio call: Alt alleles 22; Ref alleles 1; Amb alleles 0; Oth alleles 0	127197005	883388	880817	4256.6268X	41	0.26	99.71	29806	376508	FALSE	TRUE	TRUE	20210729
773	ERS7276367	ERR6593537	ERZ3299463	2021-04-08	Baalbeck Hermel	Nasopharyngeal	21.22	B.1.1.7	0	1	Alpha (B.1.1.7-like)	0.9565	0.0435	PLEARN-v1.2.46	3.1.7	2021-07-28	v1.2.46	passed_qc	scorpio call: Alt alleles 22; Ref alleles 1; Amb alleles 0; Oth alleles 0	92423988	652439	643534	3093.3774X	39	0.35	99.61	29780	265952	FALSE	TRUE	TRUE	20210729
806				2021-04-14	Baalbeck Hermel	Nasopharyngeal	19.62
84	ERS7275675	ERR6593402	ERZ3299209	2021-01-18	Mount Lebanon	Nasopharyngeal	20.77	B.1.1.7	0	0.966658	Alpha (B.1.1.7-like)	0.913	0.0435	PLEARN-v1.2.46	3.1.7	2021-07-28	v1.2.46	passed_qc	scorpio call: Alt alleles 21; Ref alleles 1; Amb alleles 1; Oth alleles 0	130915671	1006614	945853	4381.9256X	39	4.09	95.88	8299	307083	FALSE	TRUE	TRUE	20210721
94	ERS7275696	ERR6593378	ERZ3299167	2021-01-20	North	Nasopharyngeal	23.3	B.1.1.7	0	0.842845				PLEARN-v1.2.46	3.1.7	2021-07-28	v1.2.46	passed_qc		33080918	318010	275799	1107.1695X	41	13.91	86.11	3619	92694	FALSE	TRUE	FALSE	20210721
98	ERS7275689	ERR6593272	ERZ3299028	2021-01-20	North	Nasopharyngeal	16.49	B.1.398	0	1				PLEARN-v1.2.46	3.1.7	2021-07-28	v1.2.46	passed_qc		76476620	535906	532864	2558.6223X	20	0.33	99.67	29734	233446	FALSE	TRUE	TRUE	20210721
192	ERS7275788	ERR6593440	ERZ3299275	2021-02-09	Bekaa	Nasopharyngeal	18.5	B.1.1.7	0	0.987094	Alpha (B.1.1.7-like)	0.9565	0.0435	PLEARN-v1.2.46	3.1.7	2021-07-28	v1.2.46	passed_qc	scorpio call: Alt alleles 22; Ref alleles 1; Amb alleles 0; Oth alleles 0	213369185	1566264	1528865	7142.434X	39	1.97	98.02	20905	523313	FALSE	TRUE	TRUE	20210721
377	ERS7275957	ERR6592968	ERZ3298723	2021-02-24	North	Nasopharyngeal	13.39	B.1.1.7	0	1	Alpha (B.1.1.7-like)	0.9565	0.0435	PLEARN-v1.2.46	3.1.7	2021-07-28	v1.2.46	passed_qc	scorpio call: Alt alleles 22; Ref alleles 1; Amb alleles 0; Oth alleles 0	159429803	1094479	1091027	5336.4486X	41	0.25	99.73	29810	345456	FALSE	TRUE	TRUE	20210716
404	ERS7275995	ERR6592861	ERZ3298616	2021-03-01	Bekaa	Nasopharyngeal	17.31	B.1.1.7	0	1	Alpha (B.1.1.7-like)	0.9565	0.0435	PLEARN-v1.2.46	3.1.7	2021-07-28	v1.2.46	passed_qc	scorpio call: Alt alleles 22; Ref alleles 1; Amb alleles 0; Oth alleles 0	156396604	1076560	1072447	5236.4998X	41	0.35	99.63	29780	316510	FALSE	TRUE	TRUE	20210716
441	ERS7276043	ERR6592885	ERZ3298640	2021-03-03	South	Nasopharyngeal	20.95	B.1.1.7	0	0.973771	Alpha (B.1.1.7-like)	0.8696	0.0435	PLEARN-v1.2.46	3.1.7	2021-07-28	v1.2.46	passed_qc	scorpio call: Alt alleles 20; Ref alleles 1; Amb alleles 2; Oth alleles 0	97663887	682547	670301	3271.3057X	38	3.01	96.97	9311	190168	FALSE	TRUE	TRUE	20210716
566	ERS7276171	ERR6593483	ERZ3299355	2021-03-16	North	Nasopharyngeal	23.4	B.1.1.7	0	0.950606	Alpha (B.1.1.7-like)	0.913	0.0435	PLEARN-v1.2.46	3.1.7	2021-07-28	v1.2.46	passed_qc	scorpio call: Alt alleles 21; Ref alleles 1; Amb alleles 1; Oth alleles 0	39891415	330428	288709	1336.1245X	42	5.55	94.43	4841	111836	FALSE	TRUE	TRUE	20210729
583	ERS7276124	ERR6592976	ERZ3298731	2021-03-11	South	Nasopharyngeal	17.01	B.1.1.7	0	0.999963	Alpha (B.1.1.7-like)	0.9565	0.0435	PLEARN-v1.2.46	3.1.7	2021-07-28	v1.2.46	passed_qc	scorpio call: Alt alleles 22; Ref alleles 1; Amb alleles 0; Oth alleles 0	159015749	1093295	1089378	5322.8365X	38	0.36	99.62	28212	331082	FALSE	TRUE	TRUE	20210716
605	ERS7276169	ERR6593124	ERZ3298881	2021-03-16	Akkar	Nasopharyngeal	22.74	None						PANGO-v1.2.46	3.1.7	2021-07-28	v1.2.46	fail	N_content:0.79	1095076	459751	20634	36.8799X	12	78.84	21.16	658	1517	FALSE	FALSE	FALSE	20210716
660	ERS7276266	ERR6593589	ERZ3299565	2021-03-25	South	Nasopharyngeal	21.25	B.1.1.7	0	0.967777	Alpha (B.1.1.7-like)	0.913	0.0435	PLEARN-v1.2.46	3.1.7	2021-07-28	v1.2.46	passed_qc	scorpio call: Alt alleles 21; Ref alleles 1; Amb alleles 1; Oth alleles 0	11033474	76876	76225	369.4221X	39	4.15	95.81	8294	31314	FALSE	TRUE	TRUE	20210729
733	ERS7276326	ERR6593498	ERZ3299385	2021-04-01	North	Nasopharyngeal	24.99	B.1.1.7	0	0.967657	Alpha (B.1.1.7-like)	0.913	0.0435	PLEARN-v1.2.46	3.1.7	2021-07-28	v1.2.46	passed_qc	scorpio call: Alt alleles 21; Ref alleles 1; Amb alleles 1; Oth alleles 0	36634925	289663	258305	1226.521X	38	3.61	96.34	9244	102624	FALSE	TRUE	TRUE	20210729
13	ERS7275594	ERR6593280	ERZ3299036	2020-12-29	Bekaa	Nasopharyngeal	12.97	B.1.258	0	0.999963				PLEARN-v1.2.46	3.1.7	2021-07-28	v1.2.46	passed_qc		64987764	450455	449451	2174.0462X	28	0.35	99.63	29792	203238	FALSE	TRUE	TRUE	20210721
25	ERS7275610	ERR6593328	ERZ3299085	2021-01-05	South	Nasopharyngeal	14.35	B.1.398	0	0.968854				PLEARN-v1.2.46	3.1.7	2021-07-28	v1.2.46	passed_qc		46925663	342591	338792	1569.7983X	14	3.49	96.51	8316	141300	FALSE	TRUE	TRUE	20210721
40	ERS7275606	ERR6593343	ERZ3299100	2021-01-04	Mount Lebanon	Nasopharyngeal	15.33	B.1.398	0	1				PLEARN-v1.2.46	3.1.7	2021-07-28	v1.2.46	passed_qc		79919668	554587	552482	2673.1458X	19	0.4	99.6	29783	254972	FALSE	TRUE	TRUE	20210721
41	ERS7275607	ERR6593375	ERZ3299161	2021-01-04	Mount Lebanon	Nasopharyngeal	16.77	B.1.398	0	1				PLEARN-v1.2.46	3.1.7	2021-07-28	v1.2.46	passed_qc		83452032	585274	581543	2791.6356X	19	0.28	99.72	29820	261694	FALSE	TRUE	TRUE	20210721
47	ERS7275643	ERR6593423	ERZ3299248	2021-01-12	Nabatieh	Nasopharyngeal	14	B.1.1.7	0	1	Alpha (B.1.1.7-like)	0.9565	0.0435	PLEARN-v1.2.46	3.1.7	2021-07-28	v1.2.46	passed_qc	scorpio call: Alt alleles 22; Ref alleles 1; Amb alleles 0; Oth alleles 0	81939150	569903	567819	2742.6933X	41	0.25	99.73	29810	257148	FALSE	TRUE	TRUE	20210721
54	ERS7275646	ERR6593269	ERZ3299025	2021-01-12	Mount Lebanon	Nasopharyngeal	15.12	B.1.1.7	0	0.973613	Alpha (B.1.1.7-like)	0.913	0.0435	PLEARN-v1.2.46	3.1.7	2021-07-28	v1.2.46	passed_qc	scorpio call: Alt alleles 21; Ref alleles 1; Amb alleles 1; Oth alleles 0	53915887	398765	391568	1804.7558X	36	3.42	96.55	8294	157893	FALSE	TRUE	TRUE	20210721
112	ERS7275713	ERR6593177	ERZ3298933	2021-01-26	South	Nasopharyngeal	18.11	B.1.1.7	0	0.94006	Alpha (B.1.1.7-like)	0.8696	0.0435	PLEARN-v1.2.46	3.1.7	2021-07-28	v1.2.46	passed_qc	scorpio call: Alt alleles 20; Ref alleles 1; Amb alleles 2; Oth alleles 0	23431093	169328	166587	784.2084X	34	6.36	93.58	8294	69214	FALSE	TRUE	TRUE	20210721
160	ERS7275757	ERR6593372	ERZ3299155	2021-02-01	Mount Lebanon	Nasopharyngeal	18.64	B.1.1.7	0	0.997972	Alpha (B.1.1.7-like)	0.9565	0.0435	PLEARN-v1.2.46	3.1.7	2021-07-28	v1.2.46	passed_qc	scorpio call: Alt alleles 22; Ref alleles 1; Amb alleles 0; Oth alleles 0	245464094	1726111	1710411	8217.9045X	40	0.77	99.22	29499	601496	FALSE	TRUE	TRUE	20210721
207	ERS7275794	ERR6593386	ERZ3299180	2021-02-09	South	Nasopharyngeal	20.55	B.1.1.7	0	0.876132	Alpha (B.1.1.7-like)	0.8261	0.0435	PLEARN-v1.2.46	3.1.7	2021-07-28	v1.2.46	passed_qc	scorpio call: Alt alleles 19; Ref alleles 1; Amb alleles 3; Oth alleles 0	81861234	752109	691603	2740.2944X	39	11.46	88.48	4244	189198	FALSE	TRUE	FALSE	20210721
208	ERS7275791	ERR6593156	ERZ3298912	2021-02-09	Nabatieh	Nasopharyngeal	19.29	B.1.1.7	0	0.338688	Alpha (B.1.1.7-like)	0.6522	0.0435	PLEARN-v1.2.46	3.1.7	2021-07-28	v1.2.46	passed_qc	scorpio call: Alt alleles 15; Ref alleles 1; Amb alleles 7; Oth alleles 0; scorpio replaced lineage assignment B.1	580293	4207	4113	19.4292X	22	38.87	61.08	992	1285	FALSE	TRUE	FALSE	20210721
240	ERS7275832	ERR6593455	ERZ3299302	2021-02-11	Baalbeck Hermel	Nasopharyngeal	13.49	B.1.1.7	0	0.997822	Alpha (B.1.1.7-like)	0.9565	0.0435	PLEARN-v1.2.46	3.1.7	2021-07-28	v1.2.46	passed_qc	scorpio call: Alt alleles 22; Ref alleles 1; Amb alleles 0; Oth alleles 0	277188388	1985008	1904835	9279.6634X	45	1.07	98.93	29495	710170	FALSE	TRUE	TRUE	20210721
454	ERS7276045	ERR6592992	ERZ3298747	2021-03-03	Mount Lebanon	Nasopharyngeal	21.14	B.1.1.7	0	0.98176	Alpha (B.1.1.7-like)	0.8696	0.0435	PLEARN-v1.2.46	3.1.7	2021-07-28	v1.2.46	passed_qc	scorpio call: Alt alleles 20; Ref alleles 1; Amb alleles 2; Oth alleles 0	93560124	665021	645251	3133.8627X	39	2.23	97.75	16065	190667	FALSE	TRUE	TRUE	20210716
461	ERS7276067	ERR6592971	ERZ3298726	2021-03-04	North	Nasopharyngeal	20.45	B.1.1.7	0	0.996654	Alpha (B.1.1.7-like)	0.913	0.0435	PLEARN-v1.2.46	3.1.7	2021-07-28	v1.2.46	passed_qc	scorpio call: Alt alleles 21; Ref alleles 1; Amb alleles 1; Oth alleles 0	151311083	1058072	1041381	5067.9925X	41	0.66	99.32	22845	327195	FALSE	TRUE	TRUE	20210716
508	ERS7276110	ERR6593061	ERZ3298816	2021-03-10	Mount Lebanon	Nasopharyngeal	21.83	B.1.1.7	0	0.974284	Alpha (B.1.1.7-like)	0.8696	0.0435	PLEARN-v1.2.46	3.1.7	2021-07-28	v1.2.46	passed_qc	scorpio call: Alt alleles 20; Ref alleles 1; Amb alleles 2; Oth alleles 0	107731369	762353	745089	3608.9775X	41	3.32	96.66	8464	212485	FALSE	TRUE	TRUE	20210716
603	ERS7276164	ERR6593121	ERZ3298878	2021-03-16	Akkar	Nasopharyngeal	22.24	B.1.1.7	0	0.999963	Alpha (B.1.1.7-like)	0.913	0.087	PLEARN-v1.2.46	3.1.7	2021-07-28	v1.2.46	passed_qc	scorpio call: Alt alleles 21; Ref alleles 2; Amb alleles 0; Oth alleles 0	201147736	1477071	1379147	6735.5551X	44	0.24	99.75	28215	412009	FALSE	TRUE	TRUE	20210716
614	ERS7276218	ERR6593047	ERZ3298802	2021-03-23	South	Nasopharyngeal	20.45	B.1.1.7	0	0.999963	Alpha (B.1.1.7-like)	0.913	0.0435	PLEARN-v1.2.46	3.1.7	2021-07-28	v1.2.46	passed_qc	scorpio call: Alt alleles 21; Ref alleles 1; Amb alleles 0; Oth alleles 1	115295454	814528	794781	3862.0689X	44	0.27	99.71	29801	230178	FALSE	TRUE	TRUE	20210716
683	ERS7276283	ERR6593679	ERZ3299676	2021-03-30	Nabatieh	Nasopharyngeal	13	B.1.1.7	0	1	Alpha (B.1.1.7-like)	0.9565	0.0435	PLEARN-v1.2.46	3.1.7	2021-07-28	v1.2.46	passed_qc	scorpio call: Alt alleles 22; Ref alleles 1; Amb alleles 0; Oth alleles 0	79897177	556683	554851	2674.5961X	44	0.35	99.62	29780	236977	FALSE	TRUE	TRUE	20210729
687	ERS7276291	ERR6593576	ERZ3299540	2021-03-30	Nabatieh	Nasopharyngeal	17.94	B.1.1.7	0	0.990772	Alpha (B.1.1.7-like)	0.913	0.0435	PLEARN-v1.2.46	3.1.7	2021-07-28	v1.2.46	passed_qc	scorpio call: Alt alleles 21; Ref alleles 1; Amb alleles 1; Oth alleles 0	54981763	392612	385769	1840.8466X	40	1.4	98.58	22734	147831	FALSE	TRUE	TRUE	20210729
779	ERS7276373	ERR6593660	ERZ3299639	2021-04-12	South	Nasopharyngeal	15.47	B.1.1.7	0	1	Alpha (B.1.1.7-like)	0.9565	0.0435	PLEARN-v1.2.46	3.1.7	2021-07-28	v1.2.46	passed_qc	scorpio call: Alt alleles 22; Ref alleles 1; Amb alleles 0; Oth alleles 0	60120827	417776	415265	2011.9521X	47	0.35	99.6	29779	174338	FALSE	TRUE	TRUE	20210729
796	ERS7276384	ERR6593477	ERZ3299343	2021-04-13	Mount Lebanon	Nasopharyngeal	12.96	B.1.1	0	0.244474				PLEARN-v1.2.46	3.1.7	2021-07-28	v1.2.46	passed_qc		9185957	218758	78205	307.2854X	31	42.73	57.25	1283	24265	FALSE	TRUE	FALSE	20210729
846	ERS7276434	ERR6593581	ERZ3299550	2021-04-21	South	Nasopharyngeal	20.46	B.1.1.7	0	0.998198	Alpha (B.1.1.7-like)	0.9565	0.0435	PLEARN-v1.2.46	3.1.7	2021-07-28	v1.2.46	passed_qc	scorpio call: Alt alleles 22; Ref alleles 1; Amb alleles 0; Oth alleles 0	29970133	213928	213006	1003.0927X	46	1.17	98.79	22816	78286	FALSE	TRUE	TRUE	20210729
31	ERS7275619	ERR6593395	ERZ3299195	2021-01-05	Baalbeck Hermel	Nasopharyngeal	19.12	B.1	0	0.985052				PLEARN-v1.2.46	3.1.7	2021-07-28	v1.2.46	passed_qc		60610673	446036	430482	2028.1091X	23	2.31	97.69	8299	181583	FALSE	TRUE	TRUE	20210721
50	ERS7275639	ERR6593363	ERZ3299136	2021-01-12	North	Nasopharyngeal	11.73	B.1.36.1	0	0.999963				PLEARN-v1.2.46	3.1.7	2021-07-28	v1.2.46	passed_qc		68882516	477727	474801	2304.1944X	21	0.31	99.69	29812	221363	FALSE	TRUE	TRUE	20210721
131	ERS7275718	ERR6593157	ERZ3298913	2021-01-26	South	Nasopharyngeal	20.4	B.1.1.7	0	0.921379	Alpha (B.1.1.7-like)	0.8696	0.0435	PLEARN-v1.2.46	3.1.7	2021-07-28	v1.2.46	passed_qc	scorpio call: Alt alleles 20; Ref alleles 1; Amb alleles 2; Oth alleles 0	33557790	273338	241995	1123.3054X	37	7.95	92	6127	99384	FALSE	TRUE	TRUE	20210721
169	ERS7275762	ERR6593373	ERZ3299157	2021-02-04	Beirut	Nasopharyngeal	16.24	B.1.1.7	0	0.997294	Alpha (B.1.1.7-like)	0.9565	0.0435	PLEARN-v1.2.46	3.1.7	2021-07-28	v1.2.46	passed_qc	scorpio call: Alt alleles 22; Ref alleles 1; Amb alleles 0; Oth alleles 0	212464865	1478419	1470574	7111.9621X	43	1.12	98.87	29481	527170	FALSE	TRUE	TRUE	20210721
237	ERS7275807	ERR6593460	ERZ3299312	2021-02-10	Baalbeck Hermel	Nasopharyngeal	17	B.1.1.7			Alpha (B.1.1.7-like)	0.9565	0.0435	PANGO-v1.2.46	3.1.7	2021-07-28	v1.2.46	passed_qc	scorpio call: Alt alleles 22; Ref alleles 1; Amb alleles 0; Oth alleles 0	318584981	2208543	2199117	10664.9289X	41	0.24	99.75	29618	801077	FALSE	TRUE	TRUE	20210721
388	ERS7275987	ERR6593249	ERZ3299005	2021-02-25	Bekaa	Nasopharyngeal	22.06	B.1.1.7	0	0.860097	Alpha (B.1.1.7-like)	0.8261	0.0435	PLEARN-v1.2.46	3.1.7	2021-07-28	v1.2.46	passed_qc	scorpio call: Alt alleles 19; Ref alleles 1; Amb alleles 3; Oth alleles 0	46266983	396022	348021	1548.3431X	40	12.63	87.33	4043	134286	FALSE	TRUE	FALSE	20210721
431	ERS7276012	ERR6593012	ERZ3298767	2021-03-02	Nabatieh	Nasopharyngeal	16.81	B.1.1.7	0	1	Alpha (B.1.1.7-like)	0.9565	0.0435	PLEARN-v1.2.46	3.1.7	2021-07-28	v1.2.46	passed_qc	scorpio call: Alt alleles 22; Ref alleles 1; Amb alleles 0; Oth alleles 0	173387497	1192548	1186887	5805.0475X	42	0.26	99.72	29806	360510	FALSE	TRUE	TRUE	20210716
502	ERS7276090	ERR6592850	ERZ3298605	2021-03-09	North	Nasopharyngeal	21.39	B.1.1.7	0	0.965456	Alpha (B.1.1.7-like)	0.8696	0.0435	PLEARN-v1.2.46	3.1.7	2021-07-28	v1.2.46	passed_qc	scorpio call: Alt alleles 20; Ref alleles 1; Amb alleles 2; Oth alleles 0	87869870	620718	603873	2943.1191X	38	4.04	95.94	8299	166083	FALSE	TRUE	TRUE	20210716
637	ERS7276226	ERR6593094	ERZ3298851	2021-03-24	South	Nasopharyngeal	15.47	B.1.1.7	0	0.999963	Alpha (B.1.1.7-like)	0.913	0.087	PLEARN-v1.2.46	3.1.7	2021-07-28	v1.2.46	passed_qc	scorpio call: Alt alleles 21; Ref alleles 2; Amb alleles 0; Oth alleles 0	139156738	957868	954618	4659.0553X	42	0.27	99.72	28241	291492	FALSE	TRUE	TRUE	20210716
762	ERS7276354	ERR6593494	ERZ3299376	2021-04-07	Mount Lebanon	Nasopharyngeal	17.55	B.1.1.7	0	0.999963	Alpha (B.1.1.7-like)	1	0	PLEARN-v1.2.46	3.1.7	2021-07-28	v1.2.46	passed_qc	scorpio call: Alt alleles 23; Ref alleles 0; Amb alleles 0; Oth alleles 0	69610698	484323	482885	2329.5391X	42	0.35	99.6	29779	186401	FALSE	TRUE	TRUE	20210729
810	ERS7276404	ERR6592811	ERZ3298568	2021-04-15	Bekaa	Nasopharyngeal	18.58	B.1.1.7	0	1	Alpha (B.1.1.7-like)	0.9565	0.0435	PLEARN-v1.2.46	3.1.7	2021-07-28	v1.2.46	passed_qc	scorpio call: Alt alleles 22; Ref alleles 1; Amb alleles 0; Oth alleles 0	46442083	320972	317742	1554.5792X	43	0.35	99.6	29779	125198	FALSE	TRUE	TRUE	20210709
11	ERS7275596	ERR6593379	ERZ3299170	2020-12-29	Bekaa	Nasopharyngeal	19.93	B.1	0	0.929085				PLEARN-v1.2.46	3.1.7	2021-07-28	v1.2.46	passed_qc		46426516	337659	329040	1553.401X	21	7.34	92.67	8299	137626	FALSE	TRUE	TRUE	20210721
20	ERS7275613	ERR6593243	ERZ3298999	2021-01-05	Mount Lebanon	Nasopharyngeal	15.23	B.1.36.1	0	0.978368				PLEARN-v1.2.46	3.1.7	2021-07-28	v1.2.46	passed_qc		55159181	388489	385678	1845.3116X	21	2.88	97.12	9341	162925	FALSE	TRUE	TRUE	20210721
156	ERS7275744	ERR6593271	ERZ3299027	2021-01-28	Baalbeck Hermel	Nasopharyngeal	14.32	B.1.1.7	0	0.999175	Alpha (B.1.1.7-like)	0.9565	0.0435	PLEARN-v1.2.46	3.1.7	2021-07-28	v1.2.46	passed_qc	scorpio call: Alt alleles 22; Ref alleles 1; Amb alleles 0; Oth alleles 0	74058045	517345	515082	2478.6678X	35	0.83	99.13	29476	224193	FALSE	TRUE	TRUE	20210721
298	ERS7275883	ERR6593399	ERZ3299203	2021-02-17	North	Nasopharyngeal	11.61	B.1.1.7	0	0.999963	Alpha (B.1.1.7-like)	0.9565	0.0435	PLEARN-v1.2.46	3.1.7	2021-07-28	v1.2.46	passed_qc	scorpio call: Alt alleles 22; Ref alleles 1; Amb alleles 0; Oth alleles 0	97504232	672296	670898	3262.8461X	41	0.23	99.74	29815	322634	FALSE	TRUE	TRUE	20210721
386	ERS7275981	ERR6593275	ERZ3299031	2021-02-25	Nabatieh	Nasopharyngeal	17.88	B.1.1.7	0	0.994764	Alpha (B.1.1.7-like)	0.9565	0.0435	PLEARN-v1.2.46	3.1.7	2021-07-28	v1.2.46	passed_qc	scorpio call: Alt alleles 22; Ref alleles 1; Amb alleles 0; Oth alleles 0	108043834	759576	756055	3616.1575X	39	1.37	98.6	13588	323619	FALSE	TRUE	TRUE	20210721
464	ERS7276062	ERR6592870	ERZ3298625	2021-03-04	North	Nasopharyngeal	17.96	B.1.1.7	0	1	Alpha (B.1.1.7-like)	0.9565	0.0435	PLEARN-v1.2.46	3.1.7	2021-07-28	v1.2.46	passed_qc	scorpio call: Alt alleles 22; Ref alleles 1; Amb alleles 0; Oth alleles 0	133689495	930244	917694	4476.931X	45	0.26	99.71	29804	278886	FALSE	TRUE	TRUE	20210716
496	ERS7276086	ERR6592871	ERZ3298626	2021-03-09	Mount Lebanon	Nasopharyngeal	20.68	B.1.1.7	0	0.969571	Alpha (B.1.1.7-like)	0.8696	0.0435	PLEARN-v1.2.46	3.1.7	2021-07-28	v1.2.46	passed_qc	scorpio call: Alt alleles 20; Ref alleles 1; Amb alleles 2; Oth alleles 0	105445331	735788	727549	3531.0648X	38	3.23	96.76	8399	214297	FALSE	TRUE	TRUE	20210716
523	ERS7276126	ERR6593060	ERZ3298815	2021-03-11	Mount Lebanon	Nasopharyngeal	17.97	B.1.1.7	0	0.997407	Alpha (B.1.1.7-like)	0.9565	0.0435	PLEARN-v1.2.46	3.1.7	2021-07-28	v1.2.46	passed_qc	scorpio call: Alt alleles 22; Ref alleles 1; Amb alleles 0; Oth alleles 0	101860724	702210	699284	3411.0478X	41	0.6	99.38	22822	207571	FALSE	TRUE	TRUE	20210716
556	ERS7276153	ERR6593038	ERZ3298793	2021-03-16	Nabatieh	Nasopharyngeal	12.93	B.1.1.7	0	1	Alpha (B.1.1.7-like)	0.9565	0.0435	PLEARN-v1.2.46	3.1.7	2021-07-28	v1.2.46	passed_qc	scorpio call: Alt alleles 22; Ref alleles 1; Amb alleles 0; Oth alleles 0	165214444	1133440	1130198	5530.1432X	42	0.24	99.75	29813	353344	FALSE	TRUE	TRUE	20210716
641	ERS7276232	ERR6593080	ERZ3298835	2021-03-24	South	Nasopharyngeal	16.99	B.1.1.7	0	0.999963	Alpha (B.1.1.7-like)	0.9565	0.0435	PLEARN-v1.2.46	3.1.7	2021-07-28	v1.2.46	passed_qc	scorpio call: Alt alleles 22; Ref alleles 1; Amb alleles 0; Oth alleles 0	156204711	1076254	1072304	5229.3966X	43	0.35	99.63	28216	325007	FALSE	TRUE	TRUE	20210716
734	ERS7276317	ERR6593538	ERZ3299465	2021-04-01	Baalbeck Hermel	Nasopharyngeal	20.66	B.1.1.7	0	0.99955	Alpha (B.1.1.7-like)	0.913	0.0435	PLEARN-v1.2.46	3.1.7	2021-07-28	v1.2.46	passed_qc	scorpio call: Alt alleles 21; Ref alleles 1; Amb alleles 1; Oth alleles 0	78441167	591573	547354	2626.0018X	41	0.41	99.55	22959	222022	FALSE	TRUE	TRUE	20210729
769	ERS7276351	ERR6593675	ERZ3299668	2021-04-07	Bekaa	Nasopharyngeal	15.62	B.1.1.7	0	1	Alpha (B.1.1.7-like)	0.9565	0.0435	PLEARN-v1.2.46	3.1.7	2021-07-28	v1.2.46	passed_qc	scorpio call: Alt alleles 22; Ref alleles 1; Amb alleles 0; Oth alleles 0	96708312	671397	668887	3236.3924X	41	0.35	99.61	29779	279852	FALSE	TRUE	TRUE	20210729
57	ERS7275652	ERR6593358	ERZ3299126	2021-01-12	Nabatieh	Nasopharyngeal	18.15	B.1.1	0	0.987017				PLEARN-v1.2.46	3.1.7	2021-07-28	v1.2.46	passed_qc		65160958	468072	459848	2180.6011X	22	2.13	97.87	8299	197215	FALSE	TRUE	TRUE	20210721
151	ERS7275746	ERR6593309	ERZ3299065	2021-01-28	South	Nasopharyngeal	16.72	B.1.1.7	0	1	Alpha (B.1.1.7-like)	0.9565	0.0435	PLEARN-v1.2.46	3.1.7	2021-07-28	v1.2.46	passed_qc	scorpio call: Alt alleles 22; Ref alleles 1; Amb alleles 0; Oth alleles 0	66009072	463630	461047	2209.2852X	38	0.88	99.09	29577	195688	FALSE	TRUE	TRUE	20210721
204	ERS7275796	ERR6593413	ERZ3299229	2021-02-09	North	Nasopharyngeal	21.43	B.1.1.7	0	0.952501	Alpha (B.1.1.7-like)	0.8696	0.0435	PLEARN-v1.2.46	3.1.7	2021-07-28	v1.2.46	passed_qc	scorpio call: Alt alleles 20; Ref alleles 1; Amb alleles 2; Oth alleles 0	149301559	1155057	1108341	4997.1069X	38	5.33	94.65	8299	343486	FALSE	TRUE	TRUE	20210721
308	ERS7275895	ERR6593418	ERZ3299239	2021-02-18	South	Nasopharyngeal	14.44	B.1.1.7	0	0.996767	Alpha (B.1.1.7-like)	0.9565	0.0435	PLEARN-v1.2.46	3.1.7	2021-07-28	v1.2.46	passed_qc	scorpio call: Alt alleles 22; Ref alleles 1; Amb alleles 0; Oth alleles 0	63734034	444134	442562	2133.0828X	39	1.2	98.77	15836	195890	FALSE	TRUE	TRUE	20210721
362	ERS7275958	ERR6593081	ERZ3298836	2021-02-24	Mount Lebanon	Nasopharyngeal	13.6	B.1.1.7	0	0.999963	Alpha (B.1.1.7-like)	0.9565	0.0435	PLEARN-v1.2.46	3.1.7	2021-07-28	v1.2.46	passed_qc	scorpio call: Alt alleles 22; Ref alleles 1; Amb alleles 0; Oth alleles 0	203203998	1395379	1391410	6801.9286X	44	0.25	99.74	29811	456884	FALSE	TRUE	TRUE	20210716
364	ERS7275966	ERR6592877	ERZ3298632	2021-02-24	Mount Lebanon	Nasopharyngeal	18.9	B.1.1.7	0	0.993171	Alpha (B.1.1.7-like)	0.9565	0.0435	PLEARN-v1.2.46	3.1.7	2021-07-28	v1.2.46	passed_qc	scorpio call: Alt alleles 22; Ref alleles 1; Amb alleles 0; Oth alleles 0	127287063	882826	874680	4262.5839X	41	1.04	98.95	15910	261757	FALSE	TRUE	TRUE	20210716
384	ERS7275975	ERR6593427	ERZ3299256	2021-02-25	Baalbeck Hermel	Nasopharyngeal	12.95	B.1.1.7	0	0.999963	Alpha (B.1.1.7-like)	0.9565	0.0435	PLEARN-v1.2.46	3.1.7	2021-07-28	v1.2.46	passed_qc	scorpio call: Alt alleles 22; Ref alleles 1; Amb alleles 0; Oth alleles 0	96001539	667743	664991	3212.2535X	41	0.26	99.71	29807	308748	FALSE	TRUE	TRUE	20210721
412	ERS7275992	ERR6593042	ERZ3298797	2021-03-01	Mount Lebanon	Nasopharyngeal	14.35	B.1.1.7	0	1	Alpha (B.1.1.7-like)	0.9565	0.0435	PLEARN-v1.2.46	3.1.7	2021-07-28	v1.2.46	passed_qc	scorpio call: Alt alleles 22; Ref alleles 1; Amb alleles 0; Oth alleles 0	183101648	1259199	1254180	6129.4919X	42	0.24	99.74	29812	377693	FALSE	TRUE	TRUE	20210716
635	ERS7276239	ERR6593015	ERZ3298770	2021-03-24	North	Nasopharyngeal	22.26	B.1.1.7	0	1	Alpha (B.1.1.7-like)	0.9565	0.0435	PLEARN-v1.2.46	3.1.7	2021-07-28	v1.2.46	passed_qc	scorpio call: Alt alleles 22; Ref alleles 1; Amb alleles 0; Oth alleles 0	89813015	623481	616246	3007.3798X	39	0.35	99.6	29779	186681	FALSE	TRUE	TRUE	20210716
689	ERS7276288	ERR6593527	ERZ3299443	2021-03-30	Bekaa	Nasopharyngeal	15.23	B.1.1.7	0	1	Alpha (B.1.1.7-like)	0.9565	0.0435	PLEARN-v1.2.46	3.1.7	2021-07-28	v1.2.46	passed_qc	scorpio call: Alt alleles 22; Ref alleles 1; Amb alleles 0; Oth alleles 0	59178124	414433	413451	1980.9989X	43	0.38	99.59	29733	160833	FALSE	TRUE	TRUE	20210729
691	ERS7276296	ERR6593662	ERZ3299643	2021-03-30	South	Nasopharyngeal	19.61	B.1.1.7	0	0.997144	Alpha (B.1.1.7-like)	0.913	0.0435	PLEARN-v1.2.46	3.1.7	2021-07-28	v1.2.46	passed_qc	scorpio call: Alt alleles 21; Ref alleles 1; Amb alleles 1; Oth alleles 0	58250480	412172	408069	1950.0376X	39	0.65	99.31	23001	155084	FALSE	TRUE	TRUE	20210729
756	ERS7276338	ERR6593487	ERZ3299363	2021-04-06	Mount Lebanon	Nasopharyngeal	20	B.1.1.7	0	0.989396	Alpha (B.1.1.7-like)	0.9565	0.0435	PLEARN-v1.2.46	3.1.7	2021-07-28	v1.2.46	passed_qc	scorpio call: Alt alleles 22; Ref alleles 1; Amb alleles 0; Oth alleles 0	71115428	498848	495229	2380.3125X	40	1.32	98.63	26017	204013	FALSE	TRUE	TRUE	20210729
809	ERS7276403	ERR6592791	ERZ3298548	2021-04-15	Bekaa	Nasopharyngeal	17.74	B.1.1.7			Alpha (B.1.1.7-like)	0.9565	0.0435	PANGO-v1.2.46	3.1.7	2021-07-28	v1.2.46	passed_qc	scorpio call: Alt alleles 22; Ref alleles 1; Amb alleles 0; Oth alleles 0	49662822	344567	339698	1662.8423X	38	0.35	99.62	29780	135800	FALSE	TRUE	TRUE	20210709
899	ERS7276493	ERR6592752	ERZ3298509	2021-05-04	Nabatieh	Nasopharyngeal	17.61	B.1.1.7	0	0.570908	Alpha (B.1.1.7-like)	0.7391	0.0435	PLEARN-v1.2.46	3.1.7	2021-07-28	v1.2.46	passed_qc	scorpio call: Alt alleles 17; Ref alleles 1; Amb alleles 5; Oth alleles 0	578755	4015	3994	19.37X	27	28.04	71.93	2333	1543	FALSE	TRUE	FALSE	20210709
48	ERS7275648	ERR6593237	ERZ3298993	2021-01-12	Bekaa	Nasopharyngeal	16	B.1.398	0	1				PLEARN-v1.2.46	3.1.7	2021-07-28	v1.2.46	passed_qc		50567984	351933	350107	1692.3395X	21	0.35	99.52	29761	157676	FALSE	TRUE	TRUE	20210721
62	ERS7275660	ERR6593174	ERZ3298930	2021-01-12	North	Nasopharyngeal	23.7	B.1.177.86	0	0.689133				PLEARN-v1.2.46	3.1.7	2021-07-28	v1.2.46	passed_qc		18715102	270510	219825	626.0511X	15	23.63	76.37	2562	46952	FALSE	TRUE	FALSE	20210721
113	ERS7275712	ERR6593308	ERZ3299064	2021-01-26	Nabatieh	Nasopharyngeal	18.1	B.1.1.7	0	0.916826	Alpha (B.1.1.7-like)	0.8696	0.0435	PLEARN-v1.2.46	3.1.7	2021-07-28	v1.2.46	passed_qc	scorpio call: Alt alleles 20; Ref alleles 1; Amb alleles 2; Oth alleles 0	23789915	176414	172485	796.3034X	37	8.31	91.63	6127	69961	FALSE	TRUE	TRUE	20210721
177	ERS7275775	ERR6593319	ERZ3299076	2021-02-08	Mount Lebanon	Nasopharyngeal	20.25	B.1.398	0	0.888352				PLEARN-v1.2.46	3.1.7	2021-07-28	v1.2.46	passed_qc		30559493	226215	222380	1022.364X	18	10.55	89.45	5988	71772	FALSE	TRUE	FALSE	20210721
337	ERS7275927	ERR6592958	ERZ3298713	2021-02-23	South	Nasopharyngeal	16.36	B.1.1.7	0	1	Alpha (B.1.1.7-like)	0.9565	0.0435	PLEARN-v1.2.46	3.1.7	2021-07-28	v1.2.46	passed_qc	scorpio call: Alt alleles 22; Ref alleles 1; Amb alleles 0; Oth alleles 0	164776613	1133927	1129192	5516.7348X	43	0.35	99.63	29780	346944	FALSE	TRUE	TRUE	20210716
483	ERS7276087	ERR6592893	ERZ3298648	2021-03-09	South	Nasopharyngeal	20.8	B.1.1.7	0	0.967098	Alpha (B.1.1.7-like)	0.8696	0.0435	PLEARN-v1.2.46	3.1.7	2021-07-28	v1.2.46	passed_qc	scorpio call: Alt alleles 20; Ref alleles 1; Amb alleles 2; Oth alleles 0	105095278	752680	723959	3519.57X	39	3.49	96.49	8409	205973	FALSE	TRUE	TRUE	20210716
580	ERS7276131	ERR6593656	ERZ3299631	2021-03-11	South	Nasopharyngeal	20.56	B.1.1.7	0	0.988591	Alpha (B.1.1.7-like)	0.913	0.0435	PLEARN-v1.2.46	3.1.7	2021-07-28	v1.2.46	passed_qc	scorpio call: Alt alleles 21; Ref alleles 1; Amb alleles 1; Oth alleles 0	70514934	503365	495038	2361.3702X	37	1.9	98.07	14168	201410	FALSE	TRUE	TRUE	20210729
653	ERS7276272	ERR6593513	ERZ3299415	2021-03-25	Bekaa	Nasopharyngeal	24.49	B.1.1.7	0	0.966217	Alpha (B.1.1.7-like)	0.913	0.0435	PLEARN-v1.2.46	3.1.7	2021-07-28	v1.2.46	passed_qc	scorpio call: Alt alleles 21; Ref alleles 1; Amb alleles 1; Oth alleles 0	45354833	400153	327813	1518.6889X	42	4.15	95.82	8294	126898	FALSE	TRUE	TRUE	20210729
712	ERS7276236	ERR6593510	ERZ3299409	2021-03-24	Mount Lebanon	Nasopharyngeal	18.76	B.1.1.7	0	0.957249	Alpha (B.1.1.7-like)	0.8696	0.0435	PLEARN-v1.2.46	3.1.7	2021-07-28	v1.2.46	passed_qc	scorpio call: Alt alleles 20; Ref alleles 1; Amb alleles 2; Oth alleles 0	2237948	15377	15325	74.9083X	38	4.85	95.1	15472	4862	FALSE	TRUE	TRUE	20210729
788	ERS7276372	ERR6593683	ERZ3299683	2021-04-12	Baalbeck Hermel	Nasopharyngeal	15.2	B.1.1.7	0	1	Alpha (B.1.1.7-like)	0.9565	0.0435	PLEARN-v1.2.46	3.1.7	2021-07-28	v1.2.46	passed_qc	scorpio call: Alt alleles 22; Ref alleles 1; Amb alleles 0; Oth alleles 0	157237328	1086346	1084445	5262.1893X	41	0.35	99.62	29780	455638	FALSE	TRUE	TRUE	20210729
847	ERS7276433	ERR6592765	ERZ3298522	2021-04-21	South	Nasopharyngeal	20.16	B.1.1.7	0	0.994195	Alpha (B.1.1.7-like)	0.9565	0.0435	PLEARN-v1.2.46	3.1.7	2021-07-28	v1.2.46	passed_qc	scorpio call: Alt alleles 22; Ref alleles 1; Amb alleles 0; Oth alleles 0	29868776	224870	206837	1000.273X	45	1.52	98.44	9366	78988	FALSE	TRUE	TRUE	20210709
866	ERS7276466	ERR6592762	ERZ3298519	2021-04-27	Mount Lebanon	Nasopharyngeal	20.39	B.1.1.7	0	1	Alpha (B.1.1.7-like)	0.9565	0.0435	PLEARN-v1.2.46	3.1.7	2021-07-28	v1.2.46	passed_qc	scorpio call: Alt alleles 22; Ref alleles 1; Amb alleles 0; Oth alleles 0	42785279	292914	291672	1431.925X	38	0.35	99.61	29780	113961	FALSE	TRUE	TRUE	20210709
875	ERS7276467	ERR6592835	ERZ3298592	2021-04-27	Bekaa	Nasopharyngeal	21.75	B.1.1.7	0	0.999963	Alpha (B.1.1.7-like)	0.9565	0.0435	PLEARN-v1.2.46	3.1.7	2021-07-28	v1.2.46	passed_qc	scorpio call: Alt alleles 22; Ref alleles 1; Amb alleles 0; Oth alleles 0	48554451	340233	332922	1625.655X	43	0.35	99.61	29779	132705	FALSE	TRUE	TRUE	20210709
884	ERS7276471	ERR6592778	ERZ3298535	2021-04-28	South	Nasopharyngeal	11.84	B.1.1.7	0	1	Alpha (B.1.1.7-like)	0.9565	0.0435	PLEARN-v1.2.46	3.1.7	2021-07-28	v1.2.46	passed_qc	scorpio call: Alt alleles 22; Ref alleles 1; Amb alleles 0; Oth alleles 0	52466774	359836	359009	1755.9159X	40	0.26	99.71	29807	136179	FALSE	TRUE	TRUE	20210709
116	ERS7275716	ERR6593189	ERZ3298945	2021-01-26	Bekaa	Nasopharyngeal	19.89	B.1.1.7	0	0.848835	Alpha (B.1.1.7-like)	0.8261	0.0435	PLEARN-v1.2.46	3.1.7	2021-07-28	v1.2.46	passed_qc	scorpio call: Alt alleles 19; Ref alleles 1; Amb alleles 3; Oth alleles 0	19599171	160435	150887	655.9913X	33	13.05	86.9	5906	57384	FALSE	TRUE	FALSE	20210721
123	ERS7275714	ERR6593240	ERZ3298996	2021-01-26	Mount Lebanon	Nasopharyngeal	18.61	B.1.1.7	0	0.995369	Alpha (B.1.1.7-like)	0.9565	0.0435	PLEARN-v1.2.46	3.1.7	2021-07-28	v1.2.46	passed_qc	scorpio call: Alt alleles 22; Ref alleles 1; Amb alleles 0; Oth alleles 0	51893711	383769	375297	1736.9218X	35	1.43	98.54	13611	152805	FALSE	TRUE	TRUE	20210721
138	ERS7275730	ERR6593325	ERZ3299082	2021-01-27	Mount Lebanon	Nasopharyngeal	17.18	B.1.1.7	0	0.988399	Alpha (B.1.1.7-like)	0.9565	0.0435	PLEARN-v1.2.46	3.1.7	2021-07-28	v1.2.46	passed_qc	scorpio call: Alt alleles 22; Ref alleles 1; Amb alleles 0; Oth alleles 0	49684001	350053	347404	1662.8364X	41	2.02	97.92	12034	151849	FALSE	TRUE	TRUE	20210721
218	ERS7275805	ERR6593426	ERZ3299255	2021-02-10	North	Nasopharyngeal	15.37	B.1.1.7	0	0.999888	Alpha (B.1.1.7-like)	0.9565	0.0435	PLEARN-v1.2.46	3.1.7	2021-07-28	v1.2.46	passed_qc	scorpio call: Alt alleles 22; Ref alleles 1; Amb alleles 0; Oth alleles 0	110415670	761763	758947	3695.9365X	36	0.85	99.12	29481	247043	FALSE	TRUE	TRUE	20210721
257	ERS7275850	ERR6593468	ERZ3299327	2021-02-15	Mount Lebanon	Nasopharyngeal	23.39	B.1.1	0	0				PLEARN-v1.2.46	3.1.7	2021-07-28	v1.2.46	passed_qc		3632409	43782	40374	121.6018X	24	53.83	46.27	1548	7610	FALSE	FALSE	FALSE	20210721
327	ERS7275912	ERR6593086	ERZ3298842	2021-02-22	South	Nasopharyngeal	14.96	B.1.1.7	0	0.999963	Alpha (B.1.1.7-like)	0.9565	0.0435	PLEARN-v1.2.46	3.1.7	2021-07-28	v1.2.46	passed_qc	scorpio call: Alt alleles 22; Ref alleles 1; Amb alleles 0; Oth alleles 0	162897957	1120227	1116108	5452.9367X	41	0.24	99.74	29814	349669	FALSE	TRUE	TRUE	20210716
343	ERS7275932	ERR6592988	ERZ3298743	2021-02-23	South	Nasopharyngeal	17.1	B.1.1.7	0	1	Alpha (B.1.1.7-like)	0.9565	0.0435	PLEARN-v1.2.46	3.1.7	2021-07-28	v1.2.46	passed_qc	scorpio call: Alt alleles 22; Ref alleles 1; Amb alleles 0; Oth alleles 0	140704593	970429	966881	4710.815X	38	0.25	99.74	29810	294786	FALSE	TRUE	TRUE	20210716
344	ERS7275920	ERR6593107	ERZ3298864	2021-02-23	Mount Lebanon	Nasopharyngeal	13.99	B.1.1.7	0	1	Alpha (B.1.1.7-like)	0.9565	0.0435	PLEARN-v1.2.46	3.1.7	2021-07-28	v1.2.46	passed_qc	scorpio call: Alt alleles 22; Ref alleles 1; Amb alleles 0; Oth alleles 0	135669120	932250	928759	4541.1988X	44	0.25	99.73	29810	303001	FALSE	TRUE	TRUE	20210716
360	ERS7275964	ERR6593111	ERZ3298868	2021-02-24	Bekaa	Nasopharyngeal	16.52	B.1.1.7	0	1	Alpha (B.1.1.7-like)	0.9565	0.0435	PLEARN-v1.2.46	3.1.7	2021-07-28	v1.2.46	passed_qc	scorpio call: Alt alleles 22; Ref alleles 1; Amb alleles 0; Oth alleles 0	193373684	1338442	1325366	6473.5983X	42	0.24	99.74	29813	411165	FALSE	TRUE	TRUE	20210716
393	ERS7275986	ERR6593194	ERZ3298950	2021-02-25	Bekaa	Nasopharyngeal	20.54	B.1.1.7	0	0.956311	Alpha (B.1.1.7-like)	0.913	0.0435	PLEARN-v1.2.46	3.1.7	2021-07-28	v1.2.46	passed_qc	scorpio call: Alt alleles 21; Ref alleles 1; Amb alleles 1; Oth alleles 0	63516828	468584	455716	2126.3859X	37	4.78	95.18	8299	186335	FALSE	TRUE	TRUE	20210721
452	ERS7276051	ERR6592855	ERZ3298610	2021-03-03	Baalbeck Hermel	Nasopharyngeal	24.64	B.1.1.7	0	0.938162	Alpha (B.1.1.7-like)	0.913	0.0435	PLEARN-v1.2.46	3.1.7	2021-07-28	v1.2.46	passed_qc	scorpio call: Alt alleles 21; Ref alleles 1; Amb alleles 1; Oth alleles 0	77682326	563204	546641	2602.3797X	37	6.59	93.4	8299	154373	FALSE	TRUE	TRUE	20210716
513	ERS7276114	ERR6592884	ERZ3298639	2021-03-10	North	Nasopharyngeal	23.8	B.1.1.7	0	0.956841	Alpha (B.1.1.7-like)	0.8696	0.0435	PLEARN-v1.2.46	3.1.7	2021-07-28	v1.2.46	passed_qc	scorpio call: Alt alleles 20; Ref alleles 1; Amb alleles 2; Oth alleles 0	108402350	785593	754413	3630.463X	44	4.91	95.03	6514	215951	FALSE	TRUE	TRUE	20210716
618	ERS7276219	ERR6592955	ERZ3298710	2021-03-23	Nabatieh	Nasopharyngeal	20.78	B.1.1.7	0	0.982653	Alpha (B.1.1.7-like)	0.9565	0.0435	PLEARN-v1.2.46	3.1.7	2021-07-28	v1.2.46	passed_qc	scorpio call: Alt alleles 22; Ref alleles 1; Amb alleles 0; Oth alleles 0	143871208	1006516	994424	4818.422X	44	2.14	97.85	8432	294169	FALSE	TRUE	TRUE	20210716
643	ERS7276238	ERR6593544	ERZ3299476	2021-03-24	South	Nasopharyngeal	22.23	B.1.1.7	0	0.990733	Alpha (B.1.1.7-like)	0.913	0.0435	PLEARN-v1.2.46	3.1.7	2021-07-28	v1.2.46	passed_qc	scorpio call: Alt alleles 21; Ref alleles 1; Amb alleles 1; Oth alleles 0	63196626	440121	438559	2116.0038X	40	1.39	98.59	22742	184744	FALSE	TRUE	TRUE	20210729
650	ERS7276271	ERR6593593	ERZ3299573	2021-03-25	Mount Lebanon	Nasopharyngeal	24.45	B.1.1.7	0	0.892964	Alpha (B.1.1.7-like)	0.8696	0.0435	PLEARN-v1.2.46	3.1.7	2021-07-28	v1.2.46	passed_qc	scorpio call: Alt alleles 20; Ref alleles 1; Amb alleles 2; Oth alleles 0	37519788	337405	272257	1256.1135X	57	9.98	89.99	3180	102520	FALSE	TRUE	TRUE	20210729
716	ERS7276307	ERR6593551	ERZ3299491	2021-03-31	Mount Lebanon	Nasopharyngeal	18.76	B.1.1.7	0	0.991496	Alpha (B.1.1.7-like)	0.913	0.0435	PLEARN-v1.2.46	3.1.7	2021-07-28	v1.2.46	passed_qc	scorpio call: Alt alleles 21; Ref alleles 1; Amb alleles 1; Oth alleles 0	30641614	214855	212214	1025.9911X	37	1.8	98.16	22518	87626	FALSE	TRUE	TRUE	20210729
737	ERS7276329	ERR6593514	ERZ3299417	2021-04-05	Nabatieh	Nasopharyngeal	21.71	B.1.1.7	0	0.984163	Alpha (B.1.1.7-like)	0.913	0.0435	PLEARN-v1.2.46	3.1.7	2021-07-28	v1.2.46	passed_qc	scorpio call: Alt alleles 21; Ref alleles 1; Amb alleles 1; Oth alleles 0	39354916	289345	276029	1317.4767X	42	2.09	97.87	9244	109479	FALSE	TRUE	TRUE	20210729
90	ERS7275682	ERR6593348	ERZ3299106	2021-01-19	South	Nasopharyngeal	20.71	B.1.36.1	0	0.925073				PLEARN-v1.2.46	3.1.7	2021-07-28	v1.2.46	passed_qc		41350242	441117	297901	1383.8179X	20	7.42	92.49	6127	119818	FALSE	TRUE	TRUE	20210721
100	ERS7275690	ERR6593188	ERZ3298944	2021-01-20	North	Nasopharyngeal	18.32	B.1.1.7	0	0.986555	Alpha (B.1.1.7-like)	0.9565	0.0435	PLEARN-v1.2.46	3.1.7	2021-07-28	v1.2.46	passed_qc	scorpio call: Alt alleles 22; Ref alleles 1; Amb alleles 0; Oth alleles 0	63506348	459775	445847	2125.9294X	38	2.18	97.79	8316	188834	FALSE	TRUE	TRUE	20210721
202	ERS7275808	ERR6593276	ERZ3299032	2021-02-10	North	Nasopharyngeal	17.43	B.1.398	0	0.996654				PLEARN-v1.2.46	3.1.7	2021-07-28	v1.2.46	passed_qc		122710057	858848	852923	4105.01X	21	1.28	98.72	21185	253770	FALSE	TRUE	TRUE	20210721
320	ERS7275918	ERR6593171	ERZ3298927	2021-02-22	South	Nasopharyngeal	22.84	B.1.1	0	0.81029				PLEARN-v1.2.46	3.1.7	2021-07-28	v1.2.46	passed_qc		26196094	372251	302709	876.2713X	37	16.06	83.97	3403	52407	FALSE	TRUE	FALSE	20210721
356	ERS7275926	ERR6592945	ERZ3298700	2021-02-23	South	Nasopharyngeal	15.94	B.1.1.7	0	0.999925	Alpha (B.1.1.7-like)	0.9565	0.0435	PLEARN-v1.2.46	3.1.7	2021-07-28	v1.2.46	passed_qc	scorpio call: Alt alleles 22; Ref alleles 1; Amb alleles 0; Oth alleles 0	155395468	1071963	1065370	5203.1316X	42	0.35	99.63	28215	332125	FALSE	TRUE	TRUE	20210716
365	ERS7275971	ERR6593006	ERZ3298761	2021-02-24	Mount Lebanon	Nasopharyngeal	21.11	B.1.1.7	0	0.98335	Alpha (B.1.1.7-like)	0.8696	0.0435	PLEARN-v1.2.46	3.1.7	2021-07-28	v1.2.46	passed_qc	scorpio call: Alt alleles 20; Ref alleles 1; Amb alleles 2; Oth alleles 0	150919050	1048428	1040133	5054.4194X	44	1.95	98.04	8766	311675	FALSE	TRUE	TRUE	20210716
398	ERS7275976	ERR6593258	ERZ3299014	2021-02-25	North	Nasopharyngeal	14.09	B.1.1.7	0	0.952747	Alpha (B.1.1.7-like)	0.8696	0.0435	PLEARN-v1.2.46	3.1.7	2021-07-28	v1.2.46	passed_qc	scorpio call: Alt alleles 20; Ref alleles 1; Amb alleles 2; Oth alleles 0	16803067	118655	118311	562.2021X	39	5.34	94.62	6505	48897	FALSE	TRUE	TRUE	20210721
512	ERS7276105	ERR6592995	ERZ3298750	2021-03-10	Mount Lebanon	Nasopharyngeal	19.69	B.1.1.7	0	0.992486	Alpha (B.1.1.7-like)	0.913	0.0435	PLEARN-v1.2.46	3.1.7	2021-07-28	v1.2.46	passed_qc	scorpio call: Alt alleles 21; Ref alleles 1; Amb alleles 1; Oth alleles 0	157168405	1090271	1080819	5263.1523X	40	1.08	98.91	22822	317406	FALSE	TRUE	TRUE	20210716
657	ERS7276265	ERR6593506	ERZ3299400	2021-03-25	Bekaa	Nasopharyngeal	20.75	B.1.1.7	0	0.972665	Alpha (B.1.1.7-like)	0.913	0.0435	PLEARN-v1.2.46	3.1.7	2021-07-28	v1.2.46	passed_qc	scorpio call: Alt alleles 21; Ref alleles 1; Amb alleles 1; Oth alleles 0	52882217	450106	379033	1771.1442X	41	3.45	96.53	6692	149639	FALSE	TRUE	TRUE	20210729
708	ERS7276298	ERR6593586	ERZ3299559	2021-03-30	North	Nasopharyngeal	20.52	B.1.1.7	0	0.988208	Alpha (B.1.1.7-like)	0.913	0.0435	PLEARN-v1.2.46	3.1.7	2021-07-28	v1.2.46	passed_qc	scorpio call: Alt alleles 21; Ref alleles 1; Amb alleles 1; Oth alleles 0	39246306	282479	277034	1314.0598X	39	2.1	97.86	13168	109627	FALSE	TRUE	TRUE	20210729
743	ERS7276347	ERR6593639	ERZ3299597	2021-04-06	South	Nasopharyngeal	23.22	B.1.1.7	0	1	Alpha (B.1.1.7-like)	0.9565	0.0435	PLEARN-v1.2.46	3.1.7	2021-07-28	v1.2.46	passed_qc	scorpio call: Alt alleles 22; Ref alleles 1; Amb alleles 0; Oth alleles 0	78904626	551379	549101	2641.012X	43	0.28	99.68	29800	225990	FALSE	TRUE	TRUE	20210729
774	ERS7276364	ERR6593584	ERZ3299556	2021-04-08	Baalbeck Hermel	Nasopharyngeal	18.65	B.1.1.7	0	0.994915	Alpha (B.1.1.7-like)	0.913	0.0435	PLEARN-v1.2.46	3.1.7	2021-07-28	v1.2.46	passed_qc	scorpio call: Alt alleles 21; Ref alleles 1; Amb alleles 1; Oth alleles 0	18767412	131086	129670	628.0931X	36	0.96	98.99	22752	52389	FALSE	TRUE	TRUE	20210729
852	ERS7276440	ERR6592779	ERZ3298536	2021-04-22	Bekaa	Nasopharyngeal	18.46	B.1.1.7	0	1	Alpha (B.1.1.7-like)	0.9565	0.0435	PLEARN-v1.2.46	3.1.7	2021-07-28	v1.2.46	passed_qc	scorpio call: Alt alleles 22; Ref alleles 1; Amb alleles 0; Oth alleles 0	33726612	231633	230607	1129.1229X	38	0.35	99.6	29779	93200	FALSE	TRUE	TRUE	20210709
79	ERS7275662	ERR6593412	ERZ3299227	2021-01-13	North	Nasopharyngeal	13.32	B.1.1.7	0	1	Alpha (B.1.1.7-like)	0.9565	0.0435	PLEARN-v1.2.46	3.1.7	2021-07-28	v1.2.46	passed_qc	scorpio call: Alt alleles 22; Ref alleles 1; Amb alleles 0; Oth alleles 0	78056723	574764	570157	2612.6152X	41	0.35	99.62	29780	105282	FALSE	TRUE	TRUE	20210721
93	ERS7275678	ERR6593158	ERZ3298914	2021-01-19	Mount Lebanon	Nasopharyngeal	16.38	B.1.1	0	0.999888				PLEARN-v1.2.46	3.1.7	2021-07-28	v1.2.46	passed_qc		99000303	691928	688870	3312.466X	25	0.29	99.72	27982	310757	FALSE	TRUE	TRUE	20210721
120	ERS7275711	ERR6593182	ERZ3298938	2021-01-26	Mount Lebanon	Nasopharyngeal	17.92	B.1.1.7	0	0.989969	Alpha (B.1.1.7-like)	0.9565	0.0435	PLEARN-v1.2.46	3.1.7	2021-07-28	v1.2.46	passed_qc	scorpio call: Alt alleles 22; Ref alleles 1; Amb alleles 0; Oth alleles 0	52015134	371792	366347	1741.0515X	38	1.95	98.01	9627	153326	FALSE	TRUE	TRUE	20210721
121	ERS7275704	ERR6593425	ERZ3299253	2021-01-26	Mount Lebanon	Nasopharyngeal	13.4	B.1.1.7			Alpha (B.1.1.7-like)	0.9565	0.0435	PANGO-v1.2.46	3.1.7	2021-07-28	v1.2.46	passed_qc	scorpio call: Alt alleles 22; Ref alleles 1; Amb alleles 0; Oth alleles 0	68786957	480852	478451	2302.1993X	38	0.66	99.31	29635	210262	FALSE	TRUE	TRUE	20210721
171	ERS7275772	ERR6593200	ERZ3298956	2021-02-08	Mount Lebanon	Nasopharyngeal	19.29	B.1.1.7	0	0.951678	Alpha (B.1.1.7-like)	0.8696	0.0435	PLEARN-v1.2.46	3.1.7	2021-07-28	v1.2.46	passed_qc	scorpio call: Alt alleles 20; Ref alleles 1; Amb alleles 2; Oth alleles 0	45539918	320285	316618	1524.6457X	40	5.45	94.52	8299	108179	FALSE	TRUE	TRUE	20210721
349	ERS7275928	ERR6592974	ERZ3298729	2021-02-23	South	Nasopharyngeal	16.44	B.1.1.7	0	1	Alpha (B.1.1.7-like)	0.9565	0.0435	PLEARN-v1.2.46	3.1.7	2021-07-28	v1.2.46	passed_qc	scorpio call: Alt alleles 22; Ref alleles 1; Amb alleles 0; Oth alleles 0	137210851	945684	941713	4593.6371X	42	0.26	99.71	29807	284516	FALSE	TRUE	TRUE	20210716
427	ERS7276031	ERR6592848	ERZ3298603	2021-03-02	South	Nasopharyngeal	23.84	B.1.1.7	0	0.908719	Alpha (B.1.1.7-like)	0.8696	0.0435	PLEARN-v1.2.46	3.1.7	2021-07-28	v1.2.46	passed_qc	scorpio call: Alt alleles 20; Ref alleles 1; Amb alleles 2; Oth alleles 0	60372380	462283	419827	2023.1004X	42	8.99	90.99	8299	113684	FALSE	TRUE	TRUE	20210716
450	ERS7276047	ERR6593043	ERZ3298798	2021-03-03	Bekaa	Nasopharyngeal	22.01	B.1.1.7	0	0.990772	Alpha (B.1.1.7-like)	0.913	0.0435	PLEARN-v1.2.46	3.1.7	2021-07-28	v1.2.46	passed_qc	scorpio call: Alt alleles 21; Ref alleles 1; Amb alleles 1; Oth alleles 0	126602489	878229	871529	4239.5326X	43	1.24	98.74	22822	257207	FALSE	TRUE	TRUE	20210716
455	ERS7276040	ERR6593069	ERZ3298824	2021-03-03	North	Nasopharyngeal	18.56	B.1.1.7	0	0.998386	Alpha (B.1.1.7-like)	0.9565	0.0435	PLEARN-v1.2.46	3.1.7	2021-07-28	v1.2.46	passed_qc	scorpio call: Alt alleles 22; Ref alleles 1; Amb alleles 0; Oth alleles 0	121100146	835486	830885	4057.4143X	44	0.48	99.38	22822	256794	FALSE	TRUE	TRUE	20210716
475	ERS7276054	ERR6592997	ERZ3298752	2021-03-04	North	Nasopharyngeal	15.17	B.1.1.7	0	1	Alpha (B.1.1.7-like)	0.9565	0.0435	PLEARN-v1.2.46	3.1.7	2021-07-28	v1.2.46	passed_qc	scorpio call: Alt alleles 22; Ref alleles 1; Amb alleles 0; Oth alleles 0	149790275	1030147	1026624	5014.5079X	41	0.24	99.74	29814	320678	FALSE	TRUE	TRUE	20210716
510	ERS7276108	ERR6592928	ERZ3298683	2021-03-10	Mount Lebanon	Nasopharyngeal	21.22	B.1.1.7	0	0.990733	Alpha (B.1.1.7-like)	0.913	0.0435	PLEARN-v1.2.46	3.1.7	2021-07-28	v1.2.46	passed_qc	scorpio call: Alt alleles 21; Ref alleles 1; Amb alleles 1; Oth alleles 0	124172654	980621	849552	4158.4325X	38	1.05	98.93	22821	236819	FALSE	TRUE	TRUE	20210716
519	ERS7276099	ERR6593072	ERZ3298827	2021-03-10	South	Nasopharyngeal	16.52	B.1.1.7	0	0.999963	Alpha (B.1.1.7-like)	0.9565	0.0435	PLEARN-v1.2.46	3.1.7	2021-07-28	v1.2.46	passed_qc	scorpio call: Alt alleles 22; Ref alleles 1; Amb alleles 0; Oth alleles 0	171430982	1176866	1172793	5739.2885X	40	0.36	99.63	28214	366263	FALSE	TRUE	TRUE	20210716
541	ERS7276120	ERR6593100	ERZ3298857	2021-03-11	North	Nasopharyngeal	15.55	B.1.1.7	0	0.999963	Alpha (B.1.1.7-like)	0.9565	0.0435	PLEARN-v1.2.46	3.1.7	2021-07-28	v1.2.46	passed_qc	scorpio call: Alt alleles 22; Ref alleles 1; Amb alleles 0; Oth alleles 0	135204350	929140	926215	4526.9048X	38	0.28	99.7	28236	278673	FALSE	TRUE	TRUE	20210716
680	ERS7276252	ERR6593671	ERZ3299660	2021-03-25	Bekaa	Nasopharyngeal	16.48	B.1.1.7	0	1	Alpha (B.1.1.7-like)	0.9565	0.0435	PLEARN-v1.2.46	3.1.7	2021-07-28	v1.2.46	passed_qc	scorpio call: Alt alleles 22; Ref alleles 1; Amb alleles 0; Oth alleles 0	78031796	542075	541131	2611.6955X	41	0.28	99.68	29802	226603	FALSE	TRUE	TRUE	20210729
721	ERS7276312	ERR6593518	ERZ3299425	2021-04-01	Bekaa	Nasopharyngeal	16	B.1.1.7	0	1	Alpha (B.1.1.7-like)	0.9565	0.0435	PLEARN-v1.2.46	3.1.7	2021-07-28	v1.2.46	passed_qc	scorpio call: Alt alleles 22; Ref alleles 1; Amb alleles 0; Oth alleles 0	105075128	728955	727623	3516.6415X	42	0.31	99.66	29792	302942	FALSE	TRUE	TRUE	20210729
783	ERS7276379	ERR6593495	ERZ3299378	2021-04-12	Nabatieh	Nasopharyngeal	19.94	B.1.1.7	0	0.996955	Alpha (B.1.1.7-like)	0.9565	0.0435	PLEARN-v1.2.46	3.1.7	2021-07-28	v1.2.46	passed_qc	scorpio call: Alt alleles 22; Ref alleles 1; Amb alleles 0; Oth alleles 0	53921491	391480	374972	1804.9057X	41	0.66	99.29	22821	153386	FALSE	TRUE	TRUE	20210729
808	ERS7276396	ERR6592805	ERZ3298562	2021-04-14	South	Nasopharyngeal	19.96	B.1.1.7	0	1	Alpha (B.1.1.7-like)	0.9565	0.0435	PLEARN-v1.2.46	3.1.7	2021-07-28	v1.2.46	passed_qc	scorpio call: Alt alleles 22; Ref alleles 1; Amb alleles 0; Oth alleles 0	60547256	419137	414602	2026.7529X	47	0.36	99.62	29778	148122	FALSE	TRUE	TRUE	20210709
897	ERS7276490	ERR6592766	ERZ3298523	2021-05-03	Nabatieh	Nasopharyngeal	18.21	B.1.1.7	0	0.985322	Alpha (B.1.1.7-like)	0.913	0.0435	PLEARN-v1.2.46	3.1.7	2021-07-28	v1.2.46	passed_qc	scorpio call: Alt alleles 21; Ref alleles 1; Amb alleles 1; Oth alleles 0	6869560	48249	47175	229.9769X	38	2.48	97.47	8439	18088	FALSE	TRUE	TRUE	20210709
166	ERS7275753	ERR6593454	ERZ3299300	2021-02-01	Mount Lebanon	Nasopharyngeal	14	B.1.1.7	0	1	Alpha (B.1.1.7-like)	0.9565	0.0435	PLEARN-v1.2.46	3.1.7	2021-07-28	v1.2.46	passed_qc	scorpio call: Alt alleles 22; Ref alleles 1; Amb alleles 0; Oth alleles 0	308250030	2123726	2118322	10319.1725X	41	0.23	99.76	29816	870342	FALSE	TRUE	TRUE	20210721
205	ERS7275801	ERR6593131	ERZ3298887	2021-02-09	South	Nasopharyngeal	24.02	B.1.1.7	0	0.395623	Alpha (B.1.1.7-like)	0.6522	0.0435	PLEARN-v1.2.46	3.1.7	2021-07-28	v1.2.46	passed_qc	scorpio call: Alt alleles 15; Ref alleles 1; Amb alleles 7; Oth alleles 0; scorpio replaced lineage assignment C.37	28412927	455174	420931	950.269X	31	37.1	62.87	1600	50523	FALSE	TRUE	FALSE	20210721
235	ERS7275814	ERR6593341	ERZ3299098	2021-02-10	North	Nasopharyngeal	19	B.1.1.7	0	0.989625	Alpha (B.1.1.7-like)	0.9565	0.0435	PLEARN-v1.2.46	3.1.7	2021-07-28	v1.2.46	passed_qc	scorpio call: Alt alleles 22; Ref alleles 1; Amb alleles 0; Oth alleles 0	182019178	1315444	1278735	6093.4052X	40	1.84	98.14	20931	432345	FALSE	TRUE	TRUE	20210721
292	ERS7275872	ERR6593224	ERZ3298980	2021-02-16	Mount Lebanon	Nasopharyngeal	20.15	B.1.1.7	0	0.953076	Alpha (B.1.1.7-like)	0.8696	0.0435	PLEARN-v1.2.46	3.1.7	2021-07-28	v1.2.46	passed_qc	scorpio call: Alt alleles 20; Ref alleles 1; Amb alleles 2; Oth alleles 0	40270301	295725	292240	1347.889X	35	5.31	94.64	8299	118199	FALSE	TRUE	TRUE	20210721
331	ERS7275936	ERR6592991	ERZ3298746	2021-02-23	North	Nasopharyngeal	18.65	B.1.1.7	0	1	Alpha (B.1.1.7-like)	0.9565	0.0435	PLEARN-v1.2.46	3.1.7	2021-07-28	v1.2.46	passed_qc	scorpio call: Alt alleles 22; Ref alleles 1; Amb alleles 0; Oth alleles 0	116148159	816255	799882	3889.4052X	41	0.35	99.62	29780	237484	FALSE	TRUE	TRUE	20210716
353	ERS7275947	ERR6592851	ERZ3298606	2021-02-23	Bekaa	Nasopharyngeal	22.54	B.1.1.7	0	0.959526	Alpha (B.1.1.7-like)	0.8696	0.0435	PLEARN-v1.2.46	3.1.7	2021-07-28	v1.2.46	passed_qc	scorpio call: Alt alleles 20; Ref alleles 1; Amb alleles 2; Oth alleles 0	74136414	535234	512849	2483.5363X	37	4.74	95.22	8299	148139	FALSE	TRUE	TRUE	20210716
538	ERS7276141	ERR6592876	ERZ3298631	2021-03-11	Baalbeck Hermel	Nasopharyngeal	24.7	B.1.1.7	0	0.868555	Alpha (B.1.1.7-like)	0.8696	0.0435	PLEARN-v1.2.46	3.1.7	2021-07-28	v1.2.46	passed_qc	scorpio call: Alt alleles 20; Ref alleles 1; Amb alleles 2; Oth alleles 0	35761534	319935	250702	1198.1947X	40	12.06	87.92	3223	68234	FALSE	TRUE	FALSE	20210716
562	ERS7276173	ERR6593595	ERZ3299578	2021-03-16	Mount Lebanon	Nasopharyngeal	24.6	B.1.1.7	0	0.476767	Alpha (B.1.1.7-like)	0.7826	0.0435	PLEARN-v1.2.46	3.1.7	2021-07-28	v1.2.46	passed_qc	scorpio call: Alt alleles 18; Ref alleles 1; Amb alleles 4; Oth alleles 0	14760993	192568	125110	494.4211X	44	33.42	66.59	2028	37395	FALSE	TRUE	FALSE	20210729
576	ERS7276182	ERR6593530	ERZ3299449	2021-03-17	Bekaa	Nasopharyngeal	21.43	B.1.1.7	0	0.990733	Alpha (B.1.1.7-like)	0.913	0.0435	PLEARN-v1.2.46	3.1.7	2021-07-28	v1.2.46	passed_qc	scorpio call: Alt alleles 21; Ref alleles 1; Amb alleles 1; Oth alleles 0	87753263	680257	621767	2939.4115X	40	1.24	98.73	22823	248790	FALSE	TRUE	TRUE	20210729
649	ERS7276257	ERR6593676	ERZ3299670	2021-03-25	North	Nasopharyngeal	18.19	B.1.1.7	0	0.992448	Alpha (B.1.1.7-like)	0.913	0.0435	PLEARN-v1.2.46	3.1.7	2021-07-28	v1.2.46	passed_qc	scorpio call: Alt alleles 21; Ref alleles 1; Amb alleles 1; Oth alleles 0	103415495	730167	722252	3464.5459X	40	1.13	98.84	22765	303733	FALSE	TRUE	TRUE	20210729
703	ERS7276300	ERR6593665	ERZ3299648	2021-03-30	Mount Lebanon	Nasopharyngeal	23.54	B.1.1.7	0	0.979189	Alpha (B.1.1.7-like)	0.913	0.0435	PLEARN-v1.2.46	3.1.7	2021-07-28	v1.2.46	passed_qc	scorpio call: Alt alleles 21; Ref alleles 1; Amb alleles 1; Oth alleles 0	58737326	430434	414561	1966.5326X	38	2.88	97.08	13658	163886	FALSE	TRUE	TRUE	20210729
799	ERS7276390	ERR6593484	ERZ3299357	2021-04-13	South	Nasopharyngeal	23.28	B.1.1.7	0	0.930115	Alpha (B.1.1.7-like)	0.913	0.0435	PLEARN-v1.2.46	3.1.7	2021-07-28	v1.2.46	passed_qc	scorpio call: Alt alleles 21; Ref alleles 1; Amb alleles 1; Oth alleles 0	28667980	370093	205715	959.7425X	38	7.38	92.6	6692	79410	FALSE	TRUE	TRUE	20210729
859	ERS7276445	ERR6592790	ERZ3298547	2021-04-26	Bekaa	Nasopharyngeal	17.21	B.1.1.7	0	1	Alpha (B.1.1.7-like)	0.9565	0.0435	PLEARN-v1.2.46	3.1.7	2021-07-28	v1.2.46	passed_qc	scorpio call: Alt alleles 22; Ref alleles 1; Amb alleles 0; Oth alleles 0	49816786	343219	340898	1667.4747X	43	0.4	99.56	29764	139998	FALSE	TRUE	TRUE	20210709
892	ERS7276487	ERR6592836	ERZ3298593	2021-05-03	Bekaa	Nasopharyngeal	14.52	B.1.1.7	0	0.999925	Alpha (B.1.1.7-like)	0.9565	0.0435	PLEARN-v1.2.46	3.1.7	2021-07-28	v1.2.46	passed_qc	scorpio call: Alt alleles 22; Ref alleles 1; Amb alleles 0; Oth alleles 0	60802570	417507	416480	2035.1309X	49	0.31	99.67	29793	151004	FALSE	TRUE	TRUE	20210709
3	ERS7275604	ERR6593148	ERZ3298904	2020-12-30	North	Nasopharyngeal	19.18	B.1.1.7	0	0.99955	Alpha (B.1.1.7-like)	0.9565	0.0435	PLEARN-v1.2.46	3.1.7	2021-07-28	v1.2.46	passed_qc	scorpio call: Alt alleles 22; Ref alleles 1; Amb alleles 0; Oth alleles 0	63995504	447848	445246	2141.8779X	35	0.66	99.29	19950	192296	FALSE	TRUE	TRUE	20210721
18	ERS7275630	ERR6593165	ERZ3298921	2021-01-05	North	Nasopharyngeal	24.29	B.1	0	0.819344				PLEARN-v1.2.46	3.1.7	2021-07-28	v1.2.46	passed_qc		22658995	202220	181923	758.0638X	16	15.33	84.67	3398	64487	FALSE	TRUE	FALSE	20210721
101	ERS7275688	ERR6593236	ERZ3298992	2021-01-20	North	Nasopharyngeal	15.75	B.1.1.7	0	0.977938	Alpha (B.1.1.7-like)	0.9565	0.0435	PLEARN-v1.2.46	3.1.7	2021-07-28	v1.2.46	passed_qc	scorpio call: Alt alleles 22; Ref alleles 1; Amb alleles 0; Oth alleles 0	73492039	536290	527712	2460.0538X	36	3.05	96.92	11930	220269	FALSE	TRUE	TRUE	20210721
195	ERS7275800	ERR6593135	ERZ3298891	2021-02-09	North	Nasopharyngeal	23.17	B.1.1.7	0	0.838159	Alpha (B.1.1.7-like)	0.8261	0.0435	PLEARN-v1.2.46	3.1.7	2021-07-28	v1.2.46	passed_qc	scorpio call: Alt alleles 19; Ref alleles 1; Amb alleles 3; Oth alleles 0	57401246	512747	433727	1921.0814X	37	14.18	85.78	3398	128387	FALSE	TRUE	FALSE	20210721
213	ERS7275795	ERR6593172	ERZ3298928	2021-02-09	North	Nasopharyngeal	20.9	B.1.1.7	0	0.998047	Alpha (B.1.1.7-like)	0.9565	0.0435	PLEARN-v1.2.46	3.1.7	2021-07-28	v1.2.46	passed_qc	scorpio call: Alt alleles 22; Ref alleles 1; Amb alleles 0; Oth alleles 0	190899367	1364338	1349088	6391.1498X	40	0.62	99.37	15893	414306	FALSE	TRUE	TRUE	20210721
222	ERS7275827	ERR6593317	ERZ3299073	2021-02-10	Bekaa	Nasopharyngeal	24.01	B.1	0	0				PLEARN-v1.2.46	3.1.7	2021-07-28	v1.2.46	passed_qc		3897890	28691	27550	130.4284X	16	49.73	50.26	971	6791	FALSE	TRUE	FALSE	20210721
242	ERS7275831	ERR6593466	ERZ3299323	2021-02-11	Baalbeck Hermel	Nasopharyngeal	13.23	None						PANGO-v1.2.46	3.1.7	2021-07-28	v1.2.46	fail	N_content:0.99	49949	375	364	1.6707X	None	99.37	0.63	72	107	FALSE	FALSE	FALSE	20210721
354	ERS7275922	ERR6593059	ERZ3298814	2021-02-23	North	Nasopharyngeal	14.68	B.1.1.7	0	1	Alpha (B.1.1.7-like)	0.9565	0.0435	PLEARN-v1.2.46	3.1.7	2021-07-28	v1.2.46	passed_qc	scorpio call: Alt alleles 22; Ref alleles 1; Amb alleles 0; Oth alleles 0	135566596	935481	928720	4538.1635X	44	0.24	99.74	29814	288720	FALSE	TRUE	TRUE	20210716
435	ERS7276029	ERR6593056	ERZ3298811	2021-03-02	South	Nasopharyngeal	23.44	B.1.1.7	0	0.946421	Alpha (B.1.1.7-like)	0.8696	0.0435	PLEARN-v1.2.46	3.1.7	2021-07-28	v1.2.46	passed_qc	scorpio call: Alt alleles 20; Ref alleles 1; Amb alleles 2; Oth alleles 0	81558412	598732	562683	2732.309X	37	5.42	94.57	8329	155065	FALSE	TRUE	TRUE	20210716
485	ERS7276094	ERR6593045	ERZ3298800	2021-03-09	North	Nasopharyngeal	23.5	B.1.1.7	0	0.985206	Alpha (B.1.1.7-like)	0.913	0.0435	PLEARN-v1.2.46	3.1.7	2021-07-28	v1.2.46	passed_qc	scorpio call: Alt alleles 21; Ref alleles 1; Amb alleles 1; Oth alleles 0	98827116	718860	684633	3311.3095X	42	1.81	98.17	9624	193609	FALSE	TRUE	TRUE	20210716
500	ERS7276091	ERR6592924	ERZ3298679	2021-03-09	South	Nasopharyngeal	22.2	B.1.1.7	0	0.986324	Alpha (B.1.1.7-like)	0.913	0.0435	PLEARN-v1.2.46	3.1.7	2021-07-28	v1.2.46	passed_qc	scorpio call: Alt alleles 21; Ref alleles 1; Amb alleles 1; Oth alleles 0	114430065	811579	789005	3832.5074X	35	1.94	98.05	8454	228776	FALSE	TRUE	TRUE	20210716
505	ERS7276096	ERR6592925	ERZ3298680	2021-03-10	Mount Lebanon	Nasopharyngeal	14	B.1.1.7	0	0.999963	Alpha (B.1.1.7-like)	0.9565	0.0435	PLEARN-v1.2.46	3.1.7	2021-07-28	v1.2.46	passed_qc	scorpio call: Alt alleles 22; Ref alleles 1; Amb alleles 0; Oth alleles 0	174275072	1196719	1193261	5833.6558X	41	0.36	99.63	28214	368239	FALSE	TRUE	TRUE	20210716
642	ERS7276241	ERR6592883	ERZ3298638	2021-03-24	Bekaa	Nasopharyngeal	22.84	B.1.1.7	0	0.997746	Alpha (B.1.1.7-like)	0.913	0.0435	PLEARN-v1.2.46	3.1.7	2021-07-28	v1.2.46	passed_qc	scorpio call: Alt alleles 21; Ref alleles 1; Amb alleles 1; Oth alleles 0	115160853	801075	791977	3856.5723X	41	0.58	99.4	22950	237323	FALSE	TRUE	TRUE	20210716
682	ERS7276275	ERR6593539	ERZ3299466	2021-03-29	South	Nasopharyngeal	15	B.1.1.7	0	0.999963	Alpha (B.1.1.7-like)	0.9565	0.0435	PLEARN-v1.2.46	3.1.7	2021-07-28	v1.2.46	passed_qc	scorpio call: Alt alleles 22; Ref alleles 1; Amb alleles 0; Oth alleles 0	89032999	621013	619309	2980.0884X	42	0.35	99.63	29780	262987	FALSE	TRUE	TRUE	20210729
707	ERS7276284	ERR6593580	ERZ3299548	2021-03-30	North	Nasopharyngeal	14.51	B.1.1.7	0	0.999963	Alpha (B.1.1.7-like)	0.9565	0.0435	PLEARN-v1.2.46	3.1.7	2021-07-28	v1.2.46	passed_qc	scorpio call: Alt alleles 22; Ref alleles 1; Amb alleles 0; Oth alleles 0	82201945	577027	574123	2752.119X	43	0.27	99.7	29803	238603	FALSE	TRUE	TRUE	20210729
741	ERS7276333	ERR6593651	ERZ3299621	2021-04-06	North	Nasopharyngeal	16.42	B.1.1.7	0	1	Alpha (B.1.1.7-like)	0.9565	0.0435	PLEARN-v1.2.46	3.1.7	2021-07-28	v1.2.46	passed_qc	scorpio call: Alt alleles 22; Ref alleles 1; Amb alleles 0; Oth alleles 0	131755719	912152	910559	4409.3896X	45	0.27	99.7	29804	379032	FALSE	TRUE	TRUE	20210729
764	ERS7276357	ERR6593541	ERZ3299471	2021-04-07	Bekaa	Nasopharyngeal	20.48	B.1.1.7	0	1	Alpha (B.1.1.7-like)	0.9565	0.0435	PLEARN-v1.2.46	3.1.7	2021-07-28	v1.2.46	passed_qc	scorpio call: Alt alleles 22; Ref alleles 1; Amb alleles 0; Oth alleles 0	104331917	738092	725797	3491.9054X	41	0.35	99.63	29780	303147	FALSE	TRUE	TRUE	20210729
817	ERS7276411	ERR6592773	ERZ3298530	2021-04-19	Baalbeck Hermel	Nasopharyngeal	24.32	B.1.1.7	0	0.966137	Alpha (B.1.1.7-like)	0.913	0.0435	PLEARN-v1.2.46	3.1.7	2021-07-28	v1.2.46	passed_qc	scorpio call: Alt alleles 21; Ref alleles 1; Amb alleles 1; Oth alleles 0	28112904	208806	198147	941.7841X	43	3.99	95.96	9364	76594	FALSE	TRUE	TRUE	20210709
16	ERS7275627	ERR6593291	ERZ3299047	2021-01-05	Mount Lebanon	Nasopharyngeal	23.28	B.1.398	0	0.772811				PLEARN-v1.2.46	3.1.7	2021-07-28	v1.2.46	passed_qc		13134060	183866	94199	439.4564X	21	18.72	81.27	2812	38462	FALSE	TRUE	FALSE	20210721
17	ERS7275628	ERR6593133	ERZ3298889	2021-01-05	Mount Lebanon	Nasopharyngeal	23.47	B.1	0	0.777533				PLEARN-v1.2.46	3.1.7	2021-07-28	v1.2.46	passed_qc		23544300	180720	169989	787.6356X	16	18.13	81.87	3640	70236	FALSE	TRUE	FALSE	20210721
21	ERS7275625	ERR6593218	ERZ3298974	2021-01-05	Mount Lebanon	Nasopharyngeal	22.4	B.1.398	0	0.915329				PLEARN-v1.2.46	3.1.7	2021-07-28	v1.2.46	passed_qc		47579401	363686	337212	1591.5717X	20	8.61	91.39	6141	140495	FALSE	TRUE	TRUE	20210721
86	ERS7275683	ERR6593397	ERZ3299199	2021-01-19	Baalbeck Hermel	Nasopharyngeal	21.7	B.1.1.7	0	0.867114	Alpha (B.1.1.7-like)	0.8261	0.0435	PLEARN-v1.2.46	3.1.7	2021-07-28	v1.2.46	passed_qc	scorpio call: Alt alleles 19; Ref alleles 1; Amb alleles 3; Oth alleles 0; scorpio replaced lineage assignment B.1.1	72204153	586427	559582	2416.819X	37	11.87	88.08	3403	166796	FALSE	TRUE	FALSE	20210721
163	ERS7275755	ERR6593451	ERZ3299294	2021-02-01	Mount Lebanon	Nasopharyngeal	15.12	B.1.1.7	0	1	Alpha (B.1.1.7-like)	0.9565	0.0435	PLEARN-v1.2.46	3.1.7	2021-07-28	v1.2.46	passed_qc	scorpio call: Alt alleles 22; Ref alleles 1; Amb alleles 0; Oth alleles 0	254553406	1755508	1750455	8520.6502X	43	0.24	99.75	29814	672651	FALSE	TRUE	TRUE	20210721
227	ERS7275802	ERR6593452	ERZ3299296	2021-02-10	Mount Lebanon	Nasopharyngeal	12.37	B.1.1.7	0	1	Alpha (B.1.1.7-like)	0.9565	0.0435	PLEARN-v1.2.46	3.1.7	2021-07-28	v1.2.46	passed_qc	scorpio call: Alt alleles 22; Ref alleles 1; Amb alleles 0; Oth alleles 0	296781044	2040694	2035302	9934.0018X	43	0.25	99.74	29810	781634	FALSE	TRUE	TRUE	20210721
238	ERS7275781	ERR6593458	ERZ3299308	2021-02-09	Baalbeck Hermel	Nasopharyngeal	13.46	B.1.1.7	0	1	Alpha (B.1.1.7-like)	0.9565	0.0435	PLEARN-v1.2.46	3.1.7	2021-07-28	v1.2.46	passed_qc	scorpio call: Alt alleles 22; Ref alleles 1; Amb alleles 0; Oth alleles 0	295747579	2052507	2032451	9899.9018X	41	0.24	99.75	29814	774259	FALSE	TRUE	TRUE	20210721
243	ERS7275836	ERR6593414	ERZ3299231	2021-02-11	North	Nasopharyngeal	16.86	B.1.1.7	0	0.986594	Alpha (B.1.1.7-like)	0.9565	0.0435	PLEARN-v1.2.46	3.1.7	2021-07-28	v1.2.46	passed_qc	scorpio call: Alt alleles 22; Ref alleles 1; Amb alleles 0; Oth alleles 0	58384371	412270	409717	1953.8528X	37	2.38	97.58	8299	174341	FALSE	TRUE	TRUE	20210721
294	ERS7275882	ERR6593206	ERZ3298962	2021-02-16	South	Nasopharyngeal	24.79	B.1.1.7	0	0.85235	Alpha (B.1.1.7-like)	0.8261	0.0435	PLEARN-v1.2.46	3.1.7	2021-07-28	v1.2.46	passed_qc	scorpio call: Alt alleles 19; Ref alleles 1; Amb alleles 3; Oth alleles 0	40473630	303681	294896	1354.4739X	41	13.07	86.9	2732	115935	FALSE	TRUE	FALSE	20210721
321	ERS7275919	ERR6592975	ERZ3298730	2021-02-22	Nabatieh	Nasopharyngeal	24.45	B.1.1.7	0	0.927923	Alpha (B.1.1.7-like)	0.913	0.0435	PLEARN-v1.2.46	3.1.7	2021-07-28	v1.2.46	passed_qc	scorpio call: Alt alleles 21; Ref alleles 1; Amb alleles 1; Oth alleles 0	55693616	508560	386915	1865.9651X	38	7.44	92.55	6882	108233	FALSE	TRUE	TRUE	20210716
481	ERS7276088	ERR6592927	ERZ3298682	2021-03-09	South	Nasopharyngeal	20.89	B.1.1.7	0	0.999963	Alpha (B.1.1.7-like)	0.9565	0.0435	PLEARN-v1.2.46	3.1.7	2021-07-28	v1.2.46	passed_qc	scorpio call: Alt alleles 22; Ref alleles 1; Amb alleles 0; Oth alleles 0	130893248	907022	901396	4383.3915X	41	0.48	99.51	29567	259770	FALSE	TRUE	TRUE	20210716
499	ERS7276082	ERR6593078	ERZ3298833	2021-03-09	South	Nasopharyngeal	19.54	B.1.1.7	0	0.985361	Alpha (B.1.1.7-like)	0.8696	0.0435	PLEARN-v1.2.46	3.1.7	2021-07-28	v1.2.46	passed_qc	scorpio call: Alt alleles 20; Ref alleles 1; Amb alleles 2; Oth alleles 0	114051033	797510	788360	3820.0685X	42	2.36	97.63	9449	236031	FALSE	TRUE	TRUE	20210716
507	ERS7276095	ERR6592902	ERZ3298657	2021-03-10	Mount Lebanon	Nasopharyngeal	13.8	B.1.1.7	0	0.999963	Alpha (B.1.1.7-like)	0.9565	0.0435	PLEARN-v1.2.46	3.1.7	2021-07-28	v1.2.46	passed_qc	scorpio call: Alt alleles 22; Ref alleles 1; Amb alleles 0; Oth alleles 0	137770308	946766	944077	4611.5381X	41	0.24	99.74	29814	299019	FALSE	TRUE	TRUE	20210716
528	ERS7276138	ERR6592909	ERZ3298664	2021-03-11	Baalbeck Hermel	Nasopharyngeal	23.47	B.1.1.7	0	0.994347	Alpha (B.1.1.7-like)	0.9565	0.0435	PLEARN-v1.2.46	3.1.7	2021-07-28	v1.2.46	passed_qc	scorpio call: Alt alleles 22; Ref alleles 1; Amb alleles 0; Oth alleles 0	107056312	767848	736642	3586.1435X	38	0.91	99.07	9750	213253	FALSE	TRUE	TRUE	20210716
601	ERS7276156	ERR6593119	ERZ3298876	2021-03-16	Akkar	Nasopharyngeal	16.45	B.1.1.7	0	1	Alpha (B.1.1.7-like)	0.9565	0.0435	PLEARN-v1.2.46	3.1.7	2021-07-28	v1.2.46	passed_qc	scorpio call: Alt alleles 22; Ref alleles 1; Amb alleles 0; Oth alleles 0	283430645	1951796	1942219	9488.4073X	46	0.24	99.75	29813	599869	FALSE	TRUE	TRUE	20210716
607	ERS7276208	ERR6592920	ERZ3298675	2021-03-22	South	Nasopharyngeal	15.63	B.1.1.7	0	0.999663	Alpha (B.1.1.7-like)	0.9565	0.0435	PLEARN-v1.2.46	3.1.7	2021-07-28	v1.2.46	passed_qc	scorpio call: Alt alleles 22; Ref alleles 1; Amb alleles 0; Oth alleles 0	112447307	773636	771116	3763.9653X	43	0.24	99.73	29813	239586	FALSE	TRUE	TRUE	20210716
664	ERS7276253	ERR6593476	ERZ3299341	2021-03-25	Bekaa	Nasopharyngeal	16.91	B.1.1.7	0	0.987209	Alpha (B.1.1.7-like)	0.913	0.0435	PLEARN-v1.2.46	3.1.7	2021-07-28	v1.2.46	passed_qc	scorpio call: Alt alleles 21; Ref alleles 1; Amb alleles 1; Oth alleles 0	8691921	60160	59851	290.9899X	35	2.32	97.64	14209	24313	FALSE	TRUE	TRUE	20210729
677	ERS7276250	ERR6593566	ERZ3299520	2021-03-25	Bekaa	Nasopharyngeal	13.95	B.1.1.7	0	1	Alpha (B.1.1.7-like)	0.9565	0.0435	PLEARN-v1.2.46	3.1.7	2021-07-28	v1.2.46	passed_qc	scorpio call: Alt alleles 22; Ref alleles 1; Amb alleles 0; Oth alleles 0	90455071	628994	626817	3027.5789X	44	0.28	99.69	29801	267140	FALSE	TRUE	TRUE	20210729
761	ERS7276356	ERR6593600	ERZ3299587	2021-04-07	Bekaa	Nasopharyngeal	18.68	B.1.1.7	0	1	Alpha (B.1.1.7-like)	0.9565	0.0435	PLEARN-v1.2.46	3.1.7	2021-07-28	v1.2.46	passed_qc	scorpio call: Alt alleles 22; Ref alleles 1; Amb alleles 0; Oth alleles 0	57310603	399455	397669	1917.8366X	38	0.35	99.6	29779	156599	FALSE	TRUE	TRUE	20210729
780	ERS7276380	ERR6593520	ERZ3299429	2021-04-12	Bekaa	Nasopharyngeal	20.43	B.1.1.7	0	0.999663	Alpha (B.1.1.7-like)	0.9565	0.0435	PLEARN-v1.2.46	3.1.7	2021-07-28	v1.2.46	passed_qc	scorpio call: Alt alleles 22; Ref alleles 1; Amb alleles 0; Oth alleles 0	91038798	640041	635004	3047.2973X	42	0.3	99.67	23103	257933	FALSE	TRUE	TRUE	20210729
784	ERS7276375	ERR6593583	ERZ3299554	2021-04-12	Bekaa	Nasopharyngeal	16.15	B.1.1.7	0	0.999963	Alpha (B.1.1.7-like)	0.9565	0.0435	PLEARN-v1.2.46	3.1.7	2021-07-28	v1.2.46	passed_qc	scorpio call: Alt alleles 22; Ref alleles 1; Amb alleles 0; Oth alleles 0	51390911	356788	356127	1720.3662X	44	0.32	99.49	27533	146333	FALSE	TRUE	TRUE	20210729
854	ERS7276447	ERR6592787	ERZ3298544	2021-04-26	Nabatieh	Nasopharyngeal	19.35	B.1.1.7	0	1	Alpha (B.1.1.7-like)	0.9565	0.0435	PLEARN-v1.2.46	3.1.7	2021-07-28	v1.2.46	passed_qc	scorpio call: Alt alleles 22; Ref alleles 1; Amb alleles 0; Oth alleles 0	49010850	339491	335752	1641.3643X	46	0.35	99.61	29780	131565	FALSE	TRUE	TRUE	20210709
890	ERS7276478	ERR6592782	ERZ3298539	2021-04-28	Beirut	Nasopharyngeal	21.59	B.1.1.7	0	0.985669	Alpha (B.1.1.7-like)	0.913	0.0435	PLEARN-v1.2.46	3.1.7	2021-07-28	v1.2.46	passed_qc	scorpio call: Alt alleles 21; Ref alleles 1; Amb alleles 1; Oth alleles 0	30512718	236562	210190	1021.7359X	37	2.33	97.62	14051	80440	FALSE	TRUE	TRUE	20210709
8	ERS7275603	ERR6593365	ERZ3299141	2020-12-30	Bekaa	Nasopharyngeal	18.46	B.1	0	0.997106				PLEARN-v1.2.46	3.1.7	2021-07-28	v1.2.46	passed_qc		97394724	690236	684043	3258.4358X	18	0.87	99.13	29495	297870	FALSE	TRUE	TRUE	20210721
12	ERS7275598	ERR6593199	ERZ3298955	2020-12-29	South	Nasopharyngeal	20.8	B.1	0	0.947377				PLEARN-v1.2.46	3.1.7	2021-07-28	v1.2.46	passed_qc		40827335	292180	288930	1366.0849X	17	5.73	94.27	8299	120964	FALSE	TRUE	TRUE	20210721
63	ERS7275642	ERR6593185	ERZ3298941	2021-01-12	Mount Lebanon	Nasopharyngeal	13.42	B.1.36	0	0.997294				PLEARN-v1.2.46	3.1.7	2021-07-28	v1.2.46	passed_qc		80431007	560270	558000	2690.7365X	23	0.68	99.32	20120	249856	FALSE	TRUE	TRUE	20210721
65	ERS7275641	ERR6593232	ERZ3298988	2021-01-12	Bekaa	Nasopharyngeal	12.84	B.1.1.7	0	0.996163	Alpha (B.1.1.7-like)	0.9565	0.0435	PLEARN-v1.2.46	3.1.7	2021-07-28	v1.2.46	passed_qc	scorpio call: Alt alleles 22; Ref alleles 1; Amb alleles 0; Oth alleles 0	65857747	467826	463237	2204.1717X	36	1.26	98.7	15836	200456	FALSE	TRUE	TRUE	20210721
92	ERS7275684	ERR6593321	ERZ3299078	2021-01-19	Baalbeck Hermel	Nasopharyngeal	23.71	B.1.1	0	0.862381				PLEARN-v1.2.46	3.1.7	2021-07-28	v1.2.46	passed_qc		42909935	445013	414444	1435.4621X	21	12.33	87.64	5911	115180	FALSE	TRUE	FALSE	20210721
107	ERS7275702	ERR6593244	ERZ3299000	2021-01-25	Mount Lebanon	Nasopharyngeal	21.59	B.1.1.7	0	0.873142	Alpha (B.1.1.7-like)	0.8261	0.0435	PLEARN-v1.2.46	3.1.7	2021-07-28	v1.2.46	passed_qc	scorpio call: Alt alleles 19; Ref alleles 1; Amb alleles 3; Oth alleles 0	27881857	220543	209890	933.2719X	36	11.59	88.35	5911	81073	FALSE	TRUE	FALSE	20210721
226	ERS7275828	ERR6593347	ERZ3299104	2021-02-10	North	Nasopharyngeal	24.9	B.1.1.7	0	0.754248	Alpha (B.1.1.7-like)	0.8261	0.0435	PLEARN-v1.2.46	3.1.7	2021-07-28	v1.2.46	passed_qc	scorpio call: Alt alleles 19; Ref alleles 1; Amb alleles 3; Oth alleles 0	29629912	235367	220784	991.6493X	32	19.98	79.99	2503	37498	FALSE	TRUE	FALSE	20210721
228	ERS7275811	ERR6593164	ERZ3298920	2021-02-10	South	Nasopharyngeal	18.02	B.1.1.7	0	0.997294	Alpha (B.1.1.7-like)	0.9565	0.0435	PLEARN-v1.2.46	3.1.7	2021-07-28	v1.2.46	passed_qc	scorpio call: Alt alleles 22; Ref alleles 1; Amb alleles 0; Oth alleles 0	179448888	1253318	1245314	6006.9002X	39	1.19	98.79	29481	454177	FALSE	TRUE	TRUE	20210721
230	ERS7275824	ERR6593289	ERZ3299045	2021-02-10	North	Nasopharyngeal	23.11	B.1.1.7	0	0.606725	Alpha (B.1.1.7-like)	0.8261	0.0435	PLEARN-v1.2.46	3.1.7	2021-07-28	v1.2.46	passed_qc	scorpio call: Alt alleles 19; Ref alleles 1; Amb alleles 3; Oth alleles 0	3656649	32707	28403	122.3779X	29	27.78	72.18	1601	8560	FALSE	TRUE	FALSE	20210721
256	ERS7275846	ERR6593351	ERZ3299112	2021-02-15	Mount Lebanon	Nasopharyngeal	19.09	B.1.1.7	0	0.882673	Alpha (B.1.1.7-like)	0.8261	0.0435	PLEARN-v1.2.46	3.1.7	2021-07-28	v1.2.46	passed_qc	scorpio call: Alt alleles 19; Ref alleles 1; Amb alleles 3; Oth alleles 0	38223154	284484	278878	1279.2361X	36	10.76	89.18	5906	110343	FALSE	TRUE	FALSE	20210721
260	ERS7275849	ERR6593192	ERZ3298948	2021-02-15	Mount Lebanon	Nasopharyngeal	22.42	B.1.1.7	0	0.145657				PLEARN-v1.2.46	3.1.7	2021-07-28	v1.2.46	passed_qc		4061538	66906	55359	135.8736X	29	44.71	55.26	948	8537	FALSE	TRUE	FALSE	20210721
297	ERS7275891	ERR6593391	ERZ3299187	2021-02-17	North	Nasopharyngeal	19.44	B.1.1.7	0	0.865428	Alpha (B.1.1.7-like)	0.8261	0.0435	PLEARN-v1.2.46	3.1.7	2021-07-28	v1.2.46	passed_qc	scorpio call: Alt alleles 19; Ref alleles 1; Amb alleles 3; Oth alleles 0	38131333	309995	304078	1275.8681X	36	12	87.94	3398	110788	FALSE	TRUE	FALSE	20210721
430	ERS7276019	ERR6592888	ERZ3298643	2021-03-02	South	Nasopharyngeal	20.3	B.1.1.7	0	0.973021	Alpha (B.1.1.7-like)	0.8696	0.0435	PLEARN-v1.2.46	3.1.7	2021-07-28	v1.2.46	passed_qc	scorpio call: Alt alleles 20; Ref alleles 1; Amb alleles 2; Oth alleles 0	130581985	914327	901672	4374.8281X	38	2.88	97.1	8557	258017	FALSE	TRUE	TRUE	20210716
440	ERS7276039	ERR6593052	ERZ3298807	2021-03-03	South	Nasopharyngeal	17.47	B.1.1.7	0	0.989013	Alpha (B.1.1.7-like)	0.913	0.0435	PLEARN-v1.2.46	3.1.7	2021-07-28	v1.2.46	passed_qc	scorpio call: Alt alleles 21; Ref alleles 1; Amb alleles 1; Oth alleles 0	106918583	737655	733347	3580.4482X	43	1.42	98.57	16242	211135	FALSE	TRUE	TRUE	20210716
530	ERS7276145	ERR6592881	ERZ3298636	2021-03-12	South	Nasopharyngeal	18.75	B.1.1.7	0	1	Alpha (B.1.1.7-like)	0.9565	0.0435	PLEARN-v1.2.46	3.1.7	2021-07-28	v1.2.46	passed_qc	scorpio call: Alt alleles 22; Ref alleles 1; Amb alleles 0; Oth alleles 0	129675129	904701	887063	4341.5587X	43	0.35	99.63	29780	269563	FALSE	TRUE	TRUE	20210716
577	ERS7276176	ERR6593508	ERZ3299404	2021-03-17	South	Nasopharyngeal	13.75	B.1.1.7	0	1	Alpha (B.1.1.7-like)	0.9565	0.0435	PLEARN-v1.2.46	3.1.7	2021-07-28	v1.2.46	passed_qc	scorpio call: Alt alleles 22; Ref alleles 1; Amb alleles 0; Oth alleles 0	45275827	311930	311236	1515.3303X	44	0.39	99.57	29769	132054	FALSE	TRUE	TRUE	20210729
602	ERS7276155	ERR6593123	ERZ3298880	2021-03-16	Baalbeck Hermel	Nasopharyngeal	15.61	B.1.1.7	0	1	Alpha (B.1.1.7-like)	0.9565	0.0435	PLEARN-v1.2.46	3.1.7	2021-07-28	v1.2.46	passed_qc	scorpio call: Alt alleles 22; Ref alleles 1; Amb alleles 0; Oth alleles 0	340066447	2341031	2328714	11383.7131X	41	0.23	99.76	29816	769699	FALSE	TRUE	TRUE	20210716
615	ERS7276222	ERR6593030	ERZ3298785	2021-03-23	Nabatieh	Nasopharyngeal	22.3	B.1.1.7	0	0.993626	Alpha (B.1.1.7-like)	0.913	0.0435	PLEARN-v1.2.46	3.1.7	2021-07-28	v1.2.46	passed_qc	scorpio call: Alt alleles 21; Ref alleles 1; Amb alleles 1; Oth alleles 0	137306875	955863	945050	4597.5943X	40	0.97	99.02	22822	277304	FALSE	TRUE	TRUE	20210716
623	ERS7276216	ERR6592967	ERZ3298722	2021-03-23	North	Nasopharyngeal	18.74	B.1.1.7	0	0.981488	Alpha (B.1.1.7-like)	0.8696	0.0435	PLEARN-v1.2.46	3.1.7	2021-07-28	v1.2.46	passed_qc	scorpio call: Alt alleles 20; Ref alleles 1; Amb alleles 2; Oth alleles 0	91506875	637091	631802	3065.2996X	42	2.13	97.85	9712	181777	FALSE	TRUE	TRUE	20210716
656	ERS7276234	ERR6593496	ERZ3299380	2021-03-24	Baalbeck Hermel	Nasopharyngeal	18.35	B.1.1.7	0	0.995823	Alpha (B.1.1.7-like)	0.913	0.0435	PLEARN-v1.2.46	3.1.7	2021-07-28	v1.2.46	passed_qc	scorpio call: Alt alleles 21; Ref alleles 1; Amb alleles 1; Oth alleles 0	52419582	401158	366635	1755.4085X	39	0.76	99.21	22822	153335	FALSE	TRUE	TRUE	20210729
713	ERS7276304	ERR6593582	ERZ3299552	2021-03-31	North	Nasopharyngeal	17.55	B.1.1.7	0	1	Alpha (B.1.1.7-like)	0.9565	0.0435	PLEARN-v1.2.46	3.1.7	2021-07-28	v1.2.46	passed_qc	scorpio call: Alt alleles 22; Ref alleles 1; Amb alleles 0; Oth alleles 0	53219973	377306	370366	1781.6312X	42	0.35	99.62	29780	155684	FALSE	TRUE	TRUE	20210729
895	ERS7276489	ERR6592807	ERZ3298564	2021-05-03	Bekaa	Nasopharyngeal	16.01	B.1.1.7	0	1	Alpha (B.1.1.7-like)	0.9565	0.0435	PLEARN-v1.2.46	3.1.7	2021-07-28	v1.2.46	passed_qc	scorpio call: Alt alleles 22; Ref alleles 1; Amb alleles 0; Oth alleles 0	50676182	350160	346825	1696.3807X	43	0.27	99.69	29805	141710	FALSE	TRUE	TRUE	20210709
82	ERS7275674	ERR6593262	ERZ3299018	2021-01-18	Mount Lebanon	Nasopharyngeal	17.73	B.1.1.7	0	0.978055	Alpha (B.1.1.7-like)	0.913	0.0435	PLEARN-v1.2.46	3.1.7	2021-07-28	v1.2.46	passed_qc	scorpio call: Alt alleles 21; Ref alleles 1; Amb alleles 1; Oth alleles 0	148381052	1129731	1068317	4967.3233X	39	2.93	97.05	13383	339297	FALSE	TRUE	TRUE	20210721
157	ERS7275748	ERR6593150	ERZ3298906	2021-01-28	South	Nasopharyngeal	18.42	B.1.1.7	0	0.989663	Alpha (B.1.1.7-like)	0.9565	0.0435	PLEARN-v1.2.46	3.1.7	2021-07-28	v1.2.46	passed_qc	scorpio call: Alt alleles 22; Ref alleles 1; Amb alleles 0; Oth alleles 0	64520520	476979	463543	2159.4464X	36	1.48	98.47	9034	188949	FALSE	TRUE	TRUE	20210721
186	ERS7275799	ERR6593352	ERZ3299114	2021-02-09	Bekaa	Nasopharyngeal	22.97	B.1.1.7	0	0.783829	Alpha (B.1.1.7-like)	0.8261	0.0435	PLEARN-v1.2.46	3.1.7	2021-07-28	v1.2.46	passed_qc	scorpio call: Alt alleles 19; Ref alleles 1; Amb alleles 3; Oth alleles 0	34016182	285426	251903	1138.6192X	35	17.62	82.33	3398	43077	FALSE	TRUE	FALSE	20210721
211	ERS7275787	ERR6593385	ERZ3299178	2021-02-09	Mount Lebanon	Nasopharyngeal	18.41	B.1.438	0	1				PLEARN-v1.2.46	3.1.7	2021-07-28	v1.2.46	passed_qc		183973893	1294309	1281979	6153.8033X	22	0.27	99.73	29824	464910	FALSE	TRUE	TRUE	20210721
220	ERS7275817	ERR6593284	ERZ3299040	2021-02-10	Mount Lebanon	Nasopharyngeal	20.09	B.1.1.7	0	0.971358	Alpha (B.1.1.7-like)	0.913	0.0435	PLEARN-v1.2.46	3.1.7	2021-07-28	v1.2.46	passed_qc	scorpio call: Alt alleles 21; Ref alleles 1; Amb alleles 1; Oth alleles 0	153899167	1111470	1092361	5152.3383X	40	3.73	96.25	8299	370700	FALSE	TRUE	TRUE	20210721
225	ERS7275813	ERR6593260	ERZ3299016	2021-02-10	North	Nasopharyngeal	18.77	B.1.1.7	0	0.950853	Alpha (B.1.1.7-like)	0.8696	0.0435	PLEARN-v1.2.46	3.1.7	2021-07-28	v1.2.46	passed_qc	scorpio call: Alt alleles 20; Ref alleles 1; Amb alleles 2; Oth alleles 0	44415934	315161	308044	1487.0304X	40	5.51	94.46	8299	76650	FALSE	TRUE	TRUE	20210721
259	ERS7275848	ERR6593257	ERZ3299013	2021-02-15	Mount Lebanon	Nasopharyngeal	20.56	B.1.1.7	0	0.668994	Alpha (B.1.1.7-like)	0.7826	0.0435	PLEARN-v1.2.46	3.1.7	2021-07-28	v1.2.46	passed_qc	scorpio call: Alt alleles 18; Ref alleles 1; Amb alleles 4; Oth alleles 0	15235777	145338	140777	509.9308X	33	24.39	75.58	2562	40247	FALSE	TRUE	FALSE	20210721
296	ERS7275892	ERR6593163	ERZ3298919	2021-02-17	Mount Lebanon	Nasopharyngeal	19.7	B.1.1.7	0	0.945963	Alpha (B.1.1.7-like)	0.8696	0.0435	PLEARN-v1.2.46	3.1.7	2021-07-28	v1.2.46	passed_qc	scorpio call: Alt alleles 20; Ref alleles 1; Amb alleles 2; Oth alleles 0	46853367	339485	337925	1568.0185X	37	5.81	94.14	8294	141106	FALSE	TRUE	TRUE	20210721
311	ERS7275902	ERR6593467	ERZ3299325	2021-02-18	North	Nasopharyngeal	22.77	None						PANGO-v1.2.46	3.1.7	2021-07-28	v1.2.46	fail	N_content:0.81	223900	1702	1593	7.4924X	7	80.54	19.46	647	577	FALSE	FALSE	FALSE	20210721
316	ERS7275907	ERR6593251	ERZ3299007	2021-02-19	South	Nasopharyngeal	18.69	B.1.1.7	0	0.981371	Alpha (B.1.1.7-like)	0.913	0.0435	PLEARN-v1.2.46	3.1.7	2021-07-28	v1.2.46	passed_qc	scorpio call: Alt alleles 21; Ref alleles 1; Amb alleles 1; Oth alleles 0	67089460	469263	463743	2245.9134X	40	2.63	97.33	8299	142090	FALSE	TRUE	TRUE	20210721
385	ERS7275982	ERR6593472	ERZ3299334	2021-02-25	Bekaa	Nasopharyngeal	17.94	None						PANGO-v1.2.46	3.1.7	2021-07-28	v1.2.46	fail	N_content:0.96	80027	599	562	2.6806X	1	95.65	4.34	225	212	FALSE	FALSE	FALSE	20210721
503	ERS7276100	ERR6593035	ERZ3298790	2021-03-10	North	Nasopharyngeal	17	B.1.1.7	0	0.999963	Alpha (B.1.1.7-like)	0.9565	0.0435	PLEARN-v1.2.46	3.1.7	2021-07-28	v1.2.46	passed_qc	scorpio call: Alt alleles 22; Ref alleles 1; Amb alleles 0; Oth alleles 0	133406308	941972	913620	4466.8724X	42	0.24	99.74	28248	258731	FALSE	TRUE	TRUE	20210716
506	ERS7276101	ERR6592903	ERZ3298658	2021-03-10	Mount Lebanon	Nasopharyngeal	17	B.1.1.7	0	1	Alpha (B.1.1.7-like)	0.9565	0.0435	PLEARN-v1.2.46	3.1.7	2021-07-28	v1.2.46	passed_qc	scorpio call: Alt alleles 22; Ref alleles 1; Amb alleles 0; Oth alleles 0	155679160	1071747	1067569	5211.7599X	42	0.23	99.74	29815	326270	FALSE	TRUE	TRUE	20210716
652	ERS7276256	ERR6593500	ERZ3299388	2021-03-25	South	Nasopharyngeal	18.11	B.1.1.7	0	1	Alpha (B.1.1.7-like)	0.9565	0.0435	PLEARN-v1.2.46	3.1.7	2021-07-28	v1.2.46	passed_qc	scorpio call: Alt alleles 22; Ref alleles 1; Amb alleles 0; Oth alleles 0	105271792	735274	733079	3524.2691X	42	0.35	99.63	29780	307449	FALSE	TRUE	TRUE	20210729
732	ERS7276310	ERR6593681	ERZ3299680	2021-04-01	Baalbeck Hermel	Nasopharyngeal	11.41	B.1.1.7	0	0.999963	Alpha (B.1.1.7-like)	0.9565	0.0435	PLEARN-v1.2.46	3.1.7	2021-07-28	v1.2.46	passed_qc	scorpio call: Alt alleles 22; Ref alleles 1; Amb alleles 0; Oth alleles 0	122697143	847637	843845	4105.6875X	39	0.26	99.69	29806	354490	FALSE	TRUE	TRUE	20210729
740	ERS7276346	ERR6593590	ERZ3299567	2021-04-06	Mount Lebanon	Nasopharyngeal	23.15	B.1.1.7	0	0.992676	Alpha (B.1.1.7-like)	0.913	0.0435	PLEARN-v1.2.46	3.1.7	2021-07-28	v1.2.46	passed_qc	scorpio call: Alt alleles 21; Ref alleles 1; Amb alleles 1; Oth alleles 0	57486332	405765	399196	1924.3262X	41	1.06	98.9	22821	160587	FALSE	TRUE	TRUE	20210729
803	ERS7276392	ERR6592760	ERZ3298517	2021-04-14	Mount Lebanon	Nasopharyngeal	18.03	B.1.1.7	0	1	Alpha (B.1.1.7-like)	0.9565	0.0435	PLEARN-v1.2.46	3.1.7	2021-07-28	v1.2.46	passed_qc	scorpio call: Alt alleles 22; Ref alleles 1; Amb alleles 0; Oth alleles 0	35898239	253548	246136	1201.9989X	41	0.41	99.52	29755	89903	FALSE	TRUE	TRUE	20210709
905	ERS7276494	ERR6592804	ERZ3298561	2021-05-04	Bekaa	Nasopharyngeal	21.37	B.1.1.7	0	0.937358	Alpha (B.1.1.7-like)	0.913	0.0435	PLEARN-v1.2.46	3.1.7	2021-07-28	v1.2.46	passed_qc	scorpio call: Alt alleles 21; Ref alleles 1; Amb alleles 1; Oth alleles 0	2786894	20181	19207	93.3152X	39	6.72	93.22	4658	6438	FALSE	TRUE	TRUE	20210709
56	ERS7275645	ERR6593268	ERZ3299024	2021-01-12	South	Nasopharyngeal	14.56	B.1.1	0	1				PLEARN-v1.2.46	3.1.7	2021-07-28	v1.2.46	passed_qc		70926573	496571	493883	2372.4476X	24	0.35	99.65	29792	222939	FALSE	TRUE	TRUE	20210721
59	ERS7275658	ERR6593149	ERZ3298905	2021-01-12	Baalbeck Hermel	Nasopharyngeal	23.3	B.1.398	0	0.730603				PLEARN-v1.2.46	3.1.7	2021-07-28	v1.2.46	passed_qc		14876187	162128	121545	497.6077X	21	21.33	78.66	2562	42352	FALSE	TRUE	FALSE	20210721
133	ERS7275725	ERR6593238	ERZ3298994	2021-01-26	South	Nasopharyngeal	24.66	B.1.398	0	0.846247				PLEARN-v1.2.46	3.1.7	2021-07-28	v1.2.46	passed_qc		29940731	288721	236245	1001.7086X	24	13.59	86.41	3208	88465	FALSE	TRUE	FALSE	20210721
262	ERS7275877	ERR6593138	ERZ3298894	2021-02-16	North	Nasopharyngeal	22.01	B.1.1.7	0	0.935323	Alpha (B.1.1.7-like)	0.8261	0.0435	PLEARN-v1.2.46	3.1.7	2021-07-28	v1.2.46	passed_qc	scorpio call: Alt alleles 19; Ref alleles 1; Amb alleles 3; Oth alleles 0	44776513	331576	317122	1498.5209X	39	6.58	93.37	6153	131440	FALSE	TRUE	TRUE	20210721
345	ERS7275921	ERR6593008	ERZ3298763	2021-02-23	Mount Lebanon	Nasopharyngeal	14.59	B.1.1.7	0	0.999925	Alpha (B.1.1.7-like)	0.9565	0.0435	PLEARN-v1.2.46	3.1.7	2021-07-28	v1.2.46	passed_qc	scorpio call: Alt alleles 22; Ref alleles 1; Amb alleles 0; Oth alleles 0	186902781	1284908	1280517	6256.3293X	45	0.24	99.75	29814	395609	FALSE	TRUE	TRUE	20210716
359	ERS7275944	ERR6592886	ERZ3298641	2021-02-23	North	Nasopharyngeal	22.02	B.1.1.7	0	1	Alpha (B.1.1.7-like)	0.9565	0.0435	PLEARN-v1.2.46	3.1.7	2021-07-28	v1.2.46	passed_qc	scorpio call: Alt alleles 22; Ref alleles 1; Amb alleles 0; Oth alleles 0	89459606	621543	614346	2995.437X	43	0.35	99.62	29780	178788	FALSE	TRUE	TRUE	20210716
553	ERS7276161	ERR6592960	ERZ3298715	2021-03-16	Bekaa	Nasopharyngeal	19.51	B.1.1.7	0	0.940733	Alpha (B.1.1.7-like)	0.8696	0.0435	PLEARN-v1.2.46	3.1.7	2021-07-28	v1.2.46	passed_qc	scorpio call: Alt alleles 20; Ref alleles 1; Amb alleles 2; Oth alleles 0	83748858	596703	577932	2805.829X	41	6.02	93.95	5804	165353	FALSE	TRUE	TRUE	20210716
611	ERS7276209	ERR6593114	ERZ3298871	2021-03-22	South	Nasopharyngeal	16.26	B.1.1.7	0	0.999963	Alpha (B.1.1.7-like)	0.9565	0.0435	PLEARN-v1.2.46	3.1.7	2021-07-28	v1.2.46	passed_qc	scorpio call: Alt alleles 22; Ref alleles 1; Amb alleles 0; Oth alleles 0	155308395	1068659	1064684	5199.4602X	44	0.36	99.63	28214	335158	FALSE	TRUE	TRUE	20210716
621	ERS7276215	ERR6592926	ERZ3298681	2021-03-23	Mount Lebanon	Nasopharyngeal	18.22	B.1.1.7			Alpha (B.1.1.7-like)	0.9565	0.0435	PANGO-v1.2.46	3.1.7	2021-07-28	v1.2.46	passed_qc	scorpio call: Alt alleles 22; Ref alleles 1; Amb alleles 0; Oth alleles 0	145355675	1009386	1000762	4867.884X	41	0.24	99.74	29813	299697	FALSE	TRUE	TRUE	20210716
690	ERS7276295	ERR6593493	ERZ3299375	2021-03-30	Nabatieh	Nasopharyngeal	18.58	B.1.1.7	0	0.990772	Alpha (B.1.1.7-like)	0.913	0.0435	PLEARN-v1.2.46	3.1.7	2021-07-28	v1.2.46	passed_qc	scorpio call: Alt alleles 21; Ref alleles 1; Amb alleles 1; Oth alleles 0	58831934	419170	414511	1970.5675X	40	1.76	98.22	22613	159827	FALSE	TRUE	TRUE	20210729
702	ERS7276287	ERR6593688	ERZ3299693	2021-03-30	Mount Lebanon	Nasopharyngeal	15.22	B.1.1.7	0	1	Alpha (B.1.1.7-like)	0.9565	0.0435	PLEARN-v1.2.46	3.1.7	2021-07-28	v1.2.46	passed_qc	scorpio call: Alt alleles 22; Ref alleles 1; Amb alleles 0; Oth alleles 0	92528194	644937	642863	3097.2634X	40	0.35	99.63	29780	271335	FALSE	TRUE	TRUE	20210729
797	ERS7276383	ERR6593650	ERZ3299619	2021-04-13	South	Nasopharyngeal	12.78	B.1.1.7	0	0.999925	Alpha (B.1.1.7-like)	0.9565	0.0435	PLEARN-v1.2.46	3.1.7	2021-07-28	v1.2.46	passed_qc	scorpio call: Alt alleles 22; Ref alleles 1; Amb alleles 0; Oth alleles 0	91774426	639343	638040	3071.3561X	41	0.35	99.61	29780	267263	FALSE	TRUE	TRUE	20210729
812	ERS7276401	ERR6592786	ERZ3298543	2021-04-15	Bekaa	Nasopharyngeal	16.29	B.1.1.7	0	1	Alpha (B.1.1.7-like)	0.9565	0.0435	PLEARN-v1.2.46	3.1.7	2021-07-28	v1.2.46	passed_qc	scorpio call: Alt alleles 22; Ref alleles 1; Amb alleles 0; Oth alleles 0	38172161	278929	261822	1277.7604X	39	0.4	99.55	29764	102164	FALSE	TRUE	TRUE	20210709
831	ERS7276413	ERR6592822	ERZ3298579	2021-04-20	South	Nasopharyngeal	14.13	B.1.1.7	0	0.999925	Alpha (B.1.1.7-like)	0.9565	0.0435	PLEARN-v1.2.46	3.1.7	2021-07-28	v1.2.46	passed_qc	scorpio call: Alt alleles 22; Ref alleles 1; Amb alleles 0; Oth alleles 0	59949089	409750	408786	2006.3229X	42	0.41	99.55	28199	169966	FALSE	TRUE	TRUE	20210709
864	ERS7276456	ERR6593692	ERZ3299701	2021-04-27	Bekaa	Nasopharyngeal	14.62	None						PANGO-v1.2.46	3.1.7	2021-07-28	v1.2.46	fail	N_content:1.0	551077	84250	25823	18.43X	None	99.99	0.01	5	85	TRUE	FALSE	FALSE	20210729
865	ERS7276460	ERR6592842	ERZ3298599	2021-04-27	South	Nasopharyngeal	15.51	None						PANGO-v1.2.46	3.1.7	2021-07-28	v1.2.46	fail	N_content:0.77	1020004	95326	10770	34.19X	10	77.29	22.71	652	2623	FALSE	FALSE	FALSE	20210709
14	ERS7275612	ERR6593322	ERZ3299079	2021-01-05	Nabatieh	Nasopharyngeal	14.98	B.1.398	0	0.997031				PLEARN-v1.2.46	3.1.7	2021-07-28	v1.2.46	passed_qc		61119405	441287	432960	2044.5752X	22	1.25	98.75	20074	182988	FALSE	TRUE	TRUE	20210721
66	ERS7275650	ERR6593364	ERZ3299139	2021-01-12	Baalbeck Hermel	Nasopharyngeal	17.35	B.1.398	0	0.996238				PLEARN-v1.2.46	3.1.7	2021-07-28	v1.2.46	passed_qc		46694798	329175	326601	1562.043X	25	1.38	98.6	11299	140696	FALSE	TRUE	TRUE	20210721
134	ERS7275707	ERR6593197	ERZ3298953	2021-01-26	South	Nasopharyngeal	14.24	B.1.398	0	0.999963				PLEARN-v1.2.46	3.1.7	2021-07-28	v1.2.46	passed_qc		60339938	418034	416621	2018.4221X	29	0.35	99.65	29798	190842	FALSE	TRUE	TRUE	20210721
142	ERS7275740	ERR6593475	ERZ3299339	2021-01-27	Mount Lebanon	Nasopharyngeal	23.79	None						PANGO-v1.2.46	3.1.7	2021-07-28	v1.2.46	fail	N_content:0.88	800116	141245	28371	26.7584X	2	88.44	11.56	375	625	FALSE	FALSE	FALSE	20210721
144	ERS7275729	ERR6593173	ERZ3298929	2021-01-27	North	Nasopharyngeal	16.87	B.1.1.7	0	0.962842	Alpha (B.1.1.7-like)	0.913	0.0435	PLEARN-v1.2.46	3.1.7	2021-07-28	v1.2.46	passed_qc	scorpio call: Alt alleles 21; Ref alleles 1; Amb alleles 1; Oth alleles 0	42649253	307150	303243	1427.4515X	38	4.44	95.5	8294	125588	FALSE	TRUE	TRUE	20210721
150	ERS7275731	ERR6593303	ERZ3299059	2021-01-27	Mount Lebanon	Nasopharyngeal	17.74	B.1.467	0	0.994271				PLEARN-v1.2.46	3.1.7	2021-07-28	v1.2.46	passed_qc		54165399	385865	382726	1812.2017X	18	1.52	98.48	15850	162813	FALSE	TRUE	TRUE	20210721
190	ERS7275793	ERR6593444	ERZ3299281	2021-02-09	Nabatieh	Nasopharyngeal	20.43	B.1.1.7	0	0.997294	Alpha (B.1.1.7-like)	0.9565	0.0435	PLEARN-v1.2.46	3.1.7	2021-07-28	v1.2.46	passed_qc	scorpio call: Alt alleles 22; Ref alleles 1; Amb alleles 0; Oth alleles 0	215608488	1535062	1491609	7219.3396X	42	1.12	98.86	29481	508133	FALSE	TRUE	TRUE	20210721
224	ERS7275826	ERR6593367	ERZ3299145	2021-02-10	Mount Lebanon	Nasopharyngeal	23.58	B.1.1.7	0	0.81767	Alpha (B.1.1.7-like)	0.8261	0.0435	PLEARN-v1.2.46	3.1.7	2021-07-28	v1.2.46	passed_qc	scorpio call: Alt alleles 19; Ref alleles 1; Amb alleles 3; Oth alleles 0	46286000	632266	361572	1549.172X	39	15.32	84.59	3509	109723	FALSE	TRUE	FALSE	20210721
373	ERS7275965	ERR6593067	ERZ3298822	2021-02-24	Mount Lebanon	Nasopharyngeal	16.95	B.1.1.7	0	1	Alpha (B.1.1.7-like)	0.9565	0.0435	PLEARN-v1.2.46	3.1.7	2021-07-28	v1.2.46	passed_qc	scorpio call: Alt alleles 22; Ref alleles 1; Amb alleles 0; Oth alleles 0	144613769	998867	990847	4842.3374X	42	0.35	99.63	29781	302136	FALSE	TRUE	TRUE	20210716
389	ERS7275984	ERR6593305	ERZ3299061	2021-02-25	North	Nasopharyngeal	19.76	B.1.1.7	0	0.941153	Alpha (B.1.1.7-like)	0.8261	0.0435	PLEARN-v1.2.46	3.1.7	2021-07-28	v1.2.46	passed_qc	scorpio call: Alt alleles 19; Ref alleles 1; Amb alleles 3; Oth alleles 0	49599378	358996	351249	1659.8476X	37	6.24	93.73	8299	147079	FALSE	TRUE	TRUE	20210721
392	ERS7275977	ERR6593474		2021-02-25	Nabatieh	Nasopharyngeal	14.79	None						PANGO-v1.2.46	3.1.7	2021-07-28	v1.2.46	fail	N_content:1.0	35712	298	246	1.1947X	None	100	0	1	91	TRUE	FALSE	FALSE	20210721
445	ERS7276018	ERR6592954	ERZ3298709	2021-03-02	North	Nasopharyngeal	20.18	B.1.1.7	0	0.995369	Alpha (B.1.1.7-like)	0.913	0.0435	PLEARN-v1.2.46	3.1.7	2021-07-28	v1.2.46	passed_qc	scorpio call: Alt alleles 21; Ref alleles 1; Amb alleles 1; Oth alleles 0	139990362	973965	960056	4688.038X	42	0.79	99.19	13054	274730	FALSE	TRUE	TRUE	20210716
494	ERS7276075	ERR6592944	ERZ3298699	2021-03-08	South	Nasopharyngeal	15.01	B.1.1.7	0	0.999963	Alpha (B.1.1.7-like)	0.9565	0.0435	PLEARN-v1.2.46	3.1.7	2021-07-28	v1.2.46	passed_qc	scorpio call: Alt alleles 22; Ref alleles 1; Amb alleles 0; Oth alleles 0	158160542	1085697	1082775	5294.0295X	40	0.28	99.7	28236	332610	FALSE	TRUE	TRUE	20210716
596	ERS7276186	ERR6592953	ERZ3298708	2021-03-18	Baalbeck Hermel	Nasopharyngeal	14.78	B.1.1.7	0	1	Alpha (B.1.1.7-like)	0.913	0.0435	PLEARN-v1.2.46	3.1.7	2021-07-28	v1.2.46	passed_qc	scorpio call: Alt alleles 21; Ref alleles 1; Amb alleles 0; Oth alleles 1	165462981	1141153	1132364	5539.2308X	41	0.26	99.73	29807	363917	FALSE	TRUE	TRUE	20210716
608	ERS7276211	ERR6593082	ERZ3298837	2021-03-22	South	Nasopharyngeal	17.97	B.1.1.7	0	0.99955	Alpha (B.1.1.7-like)	0.9565	0.0435	PLEARN-v1.2.46	3.1.7	2021-07-28	v1.2.46	passed_qc	scorpio call: Alt alleles 22; Ref alleles 1; Amb alleles 0; Oth alleles 0	162109380	1115803	1111859	5427.3963X	45	0.36	99.63	28214	342428	FALSE	TRUE	TRUE	20210716
781	ERS7276371	ERR6593601	ERZ3299589	2021-04-12	Nabatieh	Nasopharyngeal	13.81	B.1.1.7	0	0.999888	Alpha (B.1.1.7-like)	0.9565	0.0435	PLEARN-v1.2.46	3.1.7	2021-07-28	v1.2.46	passed_qc	scorpio call: Alt alleles 22; Ref alleles 1; Amb alleles 0; Oth alleles 0	77102810	535206	534078	2580.3291X	44	0.26	99.7	29806	224540	FALSE	TRUE	TRUE	20210729
814	ERS7276399	ERR6592802	ERZ3298559	2021-04-15	Bekaa	Nasopharyngeal	12.15	B.1.1.7	0	1	Alpha (B.1.1.7-like)	0.9565	0.0435	PLEARN-v1.2.46	3.1.7	2021-07-28	v1.2.46	passed_qc	scorpio call: Alt alleles 22; Ref alleles 1; Amb alleles 0; Oth alleles 0	46173627	316140	315452	1545.4687X	42	0.35	99.62	29779	124850	FALSE	TRUE	TRUE	20210709
898	ERS7276495	ERR6592812	ERZ3298569	2021-05-04	Nabatieh	Nasopharyngeal	24.29	B.1.1.7	0	0.999963	Alpha (B.1.1.7-like)	0.9565	0.0435	PLEARN-v1.2.46	3.1.7	2021-07-28	v1.2.46	passed_qc	scorpio call: Alt alleles 22; Ref alleles 1; Amb alleles 0; Oth alleles 0	51128488	348905	348297	1711.5202X	45	0.35	99.62	29780	142140	FALSE	TRUE	TRUE	20210709
5	ERS7275600	ERR6593233	ERZ3298989	2020-12-30	Bekaa	Nasopharyngeal	11.56	B.1.398	0	1				PLEARN-v1.2.46	3.1.7	2021-07-28	v1.2.46	passed_qc		101710691	704699	701762	3402.2218X	19	0.35	99.65	29798	328303	FALSE	TRUE	TRUE	20210721
7	ERS7275601	ERR6593304	ERZ3299060	2020-12-30	Bekaa	Nasopharyngeal	14.92	B.1.36	0	1				PLEARN-v1.2.46	3.1.7	2021-07-28	v1.2.46	passed_qc		58568383	476554	408192	1959.3604X	17	0.22	99.78	29803	177921	FALSE	TRUE	TRUE	20210721
182	ERS7275774	ERR6593435	ERZ3299269	2021-02-08	Mount Lebanon	Nasopharyngeal	20.22	B.1.1.7	0	0.977938	Alpha (B.1.1.7-like)	0.913	0.0435	PLEARN-v1.2.46	3.1.7	2021-07-28	v1.2.46	passed_qc	scorpio call: Alt alleles 21; Ref alleles 1; Amb alleles 1; Oth alleles 0	160004940	1167041	1151877	5356.6866X	43	2.99	96.99	13383	388385	FALSE	TRUE	TRUE	20210721
290	ERS7275887	ERR6593176	ERZ3298932	2021-02-17	South	Nasopharyngeal	15.91	B.1.1.7	0	0.995483	Alpha (B.1.1.7-like)	0.9565	0.0435	PLEARN-v1.2.46	3.1.7	2021-07-28	v1.2.46	passed_qc	scorpio call: Alt alleles 22; Ref alleles 1; Amb alleles 0; Oth alleles 0	52108633	368531	366311	1744.024X	39	1.38	98.58	13383	157194	FALSE	TRUE	TRUE	20210721
325	ERS7275911	ERR6592990	ERZ3298745	2021-02-22	Mount Lebanon	Nasopharyngeal	14.34	B.1.1.7	0	1	Alpha (B.1.1.7-like)	0.9565	0.0435	PLEARN-v1.2.46	3.1.7	2021-07-28	v1.2.46	passed_qc	scorpio call: Alt alleles 22; Ref alleles 1; Amb alleles 0; Oth alleles 0	126884303	873162	870187	4247.0836X	42	0.35	99.63	29779	271440	FALSE	TRUE	TRUE	20210716
482	ERS7276080	ERR6592978	ERZ3298733	2021-03-09	South	Nasopharyngeal	17.31	B.1.1.7			Alpha (B.1.1.7-like)	0.9565	0.0435	PANGO-v1.2.46	3.1.7	2021-07-28	v1.2.46	passed_qc	scorpio call: Alt alleles 22; Ref alleles 1; Amb alleles 0; Oth alleles 0	152109578	1049082	1044306	5092.7298X	36	0.26	99.72	29806	320230	FALSE	TRUE	TRUE	20210716
529	ERS7276122	ERR6593066	ERZ3298821	2021-03-11	Baalbeck Hermel	Nasopharyngeal	16.15	B.1.1.7	0	1	Alpha (B.1.1.7-like)	0.9565	0.0435	PLEARN-v1.2.46	3.1.7	2021-07-28	v1.2.46	passed_qc	scorpio call: Alt alleles 22; Ref alleles 1; Amb alleles 0; Oth alleles 0	141969773	975855	972070	4752.8998X	42	0.34	99.64	29782	302630	FALSE	TRUE	TRUE	20210716
593	ERS7276196	ERR6593058	ERZ3298813	2021-03-18	Akkar	Nasopharyngeal	21.09	B.1.1.7	0	0.985515	Alpha (B.1.1.7-like)	0.913	0.0435	PLEARN-v1.2.46	3.1.7	2021-07-28	v1.2.46	passed_qc	scorpio call: Alt alleles 21; Ref alleles 1; Amb alleles 1; Oth alleles 0	106185198	760521	732858	3556.5918X	43	1.78	98.21	16140	215951	FALSE	TRUE	TRUE	20210716
662	ERS7276268	ERR6593517	ERZ3299423	2021-03-25	Bekaa	Nasopharyngeal	22.71	B.1.1.7	0	0.725327	Alpha (B.1.1.7-like)	0.8261	0.0435	PLEARN-v1.2.46	3.1.7	2021-07-28	v1.2.46	passed_qc	scorpio call: Alt alleles 19; Ref alleles 1; Amb alleles 3; Oth alleles 0	13951737	137737	102793	467.3643X	50	20.5	79.49	1919	39054	FALSE	TRUE	FALSE	20210729
670	ERS7276267	ERR6593558	ERZ3299504	2021-03-25	Bekaa	Nasopharyngeal	22	B.1.1.7	0	0.923294	Alpha (B.1.1.7-like)	0.913	0.0435	PLEARN-v1.2.46	3.1.7	2021-07-28	v1.2.46	passed_qc	scorpio call: Alt alleles 21; Ref alleles 1; Amb alleles 1; Oth alleles 0	36936659	283770	269308	1236.5098X	48	7.8	92.15	4559	103193	FALSE	TRUE	TRUE	20210729
742	ERS7276336	ERR6593557	ERZ3299502	2021-04-06	Mount Lebanon	Nasopharyngeal	18.38	B.1.1.7	0	0.999963	Alpha (B.1.1.7-like)	0.9565	0.0435	PLEARN-v1.2.46	3.1.7	2021-07-28	v1.2.46	passed_qc	scorpio call: Alt alleles 22; Ref alleles 1; Amb alleles 0; Oth alleles 0	109423835	761860	759557	3662.2524X	43	0.35	99.62	29780	319438	FALSE	TRUE	TRUE	20210729
801	ERS7276393	ERR6593696		2021-04-14	Baalbeck Hermel	Nasopharyngeal	18.63	None						PANGO-v1.2.46	3.1.7	2021-07-28	v1.2.46	fail	N_content:1.0	117191	262120	5002	3.9191X	None	100	0	1	19	TRUE	FALSE	FALSE	20210729
830	ERS7276414	ERR6592817	ERZ3298574	2021-04-20	Nabatieh	Nasopharyngeal	14.79	B.1.1.7	0	1	Alpha (B.1.1.7-like)	0.9565	0.0435	PLEARN-v1.2.46	3.1.7	2021-07-28	v1.2.46	passed_qc	scorpio call: Alt alleles 22; Ref alleles 1; Amb alleles 0; Oth alleles 0	60514944	415540	413806	2025.3204X	43	0.26	99.7	29807	155731	FALSE	TRUE	TRUE	20210709
209	ERS7275780	ERR6593264	ERZ3299020	2021-02-09	North	Nasopharyngeal	13.43	B.1.1.7	0	1	Alpha (B.1.1.7-like)	0.9565	0.0435	PLEARN-v1.2.46	3.1.7	2021-07-28	v1.2.46	passed_qc	scorpio call: Alt alleles 22; Ref alleles 1; Amb alleles 0; Oth alleles 0	246030547	1699233	1693812	8235.5262X	41	0.25	99.74	29614	631974	FALSE	TRUE	TRUE	20210721
217	ERS7275818	ERR6593437	ERZ3299271	2021-02-10	Mount Lebanon	Nasopharyngeal	20.38	B.1.1.7	0	0.997257	Alpha (B.1.1.7-like)	0.9565	0.0435	PLEARN-v1.2.46	3.1.7	2021-07-28	v1.2.46	passed_qc	scorpio call: Alt alleles 22; Ref alleles 1; Amb alleles 0; Oth alleles 0	191728783	1564555	1465944	6418.8727X	38	1.2	98.79	29481	456677	FALSE	TRUE	TRUE	20210721
233	ERS7275838	ERR6593282	ERZ3299038	2021-02-11	Mount Lebanon	Nasopharyngeal	19.37	B.1.398	0	0.974875				PLEARN-v1.2.46	3.1.7	2021-07-28	v1.2.46	passed_qc		183550547	1311952	1286084	6139.5733X	18	3.32	96.68	8299	446007	FALSE	TRUE	TRUE	20210721
275	ERS7275858	ERR6593415	ERZ3299233	2021-02-16	South	Nasopharyngeal	15.32	B.1.1.7	0	0.985554	Alpha (B.1.1.7-like)	0.913	0.0435	PLEARN-v1.2.46	3.1.7	2021-07-28	v1.2.46	passed_qc	scorpio call: Alt alleles 21; Ref alleles 1; Amb alleles 1; Oth alleles 0	63018025	459782	453029	2108.9589X	36	2.25	97.71	13383	191728	FALSE	TRUE	TRUE	20210721
278	ERS7275855	ERR6593242	ERZ3298998	2021-02-16	Bekaa	Nasopharyngeal	13.95	B.1.1.7	0	0.997106	Alpha (B.1.1.7-like)	0.9565	0.0435	PLEARN-v1.2.46	3.1.7	2021-07-28	v1.2.46	passed_qc	scorpio call: Alt alleles 22; Ref alleles 1; Amb alleles 0; Oth alleles 0	58422294	407395	405838	1955.3998X	37	1.2	98.75	29476	176996	FALSE	TRUE	TRUE	20210721
378	ERS7275952	ERR6592973	ERZ3298728	2021-02-24	Mount Lebanon	Nasopharyngeal	12.31	B.1.1.7	0	1	Alpha (B.1.1.7-like)	0.9565	0.0435	PLEARN-v1.2.46	3.1.7	2021-07-28	v1.2.46	passed_qc	scorpio call: Alt alleles 22; Ref alleles 1; Amb alleles 0; Oth alleles 0	164456820	1133014	1126033	5506.1977X	43	0.26	99.72	29806	343447	FALSE	TRUE	TRUE	20210716
403	ERS7276003	ERR6592901	ERZ3298656	2021-03-01	Bekaa	Nasopharyngeal	22.22	B.1.1.7	0	0.990924	Alpha (B.1.1.7-like)	0.913	0.0435	PLEARN-v1.2.46	3.1.7	2021-07-28	v1.2.46	passed_qc	scorpio call: Alt alleles 21; Ref alleles 1; Amb alleles 1; Oth alleles 0	131879250	929489	905325	4416.7013X	38	1.23	98.76	22823	258262	FALSE	TRUE	TRUE	20210716
405	ERS7276001	ERR6592852	ERZ3298607	2021-03-01	Bekaa	Nasopharyngeal	20.62	B.1.1.7	0	0.967976	Alpha (B.1.1.7-like)	0.8696	0.0435	PLEARN-v1.2.46	3.1.7	2021-07-28	v1.2.46	passed_qc	scorpio call: Alt alleles 20; Ref alleles 1; Amb alleles 2; Oth alleles 0	118560191	836271	818275	3970.8622X	42	3.32	96.67	8598	235298	FALSE	TRUE	TRUE	20210716
415	ERS7276034	ERR6592913	ERZ3298668	2021-03-02	South	Nasopharyngeal	24.71	B.1.1.7	0	0.834353	Alpha (B.1.1.7-like)	0.8696	0.0435	PLEARN-v1.2.46	3.1.7	2021-07-28	v1.2.46	passed_qc	scorpio call: Alt alleles 20; Ref alleles 1; Amb alleles 2; Oth alleles 0	28924683	324289	213289	969.1623X	36	14.73	85.26	3298	56094	FALSE	TRUE	FALSE	20210716
509	ERS7276106	ERR6593050	ERZ3298805	2021-03-10	Mount Lebanon	Nasopharyngeal	19.89	B.1.1.7	0	0.990733	Alpha (B.1.1.7-like)	0.913	0.0435	PLEARN-v1.2.46	3.1.7	2021-07-28	v1.2.46	passed_qc	scorpio call: Alt alleles 21; Ref alleles 1; Amb alleles 1; Oth alleles 0	135206891	936085	929935	4527.4955X	40	1.25	98.73	22822	273423	FALSE	TRUE	TRUE	20210716
551	ERS7276152	ERR6593036	ERZ3298791	2021-03-15	Bekaa	Nasopharyngeal	22.89	B.1.1.7	0	1	Alpha (B.1.1.7-like)	0.9565	0.0435	PLEARN-v1.2.46	3.1.7	2021-07-28	v1.2.46	passed_qc	scorpio call: Alt alleles 22; Ref alleles 1; Amb alleles 0; Oth alleles 0	170272686	1171840	1166912	5701.1783X	40	0.35	99.64	29780	347221	FALSE	TRUE	TRUE	20210716
558	ERS7276154	ERR6593115	ERZ3298872	2021-03-16	South	Nasopharyngeal	14.39	B.1.1.7	0	1	Alpha (B.1.1.7-like)	0.9565	0.0435	PLEARN-v1.2.46	3.1.7	2021-07-28	v1.2.46	passed_qc	scorpio call: Alt alleles 22; Ref alleles 1; Amb alleles 0; Oth alleles 0	186747155	1282643	1278793	6251.2411X	41	0.24	99.74	29814	396332	FALSE	TRUE	TRUE	20210716
586	ERS7276191	ERR6592937	ERZ3298692	2021-03-18	North	Nasopharyngeal	19.17	B.1.1.7	0	0.998461	Alpha (B.1.1.7-like)	0.913	0.0435	PLEARN-v1.2.46	3.1.7	2021-07-28	v1.2.46	passed_qc	scorpio call: Alt alleles 21; Ref alleles 1; Amb alleles 1; Oth alleles 0	140784987	978826	968254	4714.311X	41	0.51	99.48	23002	293126	FALSE	TRUE	TRUE	20210716
592	ERS7276190	ERR6592957	ERZ3298712	2021-03-18	North	Nasopharyngeal	18.8	B.1.1.7	0	0.999925	Alpha (B.1.1.7-like)	0.9565	0.0435	PLEARN-v1.2.46	3.1.7	2021-07-28	v1.2.46	passed_qc	scorpio call: Alt alleles 22; Ref alleles 1; Amb alleles 0; Oth alleles 0	154514561	1069952	1062289	5174.1952X	37	0.35	99.63	28215	326902	FALSE	TRUE	TRUE	20210716
663	ERS7276251	ERR6593481	ERZ3299351	2021-03-25	Bekaa	Nasopharyngeal	15.11	B.1.1.7	0	0.989931	Alpha (B.1.1.7-like)	0.913	0.0435	PLEARN-v1.2.46	3.1.7	2021-07-28	v1.2.46	passed_qc	scorpio call: Alt alleles 21; Ref alleles 1; Amb alleles 1; Oth alleles 0	21217331	148196	147562	710.2687X	39	1.56	98.39	22518	62193	FALSE	TRUE	TRUE	20210729
735	ERS7276324	ERR6593585	ERZ3299558	2021-04-01	North	Nasopharyngeal	23.77	B.1.1.7	0	0.992676	Alpha (B.1.1.7-like)	0.913	0.0435	PLEARN-v1.2.46	3.1.7	2021-07-28	v1.2.46	passed_qc	scorpio call: Alt alleles 21; Ref alleles 1; Amb alleles 1; Oth alleles 0	50124148	367011	349973	1677.9009X	43	1.23	98.73	14224	142278	FALSE	TRUE	TRUE	20210729
827	ERS7276418	ERR6592828	ERZ3298585	2021-04-20	Bekaa	Nasopharyngeal	16.75	B.1.1.7	0	1	Alpha (B.1.1.7-like)	0.9565	0.0435	PLEARN-v1.2.46	3.1.7	2021-07-28	v1.2.46	passed_qc	scorpio call: Alt alleles 22; Ref alleles 1; Amb alleles 0; Oth alleles 0	28876894	199175	197870	966.4904X	38	0.35	99.6	29779	75280	FALSE	TRUE	TRUE	20210709
843	ERS7276437	ERR6592801	ERZ3298558	2021-04-21	Baalbeck Hermel	Nasopharyngeal	23.99	B.1.1.7	0	0.990886	Alpha (B.1.1.7-like)	0.913	0.0435	PLEARN-v1.2.46	3.1.7	2021-07-28	v1.2.46	passed_qc	scorpio call: Alt alleles 21; Ref alleles 1; Amb alleles 1; Oth alleles 0	12701069	132952	87896	425.2495X	37	1.96	98.01	14047	31904	FALSE	TRUE	TRUE	20210709
881	ERS7276480	ERR6592772	ERZ3298529	2021-04-28	South	Nasopharyngeal	23.39	B.1.1.7	0	0.985708	Alpha (B.1.1.7-like)	0.913	0.0435	PLEARN-v1.2.46	3.1.7	2021-07-28	v1.2.46	passed_qc	scorpio call: Alt alleles 21; Ref alleles 1; Amb alleles 1; Oth alleles 0	18071051	160655	125093	605.1897X	39	2.26	97.69	13494	46702	FALSE	TRUE	TRUE	20210709
904	ERS7276483	ERR6592823	ERZ3298580	2021-04-29	North	Nasopharyngeal	15.36	B.1.1.7	0	1	Alpha (B.1.1.7-like)	0.9565	0.0435	PLEARN-v1.2.46	3.1.7	2021-07-28	v1.2.46	passed_qc	scorpio call: Alt alleles 22; Ref alleles 1; Amb alleles 0; Oth alleles 0	44365625	304127	303104	1484.8272X	45	0.26	99.69	29806	122775	FALSE	TRUE	TRUE	20210709
34	ERS7275623	ERR6593337	ERZ3299094	2021-01-05	Mount Lebanon	Nasopharyngeal	21.63	B.1	0	0.836741				PLEARN-v1.2.46	3.1.7	2021-07-28	v1.2.46	passed_qc		24841865	207047	192943	831.0859X	14	14.29	85.71	2562	70971	FALSE	TRUE	FALSE	20210721
80	ERS7275665	ERR6593332	ERZ3299089	2021-01-13	North	Nasopharyngeal	16.17	B.1.398	0	1				PLEARN-v1.2.46	3.1.7	2021-07-28	v1.2.46	passed_qc		192114442	1331613	1324432	6426.6281X	24	0.53	99.47	29622	470046	FALSE	TRUE	TRUE	20210721
141	ERS7275734	ERR6593187	ERZ3298943	2021-01-27	Mount Lebanon	Nasopharyngeal	18.79	B.1.1.7	0	0.97223	Alpha (B.1.1.7-like)	0.8696	0.0435	PLEARN-v1.2.46	3.1.7	2021-07-28	v1.2.46	passed_qc	scorpio call: Alt alleles 20; Ref alleles 1; Amb alleles 2; Oth alleles 0	57300030	415769	408377	1917.6498X	36	3.63	96.32	8299	171307	FALSE	TRUE	TRUE	20210721
146	ERS7275737	ERR6593293	ERZ3299049	2021-01-27	Mount Lebanon	Nasopharyngeal	22.16	B.1.1.7	0	0.797368	Alpha (B.1.1.7-like)	0.8261	0.0435	PLEARN-v1.2.46	3.1.7	2021-07-28	v1.2.46	passed_qc	scorpio call: Alt alleles 19; Ref alleles 1; Amb alleles 3; Oth alleles 0	16420119	204590	158937	549.6469X	34	16.9	83.06	3398	43191	FALSE	TRUE	FALSE	20210721
241	ERS7275834	ERR6593469		2021-02-11	Baalbeck Hermel	Nasopharyngeal	15.23	None						PANGO-v1.2.46	3.1.7	2021-07-28	v1.2.46	fail	N_content:1.0	29034	294	220	0.9716X	None	100	0	1	74	TRUE	FALSE	FALSE	20210721
245	ERS7275839	ERR6593462	ERZ3299315	2021-02-11	Bekaa	Nasopharyngeal	21.31	None						PANGO-v1.2.46	3.1.7	2021-07-28	v1.2.46	fail	N_content:0.96	72664	534	513	2.4307X	None	96.24	3.76	157	212	FALSE	FALSE	FALSE	20210721
248	ERS7275837	ERR6593288	ERZ3299044	2021-02-11	North	Nasopharyngeal	18.91	B.1.1.7	0	0.845898	Alpha (B.1.1.7-like)	0.8696	0.0435	PLEARN-v1.2.46	3.1.7	2021-07-28	v1.2.46	passed_qc	scorpio call: Alt alleles 20; Ref alleles 1; Amb alleles 2; Oth alleles 0	38876231	335544	326288	1301.0783X	35	13.48	86.47	4043	108667	FALSE	TRUE	FALSE	20210721
299	ERS7275890	ERR6593193	ERZ3298949	2021-02-17	North	Nasopharyngeal	19.08	B.1.1.7	0	0.949118	Alpha (B.1.1.7-like)	0.8696	0.0435	PLEARN-v1.2.46	3.1.7	2021-07-28	v1.2.46	passed_qc	scorpio call: Alt alleles 20; Ref alleles 1; Amb alleles 2; Oth alleles 0	65845608	487277	472192	2203.999X	36	5.39	94.56	8299	195621	FALSE	TRUE	TRUE	20210721
371	ERS7275954	ERR6592998	ERZ3298753	2021-02-24	Bekaa	Nasopharyngeal	12.85	B.1.1.7	0	0.999963	Alpha (B.1.1.7-like)	0.9565	0.0435	PLEARN-v1.2.46	3.1.7	2021-07-28	v1.2.46	passed_qc	scorpio call: Alt alleles 22; Ref alleles 1; Amb alleles 0; Oth alleles 0	173122695	1190388	1186414	5795.4905X	45	0.26	99.72	29807	370217	FALSE	TRUE	TRUE	20210716
426	ERS7276014	ERR6593000	ERZ3298755	2021-03-02	South	Nasopharyngeal	17.55	B.1.1.7	0	1	Alpha (B.1.1.7-like)	0.9565	0.0435	PLEARN-v1.2.46	3.1.7	2021-07-28	v1.2.46	passed_qc	scorpio call: Alt alleles 22; Ref alleles 1; Amb alleles 0; Oth alleles 0	141241696	971008	967127	4728.6384X	43	0.28	99.69	29800	294244	FALSE	TRUE	TRUE	20210716
474	ERS7276063	ERR6593088	ERZ3298844	2021-03-04	South	Nasopharyngeal	18.58	B.1.1.7	0	0.991077	Alpha (B.1.1.7-like)	0.913	0.0435	PLEARN-v1.2.46	3.1.7	2021-07-28	v1.2.46	passed_qc	scorpio call: Alt alleles 21; Ref alleles 1; Amb alleles 1; Oth alleles 0	131615988	909963	904044	4407.8315X	39	1.2	98.79	13110	266650	FALSE	TRUE	TRUE	20210716
604	ERS7276165	ERR6593120	ERZ3298877	2021-03-16	Baalbeck Hermel	Nasopharyngeal	22.26	B.1.1.7	0	0.999925	Alpha (B.1.1.7-like)	0.9565	0.0435	PLEARN-v1.2.46	3.1.7	2021-07-28	v1.2.46	passed_qc	scorpio call: Alt alleles 22; Ref alleles 1; Amb alleles 0; Oth alleles 0	251851778	1765939	1723651	8432.6493X	43	0.28	99.71	28236	529610	FALSE	TRUE	TRUE	20210716
632	ERS7276204	ERR6592905	ERZ3298660	2021-03-19	Mount Lebanon	Nasopharyngeal	22.82	B.1.1.7	0	0.988246	Alpha (B.1.1.7-like)	0.913	0.0435	PLEARN-v1.2.46	3.1.7	2021-07-28	v1.2.46	passed_qc	scorpio call: Alt alleles 21; Ref alleles 1; Amb alleles 1; Oth alleles 0	121040414	855964	834367	4054.2662X	37	1.62	98.36	8543	242678	FALSE	TRUE	TRUE	20210716
633	ERS7276229	ERR6592912	ERZ3298667	2021-03-24	Mount Lebanon	Nasopharyngeal	16.51	B.1.1.7	0	1	Alpha (B.1.1.7-like)	0.9565	0.0435	PLEARN-v1.2.46	3.1.7	2021-07-28	v1.2.46	passed_qc	scorpio call: Alt alleles 22; Ref alleles 1; Amb alleles 0; Oth alleles 0	183992595	1265945	1261745	6159.4103X	43	0.24	99.75	29813	393690	FALSE	TRUE	TRUE	20210716
651	ERS7276249	ERR6593492	ERZ3299373	2021-03-25	Mount Lebanon	Nasopharyngeal	13.74	B.1.1.7	0	1	Alpha (B.1.1.7-like)	0.9565	0.0435	PLEARN-v1.2.46	3.1.7	2021-07-28	v1.2.46	passed_qc	scorpio call: Alt alleles 22; Ref alleles 1; Amb alleles 0; Oth alleles 0	62487833	433440	432719	2091.7347X	42	0.35	99.62	29779	183499	FALSE	TRUE	TRUE	20210729
704	ERS7276301	ERR6593489	ERZ3299367	2021-03-30	Mount Lebanon	Nasopharyngeal	23.64	B.1.1.7	0	0.965135	Alpha (B.1.1.7-like)	0.913	0.0435	PLEARN-v1.2.46	3.1.7	2021-07-28	v1.2.46	passed_qc	scorpio call: Alt alleles 21; Ref alleles 1; Amb alleles 1; Oth alleles 0	39609595	313340	283673	1326.1111X	39	4.25	95.7	8294	111580	FALSE	TRUE	TRUE	20210729
727	ERS7276315	ERR6593682	ERZ3299682	2021-04-01	North	Nasopharyngeal	16.43	B.1.1.7	0	1	Alpha (B.1.1.7-like)	0.9565	0.0435	PLEARN-v1.2.46	3.1.7	2021-07-28	v1.2.46	passed_qc	scorpio call: Alt alleles 22; Ref alleles 1; Amb alleles 0; Oth alleles 0	114617383	797034	794402	3836.1466X	42	0.26	99.71	29806	326772	FALSE	TRUE	TRUE	20210729
729	ERS7276325	ERR6593560	ERZ3299508	2021-04-01	Baalbeck Hermel	Nasopharyngeal	23.91	B.1.1.7	0	0.964573	Alpha (B.1.1.7-like)	0.913	0.0435	PLEARN-v1.2.46	3.1.7	2021-07-28	v1.2.46	passed_qc	scorpio call: Alt alleles 21; Ref alleles 1; Amb alleles 1; Oth alleles 0	43281555	399285	310418	1449.1149X	40	4.31	95.65	9244	117236	FALSE	TRUE	TRUE	20210729
856	ERS7276452	ERR6592767	ERZ3298524	2021-04-26	Nabatieh	Nasopharyngeal	23.34	B.1.1.7	0	0.995898	Alpha (B.1.1.7-like)	0.8696	0.0435	PLEARN-v1.2.46	3.1.7	2021-07-28	v1.2.46	passed_qc	scorpio call: Alt alleles 20; Ref alleles 1; Amb alleles 2; Oth alleles 0	26540151	230344	183099	888.8321X	36	0.72	99.23	22932	66007	FALSE	TRUE	TRUE	20210709
30	ERS7275611	ERR6593230	ERZ3298986	2021-01-05	Baalbeck Hermel	Nasopharyngeal	14.88	B.1.1.7	0	0.997294	Alpha (B.1.1.7-like)	1	0	PLEARN-v1.2.46	3.1.7	2021-07-28	v1.2.46	passed_qc	scorpio call: Alt alleles 23; Ref alleles 0; Amb alleles 0; Oth alleles 0	70081210	496110	490274	2345.6258X	39	1.21	98.75	29481	208344	FALSE	TRUE	TRUE	20210721
51	ERS7275653	ERR6593147	ERZ3298903	2021-01-12	Mount Lebanon	Nasopharyngeal	19.74	B.1.36.1	0	0.873665				PLEARN-v1.2.46	3.1.7	2021-07-28	v1.2.46	passed_qc		33287648	282689	260290	1113.6031X	17	11.71	88.28	5999	97366	FALSE	TRUE	FALSE	20210721
71	ERS7275669	ERR6593369	ERZ3299149	2021-01-13	Bekaa	Nasopharyngeal	19.12	B.1.398	0	1				PLEARN-v1.2.46	3.1.7	2021-07-28	v1.2.46	passed_qc		64845744	451167	449217	2169.1881X	18	0.28	99.72	29820	196980	FALSE	TRUE	TRUE	20210721
108	ERS7275700	ERR6593139	ERZ3298895	2021-01-25	Mount Lebanon	Nasopharyngeal	16.97	B.1.1.7	0	0.996993	Alpha (B.1.1.7-like)	0.9565	0.0435	PLEARN-v1.2.46	3.1.7	2021-07-28	v1.2.46	passed_qc	scorpio call: Alt alleles 22; Ref alleles 1; Amb alleles 0; Oth alleles 0	52261037	383575	366487	1749.1919X	38	1.25	98.71	20082	158326	FALSE	TRUE	TRUE	20210721
118	ERS7275717	ERR6593141	ERZ3298897	2021-01-26	Nabatieh	Nasopharyngeal	20.25	B.1.398	0	0.962398				PLEARN-v1.2.46	3.1.7	2021-07-28	v1.2.46	passed_qc		51826708	372582	364970	1733.7849X	23	4.43	95.57	8299	152359	FALSE	TRUE	TRUE	20210721
221	ERS7275822	ERR6593410	ERZ3299223	2021-02-10	North	Nasopharyngeal	21.85	B.1.1.7	0	0.927018	Alpha (B.1.1.7-like)	0.8696	0.0435	PLEARN-v1.2.46	3.1.7	2021-07-28	v1.2.46	passed_qc	scorpio call: Alt alleles 20; Ref alleles 1; Amb alleles 2; Oth alleles 0	116336381	884135	861994	3895.5868X	40	7.48	92.5	6756	270864	FALSE	TRUE	TRUE	20210721
244	ERS7275833	ERR6593464	ERZ3299319	2021-02-11	Baalbeck Hermel	Nasopharyngeal	13.62	None						PANGO-v1.2.46	3.1.7	2021-07-28	v1.2.46	fail	N_content:0.97	67560	529	517	2.2605X	None	96.71	3.28	135	173	FALSE	FALSE	FALSE	20210721
295	ERS7275886	ERR6593190	ERZ3298946	2021-02-17	Mount Lebanon	Nasopharyngeal	15.88	B.1.1.7	0	0.99985	Alpha (B.1.1.7-like)	0.9565	0.0435	PLEARN-v1.2.46	3.1.7	2021-07-28	v1.2.46	passed_qc	scorpio call: Alt alleles 22; Ref alleles 1; Amb alleles 0; Oth alleles 0	44160096	305577	304623	1477.7747X	40	0.4	99.57	29504	138582	FALSE	TRUE	TRUE	20210721
467	ERS7276053	ERR6593070	ERZ3298825	2021-03-04	North	Nasopharyngeal	14.89	B.1.1.7	0	1	Alpha (B.1.1.7-like)	0.9565	0.0435	PLEARN-v1.2.46	3.1.7	2021-07-28	v1.2.46	passed_qc	scorpio call: Alt alleles 22; Ref alleles 1; Amb alleles 0; Oth alleles 0	165192067	1135721	1132186	5529.4531X	41	0.25	99.74	29810	358151	FALSE	TRUE	TRUE	20210716
550	ERS7276148	ERR6592929	ERZ3298684	2021-03-15	Baalbeck Hermel	Nasopharyngeal	12.4	B.1.1.7	0	1	Alpha (B.1.1.7-like)	0.9565	0.0435	PLEARN-v1.2.46	3.1.7	2021-07-28	v1.2.46	passed_qc	scorpio call: Alt alleles 22; Ref alleles 1; Amb alleles 0; Oth alleles 0	187777818	1288747	1284984	6285.9907X	47	0.24	99.75	29813	423415	FALSE	TRUE	TRUE	20210716
591	ERS7276187	ERR6592889	ERZ3298644	2021-03-18	North	Nasopharyngeal	15.55	B.1.1.7	0	0.884262	Alpha (B.1.1.7-like)	0.8261	0.0435	PLEARN-v1.2.46	3.1.7	2021-07-28	v1.2.46	passed_qc	scorpio call: Alt alleles 19; Ref alleles 1; Amb alleles 3; Oth alleles 0	100708590	708140	698428	3373.2179X	38	10.86	89.15	4506	203746	FALSE	TRUE	FALSE	20210716
655	ERS7276230	ERR6593485	ERZ3299359	2021-03-24	Bekaa	Nasopharyngeal	16.61	B.1.1.7	0	0.938879	Alpha (B.1.1.7-like)	0.913	0.0435	PLEARN-v1.2.46	3.1.7	2021-07-28	v1.2.46	passed_qc	scorpio call: Alt alleles 21; Ref alleles 1; Amb alleles 1; Oth alleles 0	36636340	301187	268385	1226.835X	44	6.53	93.45	4559	102752	FALSE	TRUE	TRUE	20210729
811	ERS7276400	ERR6593644	ERZ3299607	2021-04-15	Bekaa	Nasopharyngeal	14.38	B.1.1.7	0	0.999963	Alpha (B.1.1.7-like)	0.9565	0.0435	PLEARN-v1.2.46	3.1.7	2021-07-28	v1.2.46	passed_qc	scorpio call: Alt alleles 22; Ref alleles 1; Amb alleles 0; Oth alleles 0	124995498	861413	860362	4182.7501X	42	0.27	99.7	29804	359021	FALSE	TRUE	TRUE	20210729
851	ERS7276441	ERR6592796	ERZ3298553	2021-04-22	Bekaa	Nasopharyngeal	21.84	B.1.1.7	0	1	Alpha (B.1.1.7-like)	0.9565	0.0435	PLEARN-v1.2.46	3.1.7	2021-07-28	v1.2.46	passed_qc	scorpio call: Alt alleles 22; Ref alleles 1; Amb alleles 0; Oth alleles 0	44407003	316334	305236	1486.7617X	44	0.25	99.71	29809	104552	FALSE	TRUE	TRUE	20210709
95	ERS7275686	ERR6593361	ERZ3299133	2021-01-20	North	Nasopharyngeal	14.63	B.1.1.7	0	1	Alpha (B.1.1.7-like)	0.9565	0.0435	PLEARN-v1.2.46	3.1.7	2021-07-28	v1.2.46	passed_qc	scorpio call: Alt alleles 22; Ref alleles 1; Amb alleles 0; Oth alleles 0	61409432	426759	425266	2055.154X	42	0.74	99.22	29613	187409	FALSE	TRUE	TRUE	20210721
153	ERS7275745	ERR6593349	ERZ3299108	2021-01-28	South	Nasopharyngeal	14.86	B.1.1.7	0	0.995974	Alpha (B.1.1.7-like)	0.9565	0.0435	PLEARN-v1.2.46	3.1.7	2021-07-28	v1.2.46	passed_qc	scorpio call: Alt alleles 22; Ref alleles 1; Amb alleles 0; Oth alleles 0	47121475	340324	335464	1577.2214X	36	1.38	98.58	13383	137249	FALSE	TRUE	TRUE	20210721
165	ERS7275759	ERR6593445	ERZ3299283	2021-02-01	Mount Lebanon	Nasopharyngeal	21.67	B.1.1.7	0	0.985052	Alpha (B.1.1.7-like)	0.9565	0.0435	PLEARN-v1.2.46	3.1.7	2021-07-28	v1.2.46	passed_qc	scorpio call: Alt alleles 22; Ref alleles 1; Amb alleles 0; Oth alleles 0	193470839	1395556	1360649	6477.6163X	41	1.97	98.01	9341	470019	FALSE	TRUE	TRUE	20210721
266	ERS7275873	ERR6593320	ERZ3299077	2021-02-16	Nabatieh	Nasopharyngeal	20.51	B.1.1.7	0	0.881409	Alpha (B.1.1.7-like)	0.8261	0.0435	PLEARN-v1.2.46	3.1.7	2021-07-28	v1.2.46	passed_qc	scorpio call: Alt alleles 19; Ref alleles 1; Amb alleles 3; Oth alleles 0	47189205	359888	342996	1579.3061X	36	10.85	89.1	4131	138023	FALSE	TRUE	FALSE	20210721
283	ERS7275876	ERR6593355	ERZ3299120	2021-02-16	Nabatieh	Nasopharyngeal	21.3	B.1.1.7	0	0.921423	Alpha (B.1.1.7-like)	0.8696	0.0435	PLEARN-v1.2.46	3.1.7	2021-07-28	v1.2.46	passed_qc	scorpio call: Alt alleles 20; Ref alleles 1; Amb alleles 2; Oth alleles 0	32382954	256368	246255	1084.1116X	38	7.9	92.04	8295	95010	FALSE	TRUE	TRUE	20210721
310	ERS7275896	ERR6593179	ERZ3298935	2021-02-18	North	Nasopharyngeal	17.38	B.1.1.7	0	0.883935	Alpha (B.1.1.7-like)	0.8261	0.0435	PLEARN-v1.2.46	3.1.7	2021-07-28	v1.2.46	passed_qc	scorpio call: Alt alleles 19; Ref alleles 1; Amb alleles 3; Oth alleles 0	43136345	393580	300846	1443.8967X	39	10.58	89.38	6751	126007	FALSE	TRUE	FALSE	20210721
313	ERS7275906	ERR6593132	ERZ3298888	2021-02-18	South	Nasopharyngeal	24.97	B.1.1.7	0	0.77557	Alpha (B.1.1.7-like)	0.7826	0.0435	PLEARN-v1.2.46	3.1.7	2021-07-28	v1.2.46	passed_qc	scorpio call: Alt alleles 18; Ref alleles 1; Amb alleles 4; Oth alleles 0	28207000	220451	212677	944.1581X	33	17.52	82.43	2562	79716	FALSE	TRUE	FALSE	20210721
333	ERS7275938	ERR6593003	ERZ3298758	2021-02-23	South	Nasopharyngeal	18.99	B.1.1.7	0	0.999813	Alpha (B.1.1.7-like)	0.9565	0.0435	PLEARN-v1.2.46	3.1.7	2021-07-28	v1.2.46	passed_qc	scorpio call: Alt alleles 22; Ref alleles 1; Amb alleles 0; Oth alleles 0	116043950	810562	798372	3885.6279X	40	0.37	99.61	22845	237705	FALSE	TRUE	TRUE	20210716
379	ERS7275953	ERR6593092	ERZ3298849	2021-02-24	North	Nasopharyngeal	12.8	B.1.1.7			Alpha (B.1.1.7-like)	0.9565	0.0435	PANGO-v1.2.46	3.1.7	2021-07-28	v1.2.46	passed_qc	scorpio call: Alt alleles 22; Ref alleles 1; Amb alleles 0; Oth alleles 0	149042807	1023802	1019646	4989.0876X	40	0.26	99.72	29808	339968	FALSE	TRUE	TRUE	20210716
419	ERS7276010	ERR6593093	ERZ3298850	2021-03-02	South	Nasopharyngeal	14.96	B.1.1.7	0	1	Alpha (B.1.1.7-like)	0.9565	0.0435	PLEARN-v1.2.46	3.1.7	2021-07-28	v1.2.46	passed_qc	scorpio call: Alt alleles 22; Ref alleles 1; Amb alleles 0; Oth alleles 0	147503854	1014271	1009027	4937.4128X	42	0.29	99.7	29799	303384	FALSE	TRUE	TRUE	20210716
498	ERS7276092	ERR6593068	ERZ3298823	2021-03-09	South	Nasopharyngeal	22.2	B.1.1.7	0	0.990733	Alpha (B.1.1.7-like)	0.913	0.0435	PLEARN-v1.2.46	3.1.7	2021-07-28	v1.2.46	passed_qc	scorpio call: Alt alleles 21; Ref alleles 1; Amb alleles 1; Oth alleles 0	121702314	871979	836310	4076.4027X	41	1.25	98.74	22822	253674	FALSE	TRUE	TRUE	20210716
539	ERS7276142	ERR6592989	ERZ3298744	2021-03-11	South	Nasopharyngeal	24.96	B.1.1.7	0	0.956556	Alpha (B.1.1.7-like)	0.8696	0.0435	PLEARN-v1.2.46	3.1.7	2021-07-28	v1.2.46	passed_qc	scorpio call: Alt alleles 20; Ref alleles 1; Amb alleles 2; Oth alleles 0	80560816	581507	555405	2698.0569X	37	4.96	95.01	8299	156788	FALSE	TRUE	TRUE	20210716
594	ERS7276194	ERR6592942	ERZ3298697	2021-03-18	Baalbeck Hermel	Nasopharyngeal	20.74	B.1.1.7	0	0.993588	Alpha (B.1.1.7-like)	0.913	0.0435	PLEARN-v1.2.46	3.1.7	2021-07-28	v1.2.46	passed_qc	scorpio call: Alt alleles 21; Ref alleles 1; Amb alleles 1; Oth alleles 0	125000051	877024	859970	4187.1672X	47	0.97	99.02	22822	257603	FALSE	TRUE	TRUE	20210716
665	ERS7276248	ERR6593479	ERZ3299347	2021-03-25	Bekaa	Nasopharyngeal	13.49	B.1.1.7	0	0.99737	Alpha (B.1.1.7-like)	0.913	0.0435	PLEARN-v1.2.46	3.1.7	2021-07-28	v1.2.46	passed_qc	scorpio call: Alt alleles 21; Ref alleles 1; Amb alleles 1; Oth alleles 0	9684557	66656	66552	324.1159X	38	0.81	99.14	22765	27580	FALSE	TRUE	TRUE	20210729
675	ERS7276261	ERR6593502	ERZ3299393	2021-03-25	Bekaa	Nasopharyngeal	19.91	B.1.1.7	0	0.980203	Alpha (B.1.1.7-like)	0.913	0.0435	PLEARN-v1.2.46	3.1.7	2021-07-28	v1.2.46	passed_qc	scorpio call: Alt alleles 21; Ref alleles 1; Amb alleles 1; Oth alleles 0	62976062	501992	442022	2109.6844X	41	2.81	97.17	11277	180359	FALSE	TRUE	TRUE	20210729
763	ERS7276350	ERR6593572	ERZ3299532	2021-04-07	South	Nasopharyngeal	14	B.1.1.7	0	1	Alpha (B.1.1.7-like)	0.9565	0.0435	PLEARN-v1.2.46	3.1.7	2021-07-28	v1.2.46	passed_qc	scorpio call: Alt alleles 22; Ref alleles 1; Amb alleles 0; Oth alleles 0	39323245	274325	273924	1315.9763X	39	0.35	99.6	29780	105753	FALSE	TRUE	TRUE	20210729
775	ERS7276363	ERR6593509	ERZ3299407	2021-04-08	Baalbeck Hermel	Nasopharyngeal	13.82	B.1.1.7	0	0.993057	Alpha (B.1.1.7-like)	0.913	0.0435	PLEARN-v1.2.46	3.1.7	2021-07-28	v1.2.46	passed_qc	scorpio call: Alt alleles 21; Ref alleles 1; Amb alleles 1; Oth alleles 0	4943683	33835	33747	165.4348X	37	1.08	98.86	22806	14048	FALSE	TRUE	TRUE	20210729
818	ERS7276407	ERR6592784	ERZ3298541	2021-04-19	Bekaa	Nasopharyngeal	14.82	B.1.1.7	0	0.999963	Alpha (B.1.1.7-like)	0.9565	0.0435	PLEARN-v1.2.46	3.1.7	2021-07-28	v1.2.46	passed_qc	scorpio call: Alt alleles 22; Ref alleles 1; Amb alleles 0; Oth alleles 0	60948015	417136	415430	2039.7521X	37	0.25	99.7	29810	181714	FALSE	TRUE	TRUE	20210709
52	ERS7275649	ERR6593338	ERZ3299095	2021-01-12	South	Nasopharyngeal	16.24	B.1	0	0.983505				PLEARN-v1.2.46	3.1.7	2021-07-28	v1.2.46	passed_qc		43529512	311957	307922	1456.282X	20	2.53	97.47	8317	129161	FALSE	TRUE	TRUE	20210721
76	ERS7275664	ERR6593312	ERZ3299068	2021-01-13	North	Nasopharyngeal	15.65	B.1.1.1	0	0.999325				PLEARN-v1.2.46	3.1.7	2021-07-28	v1.2.46	passed_qc		61005417	426752	424361	2040.7004X	33	0.48	99.52	20443	191529	FALSE	TRUE	TRUE	20210721
158	ERS7275747	ERR6593396	ERZ3299197	2021-01-28	North	Nasopharyngeal	16.73	B.1.1.7	0	0.999813	Alpha (B.1.1.7-like)	0.9565	0.0435	PLEARN-v1.2.46	3.1.7	2021-07-28	v1.2.46	passed_qc	scorpio call: Alt alleles 22; Ref alleles 1; Amb alleles 0; Oth alleles 0	67851765	488069	480380	2270.9826X	35	0.72	99.25	20032	201685	FALSE	TRUE	TRUE	20210721
168	ERS7275760	ERR6593406	ERZ3299215	2021-02-01	Mount Lebanon	Nasopharyngeal	23.79	B.1.1.7	0	0.954143	Alpha (B.1.1.7-like)	0.913	0.0435	PLEARN-v1.2.46	3.1.7	2021-07-28	v1.2.46	passed_qc	scorpio call: Alt alleles 21; Ref alleles 1; Amb alleles 1; Oth alleles 0	157906167	1190835	1137366	5286.7359X	43	5.07	94.91	8299	376383	FALSE	TRUE	TRUE	20210721
300	ERS7275893	ERR6593307	ERZ3299063	2021-02-17	North	Nasopharyngeal	23.39	B.1	0	0.615041				PLEARN-v1.2.46	3.1.7	2021-07-28	v1.2.46	passed_qc		13869978	209135	188397	463.876X	24	27.74	72.26	2562	31138	FALSE	TRUE	FALSE	20210721
338	ERS7275948	ERR6593090	ERZ3298846	2021-02-23	Mount Lebanon	Nasopharyngeal	23.27	B.1.1.7	0	0.871283	Alpha (B.1.1.7-like)	0.8696	0.0435	PLEARN-v1.2.46	3.1.7	2021-07-28	v1.2.46	passed_qc	scorpio call: Alt alleles 20; Ref alleles 1; Amb alleles 2; Oth alleles 0	25733731	380302	180558	862.1801X	39	11.92	88.03	4349	49557	FALSE	TRUE	FALSE	20210716
355	ERS7275939	ERR6592906	ERZ3298661	2021-02-23	North	Nasopharyngeal	19.62	B.1.1.7	0	1	Alpha (B.1.1.7-like)	0.9565	0.0435	PLEARN-v1.2.46	3.1.7	2021-07-28	v1.2.46	passed_qc	scorpio call: Alt alleles 22; Ref alleles 1; Amb alleles 0; Oth alleles 0	117644049	825871	811032	3939.9865X	42	0.26	99.73	29807	234581	FALSE	TRUE	TRUE	20210716
416	ERS7276016	ERR6592897	ERZ3298652	2021-03-02	South	Nasopharyngeal	18.7	B.1.1.7	0	0.996201	Alpha (B.1.1.7-like)	0.9565	0.0435	PLEARN-v1.2.46	3.1.7	2021-07-28	v1.2.46	passed_qc	scorpio call: Alt alleles 22; Ref alleles 1; Amb alleles 0; Oth alleles 0	119754981	838427	822982	4010.491X	43	0.77	99.21	16053	236654	FALSE	TRUE	TRUE	20210716
478	ERS7276061	ERR6592887	ERZ3298642	2021-03-04	Bekaa	Nasopharyngeal	17.94	B.1.1.7	0	1	Alpha (B.1.1.7-like)	0.9565	0.0435	PLEARN-v1.2.46	3.1.7	2021-07-28	v1.2.46	passed_qc	scorpio call: Alt alleles 22; Ref alleles 1; Amb alleles 0; Oth alleles 0	132352193	914493	910062	4432.3696X	42	0.3	99.68	29794	271554	FALSE	TRUE	TRUE	20210716
511	ERS7276113	ERR6592854	ERZ3298609	2021-03-10	South	Nasopharyngeal	23.12	B.1.1.7	0	0.954512	Alpha (B.1.1.7-like)	0.8696	0.0435	PLEARN-v1.2.46	3.1.7	2021-07-28	v1.2.46	passed_qc	scorpio call: Alt alleles 20; Ref alleles 1; Amb alleles 2; Oth alleles 0	114528167	820613	796849	3834.9225X	40	4.6	95.38	8523	226876	FALSE	TRUE	TRUE	20210716
535	ERS7276136	ERR6592939	ERZ3298694	2021-03-11	North	Nasopharyngeal	23.28	B.1.1.7	0	0.969013	Alpha (B.1.1.7-like)	0.8696	0.0435	PLEARN-v1.2.46	3.1.7	2021-07-28	v1.2.46	passed_qc	scorpio call: Alt alleles 20; Ref alleles 1; Amb alleles 2; Oth alleles 0	111526642	804045	766928	3735.9992X	38	3.3	96.69	9317	224600	FALSE	TRUE	TRUE	20210716
555	ERS7276157	ERR6593005	ERZ3298760	2021-03-16	Bekaa	Nasopharyngeal	16.63	B.1.1.7	0	0.992981	Alpha (B.1.1.7-like)	0.9565	0.0435	PLEARN-v1.2.46	3.1.7	2021-07-28	v1.2.46	passed_qc	scorpio call: Alt alleles 22; Ref alleles 1; Amb alleles 0; Oth alleles 0	136296030	938530	932988	4563.0466X	41	0.95	99.02	26023	280107	FALSE	TRUE	TRUE	20210716
568	ERS7276103	ERR6593673	ERZ3299664	2021-03-10	South	Nasopharyngeal	18.43	B.1.1.7	0	0.998348	Alpha (B.1.1.7-like)	0.9565	0.0435	PLEARN-v1.2.46	3.1.7	2021-07-28	v1.2.46	passed_qc	scorpio call: Alt alleles 22; Ref alleles 1; Amb alleles 0; Oth alleles 0	103380205	744078	719870	3459.6185X	38	0.42	99.53	15151	293933	FALSE	TRUE	TRUE	20210729
573	ERS7276177	ERR6593519	ERZ3299426	2021-03-17	South	Nasopharyngeal	14.13	B.1.1.7	0	0.999963	Alpha (B.1.1.7-like)	0.9565	0.0435	PLEARN-v1.2.46	3.1.7	2021-07-28	v1.2.46	passed_qc	scorpio call: Alt alleles 22; Ref alleles 1; Amb alleles 0; Oth alleles 0	102872377	716245	714400	3443.3971X	46	0.34	99.63	29783	305644	FALSE	TRUE	TRUE	20210729
706	ERS7276299	ERR6593690	ERZ3299697	2021-03-30	South	Nasopharyngeal	21.55	None						PANGO-v1.2.46	3.1.7	2021-07-28	v1.2.46	fail	N_content:0.72	2490264	84992	43596	83.3306X	35	71.59	28.41	659	4795	FALSE	FALSE	FALSE	20210729
785	ERS7276377	ERR6593548	ERZ3299484	2021-04-12	Bekaa	Nasopharyngeal	18.9	B.1.1.7	0	0.998762	Alpha (B.1.1.7-like)	0.9565	0.0435	PLEARN-v1.2.46	3.1.7	2021-07-28	v1.2.46	passed_qc	scorpio call: Alt alleles 22; Ref alleles 1; Amb alleles 0; Oth alleles 0	56276368	395275	390693	1883.5345X	42	0.47	99.48	23053	159675	FALSE	TRUE	TRUE	20210729
824	ERS7276412	ERR6592794	ERZ3298551	2021-04-20	North	Nasopharyngeal	14	B.1.1.7	0	1	Alpha (B.1.1.7-like)	1	0	PLEARN-v1.2.46	3.1.7	2021-07-28	v1.2.46	passed_qc	scorpio call: Alt alleles 23; Ref alleles 0; Amb alleles 0; Oth alleles 0	49117814	337637	335920	1643.8009X	46	0.36	99.59	29764	114962	FALSE	TRUE	TRUE	20210709
829	ERS7276424	ERR6592841	ERZ3298598	2021-04-20	South	Nasopharyngeal	22.35	None						PANGO-v1.2.46	3.1.7	2021-07-28	v1.2.46	fail	N_content:0.99	196027	94635	5465	6.5569X	None	98.78	1.22	349	260	FALSE	FALSE	FALSE	20210709
37	ERS7275631	ERR6593225	ERZ3298981	2021-01-06	Mount Lebanon	Nasopharyngeal	13.71	B.1.1.7	0	1	Alpha (B.1.1.7-like)	0.9565	0.0435	PLEARN-v1.2.46	3.1.7	2021-07-28	v1.2.46	passed_qc	scorpio call: Alt alleles 22; Ref alleles 1; Amb alleles 0; Oth alleles 0	69379142	487011	483780	2322.0604X	40	0.59	99.38	29577	214496	FALSE	TRUE	TRUE	20210721
70	ERS7275656	ERR6593152	ERZ3298908	2021-01-12	Mount Lebanon	Nasopharyngeal	21.1	B.1.1.1	0	0.838564				PLEARN-v1.2.46	3.1.7	2021-07-28	v1.2.46	passed_qc		24614422	285542	228634	823.3595X	24	14.19	85.81	3679	66348	FALSE	TRUE	FALSE	20210721
103	ERS7275687	ERR6593404	ERZ3299213	2021-01-20	North	Nasopharyngeal	15.34	B.1.1.7	0	0.999062	Alpha (B.1.1.7-like)	0.9565	0.0435	PLEARN-v1.2.46	3.1.7	2021-07-28	v1.2.46	passed_qc	scorpio call: Alt alleles 22; Ref alleles 1; Amb alleles 0; Oth alleles 0	61498558	431044	427320	2058.3559X	39	0.97	98.99	29528	185970	FALSE	TRUE	TRUE	20210721
109	ERS7275701	ERR6593231	ERZ3298987	2021-01-25	Mount Lebanon	Nasopharyngeal	18.21	B.1.1.7	0	0.996691	Alpha (B.1.1.7-like)	0.9565	0.0435	PLEARN-v1.2.46	3.1.7	2021-07-28	v1.2.46	passed_qc	scorpio call: Alt alleles 22; Ref alleles 1; Amb alleles 0; Oth alleles 0	65491267	466744	460844	2191.9703X	35	1.24	98.71	21172	197935	FALSE	TRUE	TRUE	20210721
128	ERS7275710	ERR6593273	ERZ3299029	2021-01-26	Mount Lebanon	Nasopharyngeal	17.56	B.1.1.7	0	1	Alpha (B.1.1.7-like)	0.9565	0.0435	PLEARN-v1.2.46	3.1.7	2021-07-28	v1.2.46	passed_qc	scorpio call: Alt alleles 22; Ref alleles 1; Amb alleles 0; Oth alleles 0	64828308	457219	453014	2169.9599X	38	0.55	99.4	29686	191862	FALSE	TRUE	TRUE	20210721
180	ERS7275771	ERR6593175	ERZ3298931	2021-02-08	Mount Lebanon	Nasopharyngeal	18.82	B.1.1.7	0	0.997257	Alpha (B.1.1.7-like)	0.9565	0.0435	PLEARN-v1.2.46	3.1.7	2021-07-28	v1.2.46	passed_qc	scorpio call: Alt alleles 22; Ref alleles 1; Amb alleles 0; Oth alleles 0	164610718	1157406	1146671	5510.558X	42	1.11	98.87	29481	408908	FALSE	TRUE	TRUE	20210721
191	ERS7275785	ERR6593434	ERZ3299266	2021-02-09	North	Nasopharyngeal	17.04	B.1.1.7			Alpha (B.1.1.7-like)	0.9565	0.0435	PANGO-v1.2.46	3.1.7	2021-07-28	v1.2.46	passed_qc	scorpio call: Alt alleles 22; Ref alleles 1; Amb alleles 0; Oth alleles 0	187844852	1362970	1300671	6288.7844X	41	0.52	99.47	29607	375808	FALSE	TRUE	TRUE	20210721
219	ERS7275810	ERR6593302	ERZ3299058	2021-02-10	Mount Lebanon	Nasopharyngeal	17.9	B.1.1.7	0	0.933365	Alpha (B.1.1.7-like)	0.8696	0.0435	PLEARN-v1.2.46	3.1.7	2021-07-28	v1.2.46	passed_qc	scorpio call: Alt alleles 20; Ref alleles 1; Amb alleles 2; Oth alleles 0	33058031	257994	256117	1106.4883X	37	7.07	92.87	8299	40613	FALSE	TRUE	TRUE	20210721
279	ERS7275863	ERR6593222	ERZ3298978	2021-02-16	Bekaa	Nasopharyngeal	17.17	B.1.1.7	0	0.87414	Alpha (B.1.1.7-like)	0.8261	0.0435	PLEARN-v1.2.46	3.1.7	2021-07-28	v1.2.46	passed_qc	scorpio call: Alt alleles 19; Ref alleles 1; Amb alleles 3; Oth alleles 0	36095970	321746	310239	1208.2227X	37	11.56	88.38	5911	101032	FALSE	TRUE	FALSE	20210721
285	ERS7275875	ERR6593362	ERZ3299134	2021-02-16	Mount Lebanon	Nasopharyngeal	20.62	B.1.1.7	0	0.985283	Alpha (B.1.1.7-like)	0.913	0.0435	PLEARN-v1.2.46	3.1.7	2021-07-28	v1.2.46	passed_qc	scorpio call: Alt alleles 21; Ref alleles 1; Amb alleles 1; Oth alleles 0	71232977	500559	498120	2384.1878X	42	1.78	98.19	11065	219275	FALSE	TRUE	TRUE	20210721
332	ERS7275942	ERR6593097	ERZ3298854	2021-02-23	North	Nasopharyngeal	20.67	B.1.1.7	0	0.999775	Alpha (B.1.1.7-like)	0.9565	0.0435	PLEARN-v1.2.46	3.1.7	2021-07-28	v1.2.46	passed_qc	scorpio call: Alt alleles 22; Ref alleles 1; Amb alleles 0; Oth alleles 0	133758226	929176	918753	4478.9526X	38	0.38	99.6	16268	278741	FALSE	TRUE	TRUE	20210716
348	ERS7275946	ERR6593013	ERZ3298768	2021-02-23	Mount Lebanon	Nasopharyngeal	22.35	B.1.1.7	0	0.968375	Alpha (B.1.1.7-like)	0.8696	0.0435	PLEARN-v1.2.46	3.1.7	2021-07-28	v1.2.46	passed_qc	scorpio call: Alt alleles 20; Ref alleles 1; Amb alleles 2; Oth alleles 0	101873409	749490	705718	3412.3351X	41	3.81	96.18	8350	201330	FALSE	TRUE	TRUE	20210716
421	ERS7276025	ERR6593095	ERZ3298852	2021-03-02	North	Nasopharyngeal	21.94	B.1.1.7	0	0.97735	Alpha (B.1.1.7-like)	0.8696	0.0435	PLEARN-v1.2.46	3.1.7	2021-07-28	v1.2.46	passed_qc	scorpio call: Alt alleles 20; Ref alleles 1; Amb alleles 2; Oth alleles 0	96700221	690045	666976	3239.1983X	39	2.56	97.43	9660	186264	FALSE	TRUE	TRUE	20210716
456	ERS7276038	ERR6592983	ERZ3298738	2021-03-03	South	Nasopharyngeal	16.41	B.1.1.7	0	1	Alpha (B.1.1.7-like)	0.9565	0.0435	PLEARN-v1.2.46	3.1.7	2021-07-28	v1.2.46	passed_qc	scorpio call: Alt alleles 22; Ref alleles 1; Amb alleles 0; Oth alleles 0	117473134	814995	806098	3933.246X	41	0.35	99.63	29780	245874	FALSE	TRUE	TRUE	20210716
459	ERS7276042	ERR6593007	ERZ3298762	2021-03-03	North	Nasopharyngeal	20	B.1.1.7	0	0.973969	Alpha (B.1.1.7-like)	0.8696	0.0435	PLEARN-v1.2.46	3.1.7	2021-07-28	v1.2.46	passed_qc	scorpio call: Alt alleles 20; Ref alleles 1; Amb alleles 2; Oth alleles 0	115273806	809575	795291	3861.013X	41	2.87	97.11	9346	234766	FALSE	TRUE	TRUE	20210716
472	ERS7276069	ERR6592910	ERZ3298665	2021-03-04	Bekaa	Nasopharyngeal	22.39	B.1.1.7	0	0.82195	Alpha (B.1.1.7-like)	0.8696	0.0435	PLEARN-v1.2.46	3.1.7	2021-07-28	v1.2.46	passed_qc	scorpio call: Alt alleles 20; Ref alleles 1; Amb alleles 2; Oth alleles 0	10212272	405868	71207	341.9427X	37	15.06	84.9	3235	20352	FALSE	TRUE	FALSE	20210716
479	ERS7276060	ERR6592935	ERZ3298690	2021-03-04	North	Nasopharyngeal	17.84	B.1.1.7	0	1	Alpha (B.1.1.7-like)	0.9565	0.0435	PLEARN-v1.2.46	3.1.7	2021-07-28	v1.2.46	passed_qc	scorpio call: Alt alleles 22; Ref alleles 1; Amb alleles 0; Oth alleles 0	162866974	1126164	1118755	5453.1788X	40	0.32	99.67	29789	342843	FALSE	TRUE	TRUE	20210716
490	ERS7276078	ERR6593021	ERZ3298776	2021-03-09	South	Nasopharyngeal	15.19	B.1.1.7	0	0.999963	Alpha (B.1.1.7-like)	0.9565	0.0435	PLEARN-v1.2.46	3.1.7	2021-07-28	v1.2.46	passed_qc	scorpio call: Alt alleles 22; Ref alleles 1; Amb alleles 0; Oth alleles 0	101894415	713753	698547	3411.569X	43	0.26	99.72	28243	212936	FALSE	TRUE	TRUE	20210716
521	ERS7276102	ERR6592856	ERZ3298611	2021-03-10	North	Nasopharyngeal	17.87	B.1.1.7	0	0.999963	Alpha (B.1.1.7-like)	0.9565	0.0435	PLEARN-v1.2.46	3.1.7	2021-07-28	v1.2.46	passed_qc	scorpio call: Alt alleles 22; Ref alleles 1; Amb alleles 0; Oth alleles 0	138236936	955980	947894	4629.1329X	43	0.35	99.64	29780	277511	FALSE	TRUE	TRUE	20210716
560	ERS7276170	ERR6592879	ERZ3298634	2021-03-16	South	Nasopharyngeal	23.29	B.1.1.7	0	0.939259	Alpha (B.1.1.7-like)	0.913	0.0435	PLEARN-v1.2.46	3.1.7	2021-07-28	v1.2.46	passed_qc	scorpio call: Alt alleles 21; Ref alleles 1; Amb alleles 1; Oth alleles 0	65550218	499803	459333	2196.2555X	43	6.49	93.5	8299	125902	FALSE	TRUE	TRUE	20210716
629	ERS7276201	ERR6593117	ERZ3298874	2021-03-19	Mount Lebanon	Nasopharyngeal	18.8	B.1.1.7	0	1	Alpha (B.1.1.7-like)	0.9565	0.0435	PLEARN-v1.2.46	3.1.7	2021-07-28	v1.2.46	passed_qc	scorpio call: Alt alleles 22; Ref alleles 1; Amb alleles 0; Oth alleles 0	140064016	968267	961919	4690.4136X	39	0.31	99.68	29793	293388	FALSE	TRUE	TRUE	20210716
666	ERS7276259	ERR6593587	ERZ3299562	2021-03-25	Bekaa	Nasopharyngeal	18.42	B.1.1.7	0	0.988016	Alpha (B.1.1.7-like)	0.913	0.0435	PLEARN-v1.2.46	3.1.7	2021-07-28	v1.2.46	passed_qc	scorpio call: Alt alleles 21; Ref alleles 1; Amb alleles 1; Oth alleles 0	44589103	315951	313157	1492.8139X	44	1.98	97.97	22523	128942	FALSE	TRUE	TRUE	20210729
672	ERS7276269	ERR6593666	ERZ3299650	2021-03-25	Bekaa	Nasopharyngeal	23.05	B.1.1.7	0	0.964331	Alpha (B.1.1.7-like)	0.913	0.0435	PLEARN-v1.2.46	3.1.7	2021-07-28	v1.2.46	passed_qc	scorpio call: Alt alleles 21; Ref alleles 1; Amb alleles 1; Oth alleles 0	40369369	322602	292125	1352.7389X	41	4.29	95.56	5786	108449	FALSE	TRUE	TRUE	20210729
739	ERS7276339	ERR6593643	ERZ3299605	2021-04-06	South	Nasopharyngeal	20.75	B.1.1.7	0	0.99752	Alpha (B.1.1.7-like)	0.9565	0.0435	PLEARN-v1.2.46	3.1.7	2021-07-28	v1.2.46	passed_qc	scorpio call: Alt alleles 22; Ref alleles 1; Amb alleles 0; Oth alleles 0	77864036	544511	539095	2605.9791X	37	0.61	99.35	23012	221972	FALSE	TRUE	TRUE	20210729
772	ERS7276368	ERR6593497	ERZ3299382	2021-04-08	Baalbeck Hermel	Nasopharyngeal	22.39	B.1.1.7	0	0.999513	Alpha (B.1.1.7-like)	0.9565	0.0435	PLEARN-v1.2.46	3.1.7	2021-07-28	v1.2.46	passed_qc	scorpio call: Alt alleles 22; Ref alleles 1; Amb alleles 0; Oth alleles 0	74899520	540707	521403	2506.6833X	41	0.39	99.57	22825	218486	FALSE	TRUE	TRUE	20210729
836	ERS7276430	ERR6593547	ERZ3299483	2021-04-21	Nabatieh	Nasopharyngeal	18.1	B.1.1.7			Alpha (B.1.1.7-like)	0.9565	0.0435	PANGO-v1.2.46	3.1.7	2021-07-28	v1.2.46	passed_qc	scorpio call: Alt alleles 22; Ref alleles 1; Amb alleles 0; Oth alleles 0	85526798	596973	595194	2862.6498X	37	0.31	99.66	29792	245222	FALSE	TRUE	TRUE	20210729
900	ERS7276492	ERR6592754	ERZ3298511	2021-05-04	South	Nasopharyngeal	17	B.1.1.7	0	1	Alpha (B.1.1.7-like)	0.9565	0.0435	PLEARN-v1.2.46	3.1.7	2021-07-28	v1.2.46	passed_qc	scorpio call: Alt alleles 22; Ref alleles 1; Amb alleles 0; Oth alleles 0	25657849	177289	175669	858.8617X	46	0.4	99.55	29763	63561	FALSE	TRUE	TRUE	20210709
36	ERS7275632	ERR6593241	ERZ3298997	2021-01-06	Mount Lebanon	Nasopharyngeal	16.25	B.1.36.1	0	1				PLEARN-v1.2.46	3.1.7	2021-07-28	v1.2.46	passed_qc		49790216	351254	347608	1665.3941X	25	0.4	99.6	29783	151534	FALSE	TRUE	TRUE	20210721
72	ERS7275672	ERR6593142	ERZ3298898	2021-01-13	Mount Lebanon	Nasopharyngeal	23.45	B.1.467	0	0.914755				PLEARN-v1.2.46	3.1.7	2021-07-28	v1.2.46	passed_qc		38295475	293225	280449	1281.0331X	16	8.38	91.62	6120	113120	FALSE	TRUE	TRUE	20210721
127	ERS7275721	ERR6593287	ERZ3299043	2021-01-26	South	Nasopharyngeal	21.43	B.1.398	0	0.910101				PLEARN-v1.2.46	3.1.7	2021-07-28	v1.2.46	passed_qc		45228790	344158	328688	1513.1162X	29	8.97	91.01	5969	132535	FALSE	TRUE	TRUE	20210721
136	ERS7275738	ERR6593465	ERZ3299321	2021-01-27	Mount Lebanon	Nasopharyngeal	23.34	None						PANGO-v1.2.46	3.1.7	2021-07-28	v1.2.46	fail	N_content:0.95	731582	87542	23134	24.4663X	None	94.94	5.06	672	368	FALSE	FALSE	FALSE	20210721
246	ERS7275830	ERR6593181	ERZ3298937	2021-02-11	North	Nasopharyngeal	13.14	B.1.1.7	0	1	Alpha (B.1.1.7-like)	0.9565	0.0435	PLEARN-v1.2.46	3.1.7	2021-07-28	v1.2.46	passed_qc	scorpio call: Alt alleles 22; Ref alleles 1; Amb alleles 0; Oth alleles 0	78348560	542022	540839	2621.9175X	39	0.25	99.71	29811	245298	FALSE	TRUE	TRUE	20210721
263	ERS7275869	ERR6593270	ERZ3299026	2021-02-16	North	Nasopharyngeal	19.78	B.1.1.7	0	0.960822	Alpha (B.1.1.7-like)	0.8696	0.0435	PLEARN-v1.2.46	3.1.7	2021-07-28	v1.2.46	passed_qc	scorpio call: Alt alleles 20; Ref alleles 1; Amb alleles 2; Oth alleles 0	63836874	486780	470785	2136.6328X	37	4.51	95.45	8299	189597	FALSE	TRUE	TRUE	20210721
291	ERS7275861	ERR6593168	ERZ3298924	2021-02-16	North	Nasopharyngeal	16.36	B.1.1.7	0	0.991344	Alpha (B.1.1.7-like)	0.9565	0.0435	PLEARN-v1.2.46	3.1.7	2021-07-28	v1.2.46	passed_qc	scorpio call: Alt alleles 22; Ref alleles 1; Amb alleles 0; Oth alleles 0	50734105	356362	354917	1697.8563X	35	1.66	98.3	13487	153846	FALSE	TRUE	TRUE	20210721
323	ERS7275913	ERR6592911	ERZ3298666	2021-02-22	Nabatieh	Nasopharyngeal	18.45	B.1.1.7	0	1	Alpha (B.1.1.7-like)	0.9565	0.0435	PLEARN-v1.2.46	3.1.7	2021-07-28	v1.2.46	passed_qc	scorpio call: Alt alleles 22; Ref alleles 1; Amb alleles 0; Oth alleles 0	162951081	1123198	1118305	5454.9904X	42	0.32	99.67	29789	345048	FALSE	TRUE	TRUE	20210716
366	ERS7275973	ERR6593017	ERZ3298772	2021-02-24	South	Nasopharyngeal	22.81	B.1.1.7	0	0.971794	Alpha (B.1.1.7-like)	0.8696	0.0435	PLEARN-v1.2.46	3.1.7	2021-07-28	v1.2.46	passed_qc	scorpio call: Alt alleles 20; Ref alleles 1; Amb alleles 2; Oth alleles 0	93584060	728383	650969	3134.4321X	40	3.53	96.45	8299	182721	FALSE	TRUE	TRUE	20210716
524	ERS7276135	ERR6593108	ERZ3298865	2021-03-11	South	Nasopharyngeal	22.34	B.1.1.7	0	0.984936	Alpha (B.1.1.7-like)	0.913	0.0435	PLEARN-v1.2.46	3.1.7	2021-07-28	v1.2.46	passed_qc	scorpio call: Alt alleles 21; Ref alleles 1; Amb alleles 1; Oth alleles 0	98173962	710010	676415	3288.7698X	45	1.85	98.13	16140	193258	FALSE	TRUE	TRUE	20210716
544	ERS7276139	ERR6592948	ERZ3298703	2021-03-11	Baalbeck Hermel	Nasopharyngeal	23.47	B.1.1.7	0	0.974047	Alpha (B.1.1.7-like)	0.913	0.0435	PLEARN-v1.2.46	3.1.7	2021-07-28	v1.2.46	passed_qc	scorpio call: Alt alleles 21; Ref alleles 1; Amb alleles 1; Oth alleles 0	85078342	684626	584814	2849.7181X	38	3.04	96.94	9270	163513	FALSE	TRUE	TRUE	20210716
557	ERS7276174	ERR6593049	ERZ3298804	2021-03-16	Mount Lebanon	Nasopharyngeal	24.6	B.1.1.7	0	0.830931	Alpha (B.1.1.7-like)	0.8261	0.0435	PLEARN-v1.2.46	3.1.7	2021-07-28	v1.2.46	passed_qc	scorpio call: Alt alleles 19; Ref alleles 1; Amb alleles 3; Oth alleles 0	44779301	330076	314781	1500.3675X	47	14.78	85.21	4354	87689	FALSE	TRUE	FALSE	20210716
559	ERS7276149	ERR6593001	ERZ3298756	2021-03-15	Nabatieh	Nasopharyngeal	13.69	B.1.1.7	0	1	Alpha (B.1.1.7-like)	0.9565	0.0435	PLEARN-v1.2.46	3.1.7	2021-07-28	v1.2.46	passed_qc	scorpio call: Alt alleles 22; Ref alleles 1; Amb alleles 0; Oth alleles 0	171625573	1179940	1176223	5745.3187X	43	0.26	99.72	29808	365642	FALSE	TRUE	TRUE	20210716
570	ERS7276112	ERR6593556	ERZ3299500	2021-03-10	North	Nasopharyngeal	22.91	B.1.1.7	0	0.988246	Alpha (B.1.1.7-like)	0.9565	0.0435	PLEARN-v1.2.46	3.1.7	2021-07-28	v1.2.46	passed_qc	scorpio call: Alt alleles 22; Ref alleles 1; Amb alleles 0; Oth alleles 0	91305605	651704	638574	3057.0388X	40	1.45	98.53	14166	265984	FALSE	TRUE	TRUE	20210729
626	ERS7276202	ERR6592931	ERZ3298686	2021-03-19	Mount Lebanon	Nasopharyngeal	19	B.1.1.7	0	0.992144	Alpha (B.1.1.7-like)	0.913	0.0435	PLEARN-v1.2.46	3.1.7	2021-07-28	v1.2.46	passed_qc	scorpio call: Alt alleles 21; Ref alleles 1; Amb alleles 1; Oth alleles 0	11687297	80577	80128	391.2768X	36	1.23	98.73	22623	25274	FALSE	TRUE	TRUE	20210716
627	ERS7276200	ERR6592860	ERZ3298615	2021-03-19	Mount Lebanon	Nasopharyngeal	18.31	B.1.1.7	0	1	Alpha (B.1.1.7-like)	0.9565	0.0435	PLEARN-v1.2.46	3.1.7	2021-07-28	v1.2.46	passed_qc	scorpio call: Alt alleles 22; Ref alleles 1; Amb alleles 0; Oth alleles 0	114647706	802170	784679	3838.0983X	42	0.3	99.68	29795	255148	FALSE	TRUE	TRUE	20210716
745	ERS7276337	ERR6593685	ERZ3299688	2021-04-06	Mount Lebanon	Nasopharyngeal	19.99	B.1.1.7	0	1	Alpha (B.1.1.7-like)	0.9565	0.0435	PLEARN-v1.2.46	3.1.7	2021-07-28	v1.2.46	passed_qc	scorpio call: Alt alleles 22; Ref alleles 1; Amb alleles 0; Oth alleles 0	96625839	688283	667612	3233.8633X	39	0.28	99.68	29801	271564	FALSE	TRUE	TRUE	20210729
767	ERS7276360	ERR6593549	ERZ3299486	2021-04-07	Mount Lebanon	Nasopharyngeal	22.74	B.1.1.7	0	0.989778	Alpha (B.1.1.7-like)	0.913	0.0435	PLEARN-v1.2.46	3.1.7	2021-07-28	v1.2.46	passed_qc	scorpio call: Alt alleles 21; Ref alleles 1; Amb alleles 1; Oth alleles 0	55501918	404830	388809	1857.9388X	38	1.43	98.55	13358	157517	FALSE	TRUE	TRUE	20210729
268	ERS7275870	ERR6593411	ERZ3299225	2021-02-16	Bekaa	Nasopharyngeal	20	B.1.1.7	0	0.977703	Alpha (B.1.1.7-like)	0.913	0.0435	PLEARN-v1.2.46	3.1.7	2021-07-28	v1.2.46	passed_qc	scorpio call: Alt alleles 21; Ref alleles 1; Amb alleles 1; Oth alleles 0; scorpio replaced lineage assignment B.1.1	107409873	804107	774227	3595.2135X	42	2.86	97.1	8411	304271	FALSE	TRUE	TRUE	20210721
287	ERS7275884	ERR6593394	ERZ3299193	2021-02-17	Bekaa	Nasopharyngeal	14.4	B.1.1.7	0	1	Alpha (B.1.1.7-like)	0.9565	0.0435	PLEARN-v1.2.46	3.1.7	2021-07-28	v1.2.46	passed_qc	scorpio call: Alt alleles 22; Ref alleles 1; Amb alleles 0; Oth alleles 0	58783234	410593	409064	1967.317X	38	0.9	99.05	29570	181398	FALSE	TRUE	TRUE	20210721
328	ERS7275930	ERR6593099	ERZ3298856	2021-02-23	Nabatieh	Nasopharyngeal	16.74	B.1.1.7			Alpha (B.1.1.7-like)	0.9565	0.0435	PANGO-v1.2.46	3.1.7	2021-07-28	v1.2.46	passed_qc	scorpio call: Alt alleles 22; Ref alleles 1; Amb alleles 0; Oth alleles 0	133050954	925350	914533	4455.0941X	37	0.26	99.72	29807	270643	FALSE	TRUE	TRUE	20210716
368	ERS7275968	ERR6592882	ERZ3298637	2021-02-24	Mount Lebanon	Nasopharyngeal	19.9	B.1.1.7	0	0.990772	Alpha (B.1.1.7-like)	0.913	0.0435	PLEARN-v1.2.46	3.1.7	2021-07-28	v1.2.46	passed_qc	scorpio call: Alt alleles 21; Ref alleles 1; Amb alleles 1; Oth alleles 0	124504638	859995	855936	4169.6864X	44	1.24	98.74	22822	252186	FALSE	TRUE	TRUE	20210716
564	ERS7276158	ERR6593535	ERZ3299458	2021-03-16	South	Nasopharyngeal	16.63	B.1.1.7	0	0.984009	Alpha (B.1.1.7-like)	0.913	0.0435	PLEARN-v1.2.46	3.1.7	2021-07-28	v1.2.46	passed_qc	scorpio call: Alt alleles 21; Ref alleles 1; Amb alleles 1; Oth alleles 0	72015827	517580	507298	2411.3196X	45	1.89	98.08	13947	206617	FALSE	TRUE	TRUE	20210729
565	ERS7276167	ERR6593694	ERZ3299706	2021-03-16	Mount Lebanon	Nasopharyngeal	22.37	None						PANGO-v1.2.46	3.1.7	2021-07-28	v1.2.46	fail	N_content:0.75	1128176	23155	14118	37.7732X	21	75.42	24.57	649	1841	FALSE	FALSE	FALSE	20210729
567	ERS7276107	ERR6593670	ERZ3299658	2021-03-10	Mount Lebanon	Nasopharyngeal	20.13	B.1.1.7	0	1	Alpha (B.1.1.7-like)	0.9565	0.0435	PLEARN-v1.2.46	3.1.7	2021-07-28	v1.2.46	passed_qc	scorpio call: Alt alleles 22; Ref alleles 1; Amb alleles 0; Oth alleles 0	108146985	755579	750078	3620.9012X	40	0.35	99.62	29780	314967	FALSE	TRUE	TRUE	20210729
584	ERS7276195	ERR6593054	ERZ3298809	2021-03-18	North	Nasopharyngeal	20.91	B.1.1.7	0	0.991268	Alpha (B.1.1.7-like)	0.913	0.0435	PLEARN-v1.2.46	3.1.7	2021-07-28	v1.2.46	passed_qc	scorpio call: Alt alleles 21; Ref alleles 1; Amb alleles 1; Oth alleles 0	139841774	970469	960337	4683.0111X	42	1.1	98.88	22822	288253	FALSE	TRUE	TRUE	20210716
600	ERS7276160	ERR6593122	ERZ3298879	2021-03-16	Akkar	Nasopharyngeal	18.24	B.1.1.7	0	1	Alpha (B.1.1.7-like)	0.913	0.087	PLEARN-v1.2.46	3.1.7	2021-07-28	v1.2.46	passed_qc	scorpio call: Alt alleles 21; Ref alleles 2; Amb alleles 0; Oth alleles 0	332577047	2302530	2280009	11134.398X	41	0.25	99.74	29810	704101	FALSE	TRUE	TRUE	20210716
681	ERS7276280	ERR6593659	ERZ3299636	2021-03-29	Bekaa	Nasopharyngeal	18.18	B.1.1.7	0	0.99985	Alpha (B.1.1.7-like)	0.9565	0.0435	PLEARN-v1.2.46	3.1.7	2021-07-28	v1.2.46	passed_qc	scorpio call: Alt alleles 22; Ref alleles 1; Amb alleles 0; Oth alleles 0	62673269	442578	439021	2098.3941X	41	0.41	99.56	22980	178843	FALSE	TRUE	TRUE	20210729
696	ERS7276273	ERR6593695	ERZ3299708	2021-03-29	South	Nasopharyngeal	12.98	None						PANGO-v1.2.46	3.1.7	2021-07-28	v1.2.46	fail	N_content:1.0	37707	309	284	1.2624X	None	99.65	0.35	94	67	TRUE	FALSE	FALSE	20210729
778	ERS7276369	ERR6593534	ERZ3299456	2021-04-08	Baalbeck Hermel	Nasopharyngeal	22.6	B.1.1.7	0	0.990772	Alpha (B.1.1.7-like)	0.913	0.0435	PLEARN-v1.2.46	3.1.7	2021-07-28	v1.2.46	passed_qc	scorpio call: Alt alleles 21; Ref alleles 1; Amb alleles 1; Oth alleles 0	68671352	563475	480134	2298.6912X	38	1.24	98.72	22822	193527	FALSE	TRUE	TRUE	20210729
44	ERS7275637	ERR6593170	ERZ3298926	2021-01-11	Mount Lebanon	Nasopharyngeal	22.25	B.1.160	0	0.803569				PLEARN-v1.2.46	3.1.7	2021-07-28	v1.2.46	passed_qc		26614328	217722	202777	890.3053X	25	16.65	83.35	2562	76289	FALSE	TRUE	FALSE	20210721
139	ERS7275742	ERR6593151	ERZ3298907	2021-01-27	North	Nasopharyngeal	24.67	B.1.1.7	0	0.575029	Alpha (B.1.1.7-like)	0.6522	0.0435	PLEARN-v1.2.46	3.1.7	2021-07-28	v1.2.46	passed_qc	scorpio call: Alt alleles 15; Ref alleles 1; Amb alleles 7; Oth alleles 0	11412229	215512	170054	381.8624X	31	29.25	70.73	2028	25022	FALSE	TRUE	FALSE	20210721
178	ERS7275764	ERR6593430	ERZ3299261	2021-02-08	Mount Lebanon	Nasopharyngeal	14.91	B.1.1.7	0	0.997294	Alpha (B.1.1.7-like)	0.9565	0.0435	PLEARN-v1.2.46	3.1.7	2021-07-28	v1.2.46	passed_qc	scorpio call: Alt alleles 22; Ref alleles 1; Amb alleles 0; Oth alleles 0	102985567	729019	725325	3447.2214X	39	1.15	98.82	29481	148923	FALSE	TRUE	TRUE	20210721
185	ERS7275773	ERR6593421	ERZ3299245	2021-02-08	Nabatieh	Nasopharyngeal	19.63	B.1.1.7	0	0.970961	Alpha (B.1.1.7-like)	0.913	0.0435	PLEARN-v1.2.46	3.1.7	2021-07-28	v1.2.46	passed_qc	scorpio call: Alt alleles 21; Ref alleles 1; Amb alleles 1; Oth alleles 0	126289254	919674	902495	4227.7362X	40	3.7	96.28	13383	295261	FALSE	TRUE	TRUE	20210721
239	ERS7275784	ERR6593221	ERZ3298977	2021-02-09	Baalbeck Hermel	Nasopharyngeal	16.94	B.1.1.7	0	0.997294	Alpha (B.1.1.7-like)	0.9565	0.0435	PLEARN-v1.2.46	3.1.7	2021-07-28	v1.2.46	passed_qc	scorpio call: Alt alleles 22; Ref alleles 1; Amb alleles 0; Oth alleles 0	293173679	2026134	2016598	9814.0315X	40	1.11	98.88	29481	747394	FALSE	TRUE	TRUE	20210721
306	ERS7275900	ERR6593301	ERZ3299057	2021-02-18	North	Nasopharyngeal	22.46	B.1.1.7	0	0.880047	Alpha (B.1.1.7-like)	0.913	0.0435	PLEARN-v1.2.46	3.1.7	2021-07-28	v1.2.46	passed_qc	scorpio call: Alt alleles 21; Ref alleles 1; Amb alleles 1; Oth alleles 0	31517095	228056	222842	1054.845X	38	11.26	88.69	3171	94213	FALSE	TRUE	FALSE	20210721
350	ERS7275951	ERR6592900	ERZ3298655	2021-02-23	Mount Lebanon	Nasopharyngeal	24.57	B.1.1.7	0	0.935875	Alpha (B.1.1.7-like)	0.8696	0.0435	PLEARN-v1.2.46	3.1.7	2021-07-28	v1.2.46	passed_qc	scorpio call: Alt alleles 20; Ref alleles 1; Amb alleles 2; Oth alleles 0	61386541	515466	429886	2056.3841X	41	6.65	93.33	8299	121696	FALSE	TRUE	TRUE	20210716
571	ERS7276179	ERR6593672	ERZ3299662	2021-03-17	South	Nasopharyngeal	17.87	B.1.1.7	0	1	Alpha (B.1.1.7-like)	0.9565	0.0435	PLEARN-v1.2.46	3.1.7	2021-07-28	v1.2.46	passed_qc	scorpio call: Alt alleles 22; Ref alleles 1; Amb alleles 0; Oth alleles 0	95229121	669726	665236	3187.8925X	40	0.35	99.63	29781	278543	FALSE	TRUE	TRUE	20210729
598	ERS7276172	ERR6592933	ERZ3298688	2021-03-16	Baalbeck Hermel	Nasopharyngeal	23.95	B.1.1.7	0	0.990733	Alpha (B.1.1.7-like)	0.913	0.0435	PLEARN-v1.2.46	3.1.7	2021-07-28	v1.2.46	passed_qc	scorpio call: Alt alleles 21; Ref alleles 1; Amb alleles 1; Oth alleles 0	126743023	916478	871224	4243.8333X	43	1.3	98.69	22806	257293	FALSE	TRUE	TRUE	20210716
688	ERS7276294	ERR6593505	ERZ3299399	2021-03-30	Nabatieh	Nasopharyngeal	18.49	B.1.1.7	0	0.987901	Alpha (B.1.1.7-like)	0.913	0.0435	PLEARN-v1.2.46	3.1.7	2021-07-28	v1.2.46	passed_qc	scorpio call: Alt alleles 21; Ref alleles 1; Amb alleles 1; Oth alleles 0	57434604	412193	408183	1923.0774X	40	1.47	98.5	14222	150009	FALSE	TRUE	TRUE	20210729
800	ERS7276398	ERR6593525	ERZ3299439	2021-04-14	Mount Lebanon	Nasopharyngeal	24.4	B.1.1.7	0	0.990772	Alpha (B.1.1.7-like)	0.913	0.0435	PLEARN-v1.2.46	3.1.7	2021-07-28	v1.2.46	passed_qc	scorpio call: Alt alleles 21; Ref alleles 1; Amb alleles 1; Oth alleles 0	91032040	692095	634446	3047.1996X	38	1.3	98.67	22769	255093	FALSE	TRUE	TRUE	20210729
1	ERS7275593	ERR6593279	ERZ3299035	2020-12-29	North	Nasopharyngeal	12.74	B.1.398	0	1				PLEARN-v1.2.46	3.1.7	2021-07-28	v1.2.46	passed_qc		90662376	649232	626279	3033.2543X	22	0.26	99.74	29826	293943	FALSE	TRUE	TRUE	20210721
4	ERS7275602	ERR6593350	ERZ3299110	2020-12-30	Bekaa	Nasopharyngeal	15.68	B.1	0	0.997822				PLEARN-v1.2.46	3.1.7	2021-07-28	v1.2.46	passed_qc		93612508	656710	651988	3131.3837X	22	1.07	98.93	29514	293432	FALSE	TRUE	TRUE	20210721
61	ERS7275654	ERR6593360	ERZ3299130	2021-01-12	Nabatieh	Nasopharyngeal	19.86	B.1.177.86	0	0.910768				PLEARN-v1.2.46	3.1.7	2021-07-28	v1.2.46	passed_qc		50062377	404703	379362	1675.0651X	17	8.86	91.14	6150	146968	FALSE	TRUE	TRUE	20210721
64	ERS7275638	ERR6593267	ERZ3299023	2021-01-12	Bekaa	Nasopharyngeal	10.95	L.3	0	0.999963				PLEARN-v1.2.46	3.1.7	2021-07-28	v1.2.46	passed_qc		73164754	506551	505221	2447.2707X	27	0.35	99.65	29798	237215	FALSE	TRUE	TRUE	20210721
149	ERS7275741	ERR6593159	ERZ3298915	2021-01-27	North	Nasopharyngeal	24.66	B.1.1.7	0	0.761016	Alpha (B.1.1.7-like)	0.8261	0.0435	PLEARN-v1.2.46	3.1.7	2021-07-28	v1.2.46	passed_qc	scorpio call: Alt alleles 19; Ref alleles 1; Amb alleles 3; Oth alleles 0	24510408	256122	219915	820.1556X	34	19.06	80.9	2562	66601	FALSE	TRUE	FALSE	20210721
176	ERS7275767	ERR6593357	ERZ3299125	2021-02-08	Mount Lebanon	Nasopharyngeal	17.16	B.1.1.7	0	0.938837	Alpha (B.1.1.7-like)	0.913	0.0435	PLEARN-v1.2.46	3.1.7	2021-07-28	v1.2.46	passed_qc	scorpio call: Alt alleles 21; Ref alleles 1; Amb alleles 1; Oth alleles 0	55975841	415261	401650	1874.444X	35	6.61	93.36	6756	135557	FALSE	TRUE	TRUE	20210721
276	ERS7275854	ERR6593140	ERZ3298896	2021-02-16	North	Nasopharyngeal	13.46	B.1.1.7	0	0.986363	Alpha (B.1.1.7-like)	0.8696	0.0435	PLEARN-v1.2.46	3.1.7	2021-07-28	v1.2.46	passed_qc	scorpio call: Alt alleles 20; Ref alleles 1; Amb alleles 1; Oth alleles 1	52057745	373208	367373	1742.1595X	38	2.27	97.69	13383	155117	FALSE	TRUE	TRUE	20210721
312	ERS7275898	ERR6593217	ERZ3298973	2021-02-18	North	Nasopharyngeal	19.17	B.1.1.7	0	0.940438	Alpha (B.1.1.7-like)	0.913	0.0435	PLEARN-v1.2.46	3.1.7	2021-07-28	v1.2.46	passed_qc	scorpio call: Alt alleles 21; Ref alleles 1; Amb alleles 1; Oth alleles 0	35955392	254028	251907	1203.4504X	38	6.22	93.72	8299	109546	FALSE	TRUE	TRUE	20210721
314	ERS7275903	ERR6593354	ERZ3299119	2021-02-18	North	Nasopharyngeal	23.4	B.1.1.7	0	0.778597	Alpha (B.1.1.7-like)	0.8261	0.0435	PLEARN-v1.2.46	3.1.7	2021-07-28	v1.2.46	passed_qc	scorpio call: Alt alleles 19; Ref alleles 1; Amb alleles 3; Oth alleles 0	28992933	233502	222520	970.0151X	37	18.09	81.86	3398	82935	FALSE	TRUE	FALSE	20210721
336	ERS7275949	ERR6593083	ERZ3298838	2021-02-23	North	Nasopharyngeal	23.71	B.1.1.7	0	0.961146	Alpha (B.1.1.7-like)	0.8696	0.0435	PLEARN-v1.2.46	3.1.7	2021-07-28	v1.2.46	passed_qc	scorpio call: Alt alleles 20; Ref alleles 1; Amb alleles 2; Oth alleles 0	72597987	533617	505128	2432.168X	39	4.41	95.57	8299	144128	FALSE	TRUE	TRUE	20210716
367	ERS7275969	ERR6592952	ERZ3298707	2021-02-24	North	Nasopharyngeal	19.92	B.1.1.7	0	1	Alpha (B.1.1.7-like)	0.9565	0.0435	PLEARN-v1.2.46	3.1.7	2021-07-28	v1.2.46	passed_qc	scorpio call: Alt alleles 22; Ref alleles 1; Amb alleles 0; Oth alleles 0	156793005	1082083	1077406	5249.9477X	39	0.33	99.65	29787	322780	FALSE	TRUE	TRUE	20210716
434	ERS7276030	ERR6593029	ERZ3298784	2021-03-02	South	Nasopharyngeal	23.73	B.1.1.7	0	0.918362	Alpha (B.1.1.7-like)	0.8696	0.0435	PLEARN-v1.2.46	3.1.7	2021-07-28	v1.2.46	passed_qc	scorpio call: Alt alleles 20; Ref alleles 1; Amb alleles 2; Oth alleles 0	77056166	643494	541696	2582.1828X	40	8.2	91.79	6878	147196	FALSE	TRUE	TRUE	20210716
447	ERS7276020	ERR6593109	ERZ3298866	2021-03-02	Mount Lebanon	Nasopharyngeal	20.69	B.1.1.7	0	0.982692	Alpha (B.1.1.7-like)	0.913	0.0435	PLEARN-v1.2.46	3.1.7	2021-07-28	v1.2.46	passed_qc	scorpio call: Alt alleles 21; Ref alleles 1; Amb alleles 1; Oth alleles 0	144956349	1003564	994364	4854.9935X	39	2.24	97.75	9386	287793	FALSE	TRUE	TRUE	20210716
480	ERS7276058	ERR6592930	ERZ3298685	2021-03-04	Bekaa	Nasopharyngeal	17.71	B.1.1.7	0	0.999588	Alpha (B.1.1.7-like)	0.913	0.0435	PLEARN-v1.2.46	3.1.7	2021-07-28	v1.2.46	passed_qc	scorpio call: Alt alleles 21; Ref alleles 1; Amb alleles 1; Oth alleles 0	137703557	952162	943452	4610.52X	40	0.38	99.6	23004	285619	FALSE	TRUE	TRUE	20210716
537	ERS7276132	ERR6592878	ERZ3298633	2021-03-11	South	Nasopharyngeal	20.6	B.1.1.7	0	0.999888	Alpha (B.1.1.7-like)	0.9565	0.0435	PLEARN-v1.2.46	3.1.7	2021-07-28	v1.2.46	passed_qc	scorpio call: Alt alleles 22; Ref alleles 1; Amb alleles 0; Oth alleles 0	111397672	784137	767294	3730.8005X	45	0.26	99.72	28243	221847	FALSE	TRUE	TRUE	20210716
546	ERS7276117	ERR6592987	ERZ3298742	2021-03-11	South	Nasopharyngeal	13.34	B.1.1.7	0	0.999963	Alpha (B.1.1.7-like)	0.9565	0.0435	PLEARN-v1.2.46	3.1.7	2021-07-28	v1.2.46	passed_qc	scorpio call: Alt alleles 22; Ref alleles 1; Amb alleles 0; Oth alleles 0	122786868	848572	841096	4111.1226X	43	0.36	99.63	28214	252052	FALSE	TRUE	TRUE	20210716
561	ERS7276168	ERR6592873	ERZ3298628	2021-03-16	Mount Lebanon	Nasopharyngeal	22.61	B.1.1.7	0	0.95786	Alpha (B.1.1.7-like)	0.8696	0.0435	PLEARN-v1.2.46	3.1.7	2021-07-28	v1.2.46	passed_qc	scorpio call: Alt alleles 20; Ref alleles 1; Amb alleles 2; Oth alleles 0	84803364	624312	585220	2840.4574X	39	4.32	95.66	7179	164026	FALSE	TRUE	TRUE	20210716
582	ERS7276118	ERR6593649	ERZ3299617	2021-03-11	Mount Lebanon	Nasopharyngeal	14.18	B.1.1.7	0	0.998236	Alpha (B.1.1.7-like)	0.9565	0.0435	PLEARN-v1.2.46	3.1.7	2021-07-28	v1.2.46	passed_qc	scorpio call: Alt alleles 22; Ref alleles 1; Amb alleles 0; Oth alleles 0	141190160	990739	981342	4726.7289X	44	0.51	99.47	22822	413288	FALSE	TRUE	TRUE	20210729
658				2021-03-25	South	Nasopharyngeal	24.91
674	ERS7276262	ERR6593565	ERZ3299518	2021-03-25	Bekaa	Nasopharyngeal	19.95	B.1.1.7	0	0.990772	Alpha (B.1.1.7-like)	0.913	0.0435	PLEARN-v1.2.46	3.1.7	2021-07-28	v1.2.46	passed_qc	scorpio call: Alt alleles 21; Ref alleles 1; Amb alleles 1; Oth alleles 0	75525252	538426	530901	2529.0174X	37	1.69	98.28	22645	217673	FALSE	TRUE	TRUE	20210729
750	ERS7276334	ERR6593647	ERZ3299613	2021-04-06	South	Nasopharyngeal	17.38	B.1.1.7	0	1	Alpha (B.1.1.7-like)	0.9565	0.0435	PLEARN-v1.2.46	3.1.7	2021-07-28	v1.2.46	passed_qc	scorpio call: Alt alleles 22; Ref alleles 1; Amb alleles 0; Oth alleles 0	111495255	774307	772257	3731.5627X	43	0.28	99.69	29800	324672	FALSE	TRUE	TRUE	20210729
790	ERS7276370	ERR6593531	ERZ3299450	2021-04-12	Nabatieh	Nasopharyngeal	13.59	B.1.1.7	0	1	Alpha (B.1.1.7-like)	0.9565	0.0435	PLEARN-v1.2.46	3.1.7	2021-07-28	v1.2.46	passed_qc	scorpio call: Alt alleles 22; Ref alleles 1; Amb alleles 0; Oth alleles 0	75408773	523464	522558	2523.5209X	43	0.34	99.62	29783	219102	FALSE	TRUE	TRUE	20210729
855	ERS7276449	ERR6593603	ERZ3299594	2021-04-26	Nabatieh	Nasopharyngeal	21.35	B.1.1.7	0	1	Alpha (B.1.1.7-like)	0.9565	0.0435	PLEARN-v1.2.46	3.1.7	2021-07-28	v1.2.46	passed_qc	scorpio call: Alt alleles 22; Ref alleles 1; Amb alleles 0; Oth alleles 0	105111241	735663	730238	3518.0286X	41	0.35	99.61	29780	308788	FALSE	TRUE	TRUE	20210729
861	ERS7276451	ERR6592764	ERZ3298521	2021-04-26	South	Nasopharyngeal	22.56	B.1.1.7	0	0.315617	Alpha (B.1.1.7-like)	0.6957	0.0435	PLEARN-v1.2.46	3.1.7	2021-07-28	v1.2.46	passed_qc	scorpio call: Alt alleles 16; Ref alleles 1; Amb alleles 6; Oth alleles 0	8416781	136021	67922	281.7057X	42	39.25	60.74	3176	21770	FALSE	TRUE	FALSE	20210709
877	ERS7276455	ERR6592795	ERZ3298552	2021-04-27	North	Nasopharyngeal	14.53	B.1.1.7	0	1	Alpha (B.1.1.7-like)	0.9565	0.0435	PLEARN-v1.2.46	3.1.7	2021-07-28	v1.2.46	passed_qc	scorpio call: Alt alleles 22; Ref alleles 1; Amb alleles 0; Oth alleles 0	49823004	341575	340675	1667.7883X	42	0.35	99.62	29779	115889	FALSE	TRUE	TRUE	20210709
39	ERS7275634	ERR6593144	ERZ3298900	2021-01-06	Mount Lebanon	Nasopharyngeal	20.97	B.1.398	0	0.922381				PLEARN-v1.2.46	3.1.7	2021-07-28	v1.2.46	passed_qc		38766501	307845	285973	1296.7541X	21	7.89	92.11	6381	115018	FALSE	TRUE	TRUE	20210721
75	ERS7275670	ERR6593167	ERZ3298923	2021-01-13	Mount Lebanon	Nasopharyngeal	21.74	B.1.398	0	0.871951				PLEARN-v1.2.46	3.1.7	2021-07-28	v1.2.46	passed_qc		20319922	155488	152604	679.9273X	20	11.8	88.09	3558	58975	FALSE	TRUE	FALSE	20210721
130	ERS7275709	ERR6593178	ERZ3298934	2021-01-26	Nabatieh	Nasopharyngeal	16.53	B.1.1.7	0	0.997144	Alpha (B.1.1.7-like)	0.9565	0.0435	PLEARN-v1.2.46	3.1.7	2021-07-28	v1.2.46	passed_qc	scorpio call: Alt alleles 22; Ref alleles 1; Amb alleles 0; Oth alleles 0	51603048	366966	361304	1727.0408X	36	1.16	98.79	13383	154944	FALSE	TRUE	TRUE	20210721
152	ERS7275749	ERR6593344	ERZ3299101	2021-01-28	Baalbeck Hermel	Nasopharyngeal	22.34	B.1.1.7	0	0.932256	Alpha (B.1.1.7-like)	0.8696	0.0435	PLEARN-v1.2.46	3.1.7	2021-07-28	v1.2.46	passed_qc	scorpio call: Alt alleles 20; Ref alleles 1; Amb alleles 2; Oth alleles 0	37431679	288087	273209	1252.7849X	35	6.87	93.08	6372	103743	FALSE	TRUE	TRUE	20210721
194	ERS7275782	ERR6593296	ERZ3299052	2021-02-09	South	Nasopharyngeal	14.55	B.1.1.7	0	0.997068	Alpha (B.1.1.7-like)	0.9565	0.0435	PLEARN-v1.2.46	3.1.7	2021-07-28	v1.2.46	passed_qc	scorpio call: Alt alleles 22; Ref alleles 1; Amb alleles 0; Oth alleles 0	74276606	514402	512513	2486.3116X	41	1.14	98.83	29476	143594	FALSE	TRUE	TRUE	20210721
249	ERS7275841	ERR6593334	ERZ3299091	2021-02-12	Beirut	Nasopharyngeal	17.6	B.1.1.7	0	0.940312	Alpha (B.1.1.7-like)	0.913	0.0435	PLEARN-v1.2.46	3.1.7	2021-07-28	v1.2.46	passed_qc	scorpio call: Alt alleles 21; Ref alleles 1; Amb alleles 1; Oth alleles 0	37566874	295243	292372	1257.6425X	42	6.27	93.67	8299	108828	FALSE	TRUE	TRUE	20210721
301	ERS7275889	ERR6593229	ERZ3298985	2021-02-17	North	Nasopharyngeal	18.14	B.1.1.7	0	0.987248	Alpha (B.1.1.7-like)	0.9565	0.0435	PLEARN-v1.2.46	3.1.7	2021-07-28	v1.2.46	passed_qc	scorpio call: Alt alleles 22; Ref alleles 1; Amb alleles 0; Oth alleles 0	73862174	515051	513590	2472.2329X	39	2.16	97.81	11059	225193	FALSE	TRUE	TRUE	20210721
375	ERS7275960	ERR6593048	ERZ3298803	2021-02-24	South	Nasopharyngeal	13.91	B.1.1.7	0	1	Alpha (B.1.1.7-like)	0.9565	0.0435	PLEARN-v1.2.46	3.1.7	2021-07-28	v1.2.46	passed_qc	scorpio call: Alt alleles 22; Ref alleles 1; Amb alleles 0; Oth alleles 0	118700531	817316	813153	3973.2368X	43	0.26	99.72	29806	250277	FALSE	TRUE	TRUE	20210716
394	ERS7275985	ERR6593130	ERZ3298886	2021-02-25	Bekaa	Nasopharyngeal	20.2	B.1.1.7	0	0.960863	Alpha (B.1.1.7-like)	0.913	0.0435	PLEARN-v1.2.46	3.1.7	2021-07-28	v1.2.46	passed_qc	scorpio call: Alt alleles 21; Ref alleles 1; Amb alleles 1; Oth alleles 0	51732232	378207	365052	1731.7899X	37	4.34	95.62	8299	152840	FALSE	TRUE	TRUE	20210721
429	ERS7276022	ERR6592934	ERZ3298689	2021-03-02	North	Nasopharyngeal	20.92	B.1.1.7	0	0.977115	Alpha (B.1.1.7-like)	0.913	0.0435	PLEARN-v1.2.46	3.1.7	2021-07-28	v1.2.46	passed_qc	scorpio call: Alt alleles 21; Ref alleles 1; Amb alleles 1; Oth alleles 0	116414740	811812	800448	3899.3033X	39	2.54	97.45	9570	231351	FALSE	TRUE	TRUE	20210716
487	ERS7276084	ERR6592891	ERZ3298646	2021-03-09	North	Nasopharyngeal	20.17	B.1.1.7	0	0.992715	Alpha (B.1.1.7-like)	0.913	0.0435	PLEARN-v1.2.46	3.1.7	2021-07-28	v1.2.46	passed_qc	scorpio call: Alt alleles 21; Ref alleles 1; Amb alleles 1; Oth alleles 0	128751399	890427	884810	4311.4258X	40	1.07	98.92	22820	264005	FALSE	TRUE	TRUE	20210716
488	ERS7276079	ERR6592872	ERZ3298627	2021-03-09	Mount Lebanon	Nasopharyngeal	17.2	B.1.1.7	0	0.971279	Alpha (B.1.1.7-like)	0.8696	0.0435	PLEARN-v1.2.46	3.1.7	2021-07-28	v1.2.46	passed_qc	scorpio call: Alt alleles 20; Ref alleles 1; Amb alleles 2; Oth alleles 0	88190552	628057	609591	2953.9649X	38	3.18	96.8	8432	177272	FALSE	TRUE	TRUE	20210716
585	ERS7276192	ERR6593027	ERZ3298782	2021-03-18	North	Nasopharyngeal	19.3	B.1.1.7	0	1	Alpha (B.1.1.7-like)	0.9565	0.0435	PLEARN-v1.2.46	3.1.7	2021-07-28	v1.2.46	passed_qc	scorpio call: Alt alleles 22; Ref alleles 1; Amb alleles 0; Oth alleles 0	140941330	969612	965399	4718.9745X	41	0.35	99.63	29779	296246	FALSE	TRUE	TRUE	20210716
640	ERS7276227	ERR6593110	ERZ3298867	2021-03-24	North	Nasopharyngeal	15.63	B.1.1.7			Alpha (B.1.1.7-like)	0.9565	0.0435	PANGO-v1.2.46	3.1.7	2021-07-28	v1.2.46	passed_qc	scorpio call: Alt alleles 22; Ref alleles 1; Amb alleles 0; Oth alleles 0	162794060	1119017	1113985	5449.101X	39	0.24	99.75	29813	361921	FALSE	TRUE	TRUE	20210716
669	ERS7276245	ERR6593564	ERZ3299516	2021-03-25	Nabatieh	Nasopharyngeal	12.34	B.1.1.7	0	1	Alpha (B.1.1.7-like)	0.9565	0.0435	PLEARN-v1.2.46	3.1.7	2021-07-28	v1.2.46	passed_qc	scorpio call: Alt alleles 22; Ref alleles 1; Amb alleles 0; Oth alleles 0	93805631	651882	650764	3139.9914X	41	0.34	99.64	29783	273238	FALSE	TRUE	TRUE	20210729
758	ERS7276359	ERR6593664	ERZ3299647	2021-04-07	Bekaa	Nasopharyngeal	22.71	B.1.1.7	0	0.997407	Alpha (B.1.1.7-like)	0.913	0.0435	PLEARN-v1.2.46	3.1.7	2021-07-28	v1.2.46	passed_qc	scorpio call: Alt alleles 21; Ref alleles 1; Amb alleles 1; Oth alleles 0	53230350	381798	373523	1781.8275X	42	0.62	99.34	22777	142918	FALSE	TRUE	TRUE	20210729
802	ERS7276395	ERR6593521	ERZ3299431	2021-04-14	South	Nasopharyngeal	19.34	B.1.1.7	0	1	Alpha (B.1.1.7-like)	0.9565	0.0435	PLEARN-v1.2.46	3.1.7	2021-07-28	v1.2.46	passed_qc	scorpio call: Alt alleles 22; Ref alleles 1; Amb alleles 0; Oth alleles 0	82737086	574679	573159	2769.0947X	45	0.35	99.61	29780	237831	FALSE	TRUE	TRUE	20210729
815	ERS7276402	ERR6592827	ERZ3298584	2021-04-15	Bekaa	Nasopharyngeal	17.23	B.1.1.7	0	0.999963	Alpha (B.1.1.7-like)	0.9565	0.0435	PLEARN-v1.2.46	3.1.7	2021-07-28	v1.2.46	passed_qc	scorpio call: Alt alleles 22; Ref alleles 1; Amb alleles 0; Oth alleles 0	47588947	334720	325636	1593.2799X	45	0.35	99.56	29765	127629	FALSE	TRUE	TRUE	20210709
819	ERS7276409	ERR6592837	ERZ3298594	2021-04-19	Bekaa	Nasopharyngeal	16.46	B.1.1.7	0	1	Alpha (B.1.1.7-like)	0.9565	0.0435	PLEARN-v1.2.46	3.1.7	2021-07-28	v1.2.46	passed_qc	scorpio call: Alt alleles 22; Ref alleles 1; Amb alleles 0; Oth alleles 0	53596637	367331	366322	1793.9617X	41	0.34	99.61	29783	146113	FALSE	TRUE	TRUE	20210709
823	ERS7276417	ERR6592793	ERZ3298550	2021-04-20	Nabatieh	Nasopharyngeal	15.85	B.1.1.7	0	1	Alpha (B.1.1.7-like)	0.9565	0.0435	PLEARN-v1.2.46	3.1.7	2021-07-28	v1.2.46	passed_qc	scorpio call: Alt alleles 22; Ref alleles 1; Amb alleles 0; Oth alleles 0	36730107	252665	250472	1229.127X	38	0.35	99.6	29780	106415	FALSE	TRUE	TRUE	20210709
849	ERS7276439	ERR6592780	ERZ3298537	2021-04-22	Bekaa	Nasopharyngeal	18.13	B.1.1.7	0	1	Alpha (B.1.1.7-like)	0.9565	0.0435	PLEARN-v1.2.46	3.1.7	2021-07-28	v1.2.46	passed_qc	scorpio call: Alt alleles 22; Ref alleles 1; Amb alleles 0; Oth alleles 0	52059614	362394	356061	1742.4027X	41	0.35	99.61	29779	154718	FALSE	TRUE	TRUE	20210709
104	ERS7275693	ERR6593313	ERZ3299069	2021-01-20	Mount Lebanon	Nasopharyngeal	19.7	B.1.1.7	0	0.86721	Alpha (B.1.1.7-like)	0.8261	0.0435	PLEARN-v1.2.46	3.1.7	2021-07-28	v1.2.46	passed_qc	scorpio call: Alt alleles 19; Ref alleles 1; Amb alleles 3; Oth alleles 0	34551087	256110	251241	1156.4951X	36	11.91	88.04	5911	99013	FALSE	TRUE	FALSE	20210721
115	ERS7275706	ERR6593160	ERZ3298916	2021-01-26	South	Nasopharyngeal	14.22	B.1.1.7	0	0.988208	Alpha (B.1.1.7-like)	0.913	0.0435	PLEARN-v1.2.46	3.1.7	2021-07-28	v1.2.46	passed_qc	scorpio call: Alt alleles 21; Ref alleles 1; Amb alleles 1; Oth alleles 0	32997846	232224	230564	1104.4488X	36	2.01	97.94	15836	100141	FALSE	TRUE	TRUE	20210721
145	ERS7275727	ERR6593297	ERZ3299053	2021-01-27	Mount Lebanon	Nasopharyngeal	12.54	B.1.1.7	0	0.999363	Alpha (B.1.1.7-like)	0.9565	0.0435	PLEARN-v1.2.46	3.1.7	2021-07-28	v1.2.46	passed_qc	scorpio call: Alt alleles 22; Ref alleles 1; Amb alleles 0; Oth alleles 0	55103215	388695	385562	1844.3927X	37	0.61	99.35	15963	167882	FALSE	TRUE	TRUE	20210721
265	ERS7275857	ERR6593134	ERZ3298890	2021-02-16	Bekaa	Nasopharyngeal	14.27	B.1.1.7	0	1	Alpha (B.1.1.7-like)	0.9565	0.0435	PLEARN-v1.2.46	3.1.7	2021-07-28	v1.2.46	passed_qc	scorpio call: Alt alleles 22; Ref alleles 1; Amb alleles 0; Oth alleles 0	66888041	465649	464204	2238.627X	40	0.4	99.55	29764	211252	FALSE	TRUE	TRUE	20210721
318	ERS7275916	ERR6593473	ERZ3299336	2021-02-22	South	Nasopharyngeal	20.26	None						PANGO-v1.2.46	3.1.7	2021-07-28	v1.2.46	fail	N_content:0.87	2471422	210658	65813	82.7681X	12	86.91	13.1	446	1468	FALSE	FALSE	FALSE	20210721
432	ERS7276011	ERR6592890	ERZ3298645	2021-03-02	South	Nasopharyngeal	16.01	B.1.1.7	0	0.999963	Alpha (B.1.1.7-like)	0.9565	0.0435	PLEARN-v1.2.46	3.1.7	2021-07-28	v1.2.46	passed_qc	scorpio call: Alt alleles 22; Ref alleles 1; Amb alleles 0; Oth alleles 0	154407270	1061826	1057391	5169.5645X	44	0.36	99.63	28214	317264	FALSE	TRUE	TRUE	20210716
442	ERS7276048	ERR6592922	ERZ3298677	2021-03-03	Nabatieh	Nasopharyngeal	22.8	B.1.1.7	0	0.910546	Alpha (B.1.1.7-like)	0.8696	0.0435	PLEARN-v1.2.46	3.1.7	2021-07-28	v1.2.46	passed_qc	scorpio call: Alt alleles 20; Ref alleles 1; Amb alleles 2; Oth alleles 0	68883386	511977	475822	2308.7353X	42	8.83	91.17	6756	129371	FALSE	TRUE	TRUE	20210716
491	ERS7276085	ERR6593016	ERZ3298771	2021-03-09	Mount Lebanon	Nasopharyngeal	20.62	B.1.1.7	0	0.989434	Alpha (B.1.1.7-like)	0.913	0.0435	PLEARN-v1.2.46	3.1.7	2021-07-28	v1.2.46	passed_qc	scorpio call: Alt alleles 21; Ref alleles 1; Amb alleles 1; Oth alleles 0	78574677	563951	540570	2631.8372X	43	1.49	98.5	16062	159360	FALSE	TRUE	TRUE	20210716
540	ERS7276125	ERR6593040	ERZ3298795	2021-03-11	Baalbeck Hermel	Nasopharyngeal	17.3	B.1.1.7	0	0.998461	Alpha (B.1.1.7-like)	0.9565	0.0435	PLEARN-v1.2.46	3.1.7	2021-07-28	v1.2.46	passed_qc	scorpio call: Alt alleles 22; Ref alleles 1; Amb alleles 0; Oth alleles 0	140704293	988814	964155	4712.1232X	41	0.46	99.53	23057	280194	FALSE	TRUE	TRUE	20210716
572	ERS7276183	ERR6593507	ERZ3299402	2021-03-17	South	Nasopharyngeal	23.71	B.1.1.7	0	0.96058	Alpha (B.1.1.7-like)	0.913	0.0435	PLEARN-v1.2.46	3.1.7	2021-07-28	v1.2.46	passed_qc	scorpio call: Alt alleles 21; Ref alleles 1; Amb alleles 1; Oth alleles 0	51945916	429836	373505	1739.3598X	36	4.62	95.34	8393	145587	FALSE	TRUE	TRUE	20210729
619	ERS7276212	ERR6592921	ERZ3298676	2021-03-23	Nabatieh	Nasopharyngeal	10.39	B.1.1.7	0	0.999925	Alpha (B.1.1.7-like)	0.9565	0.0435	PLEARN-v1.2.46	3.1.7	2021-07-28	v1.2.46	passed_qc	scorpio call: Alt alleles 22; Ref alleles 1; Amb alleles 0; Oth alleles 0	180767567	1240578	1237001	6050.9496X	43	0.23	99.76	29815	452730	FALSE	TRUE	TRUE	20210716
622	ERS7276214	ERR6593118	ERZ3298875	2021-03-23	North	Nasopharyngeal	15.48	B.1.1.7	0	0.999963	Alpha (B.1.1.7-like)	0.9565	0.0435	PLEARN-v1.2.46	3.1.7	2021-07-28	v1.2.46	passed_qc	scorpio call: Alt alleles 22; Ref alleles 1; Amb alleles 0; Oth alleles 0	180992097	1246004	1241050	6059.4254X	42	0.26	99.73	28243	383522	FALSE	TRUE	TRUE	20210716
659	ERS7276255	ERR6593594	ERZ3299575	2021-03-25	Baalbeck Hermel	Nasopharyngeal	17.61	B.1.1.7	0	0.798884	Alpha (B.1.1.7-like)	0.8696	0.0435	PLEARN-v1.2.46	3.1.7	2021-07-28	v1.2.46	passed_qc	scorpio call: Alt alleles 20; Ref alleles 1; Amb alleles 2; Oth alleles 0	28049255	271617	218902	939.0019X	105	16.7	83.28	2333	75542	FALSE	TRUE	FALSE	20210729
771	ERS7276361	ERR6593554	ERZ3299496	2021-04-07	Mount Lebanon	Nasopharyngeal		B.1.1.7	0	1	Alpha (B.1.1.7-like)	0.9565	0.0435	PLEARN-v1.2.46	3.1.7	2021-07-28	v1.2.46	passed_qc	scorpio call: Alt alleles 22; Ref alleles 1; Amb alleles 0; Oth alleles 0	62381028	432703	432018	2087.7253X	43	0.35	99.6	29779	180318	FALSE	TRUE	TRUE	20210729
857	ERS7276453	ERR6592768	ERZ3298525	2021-04-26	Bekaa	Nasopharyngeal	24.82	B.1.1.7	0	0.986247	Alpha (B.1.1.7-like)	0.8261	0.0435	PLEARN-v1.2.46	3.1.7	2021-07-28	v1.2.46	passed_qc	scorpio call: Alt alleles 19; Ref alleles 1; Amb alleles 3; Oth alleles 0	27050195	204450	186316	905.7146X	32	2.09	97.86	22608	70785	FALSE	TRUE	TRUE	20210709
870	ERS7276463	ERR6592820	ERZ3298577	2021-04-27	Mount Lebanon	Nasopharyngeal	17.29	B.1.1.7	0	0.999963	Alpha (B.1.1.7-like)	0.9565	0.0435	PLEARN-v1.2.46	3.1.7	2021-07-28	v1.2.46	passed_qc	scorpio call: Alt alleles 22; Ref alleles 1; Amb alleles 0; Oth alleles 0	49016125	349409	334439	1640.6204X	40	0.36	99.6	28214	137825	FALSE	TRUE	TRUE	20210709
74	ERS7275671	ERR6593311	ERZ3299067	2021-01-13	Mount Lebanon	Nasopharyngeal	23.02	B.1.398	0	0.742033				PLEARN-v1.2.46	3.1.7	2021-07-28	v1.2.46	passed_qc		22934303	231968	219111	767.2533X	17	20.24	79.66	2562	62446	FALSE	TRUE	FALSE	20210721
91	ERS7275679	ERR6593191	ERZ3298947	2021-01-19	Mount Lebanon	Nasopharyngeal	16.74	B.1.1.7	0	0.962156	Alpha (B.1.1.7-like)	0.8696	0.0435	PLEARN-v1.2.46	3.1.7	2021-07-28	v1.2.46	passed_qc	scorpio call: Alt alleles 20; Ref alleles 1; Amb alleles 2; Oth alleles 0	62005364	445332	441873	2075.4312X	30	4.46	95.49	8299	182241	FALSE	TRUE	TRUE	20210721
119	ERS7275726	ERR6593326	ERZ3299083	2021-01-26	South	Nasopharyngeal	24.96	B.1.1.7	0	0.880329	Alpha (B.1.1.7-like)	0.8261	0.0435	PLEARN-v1.2.46	3.1.7	2021-07-28	v1.2.46	passed_qc	scorpio call: Alt alleles 19; Ref alleles 1; Amb alleles 3; Oth alleles 0	44005721	361506	333664	1472.8718X	35	11.06	88.89	6132	124028	FALSE	TRUE	FALSE	20210721
148	ERS7275736	ERR6593392	ERZ3299189	2021-01-27	Mount Lebanon	Nasopharyngeal	21.63	B.1.1.7	0	0.881221	Alpha (B.1.1.7-like)	0.8261	0.0435	PLEARN-v1.2.46	3.1.7	2021-07-28	v1.2.46	passed_qc	scorpio call: Alt alleles 19; Ref alleles 1; Amb alleles 3; Oth alleles 0	36428149	312673	299667	1219.1805X	34	11.22	88.74	5912	104128	FALSE	TRUE	FALSE	20210721
189	ERS7275798	ERR6593433	ERZ3299264	2021-02-09	Bekaa	Nasopharyngeal	22.42	B.1.1.7	0	0.978016	Alpha (B.1.1.7-like)	0.913	0.0435	PLEARN-v1.2.46	3.1.7	2021-07-28	v1.2.46	passed_qc	scorpio call: Alt alleles 21; Ref alleles 1; Amb alleles 1; Oth alleles 0	169235416	1318492	1228180	5665.82X	41	2.8	97.18	13393	404040	FALSE	TRUE	TRUE	20210721
261	ERS7275859	ERR6593202	ERZ3298958	2021-02-16	Nabatieh	Nasopharyngeal	15.39	B.1.1.7	0	1	Alpha (B.1.1.7-like)	0.9565	0.0435	PLEARN-v1.2.46	3.1.7	2021-07-28	v1.2.46	passed_qc	scorpio call: Alt alleles 22; Ref alleles 1; Amb alleles 0; Oth alleles 0	68796992	476633	475540	2302.6548X	40	0.53	99.44	29641	216523	FALSE	TRUE	TRUE	20210721
315	ERS7275908	ERR6593208	ERZ3298964	2021-02-19	South	Nasopharyngeal	22.54	B.1.1.7	0	0.914976	Alpha (B.1.1.7-like)	0.8261	0.0435	PLEARN-v1.2.46	3.1.7	2021-07-28	v1.2.46	passed_qc	scorpio call: Alt alleles 19; Ref alleles 1; Amb alleles 3; Oth alleles 0	59370438	423295	417090	1987.0778X	37	7.56	92.4	6372	174272	FALSE	TRUE	TRUE	20210721
339	ERS7275941	ERR6592940	ERZ3298695	2021-02-23	South	Nasopharyngeal	20.38	B.1.1.7	0	1	Alpha (B.1.1.7-like)	0.9565	0.0435	PLEARN-v1.2.46	3.1.7	2021-07-28	v1.2.46	passed_qc	scorpio call: Alt alleles 22; Ref alleles 1; Amb alleles 0; Oth alleles 0	132430661	913291	908270	4434.12X	40	0.35	99.64	29780	273581	FALSE	TRUE	TRUE	20210716
341	ERS7275925	ERR6592999	ERZ3298754	2021-02-23	North	Nasopharyngeal	15.93	B.1.1.7	0	1	Alpha (B.1.1.7-like)	0.9565	0.0435	PLEARN-v1.2.46	3.1.7	2021-07-28	v1.2.46	passed_qc	scorpio call: Alt alleles 22; Ref alleles 1; Amb alleles 0; Oth alleles 0	127459876	879051	875620	4267.1838X	39	0.26	99.72	29807	265758	FALSE	TRUE	TRUE	20210716
463	ERS7276059	ERR6593071	ERZ3298826	2021-03-04	North	Nasopharyngeal	17.83	B.1.1.7			Alpha (B.1.1.7-like)	0.9565	0.0435	PANGO-v1.2.46	3.1.7	2021-07-28	v1.2.46	passed_qc	scorpio call: Alt alleles 22; Ref alleles 1; Amb alleles 0; Oth alleles 0	166532152	1146551	1142125	5575.9064X	42	0.26	99.72	29806	360757	FALSE	TRUE	TRUE	20210716
484	ERS7276083	ERR6592932	ERZ3298687	2021-03-09	South	Nasopharyngeal	19.94	B.1.1.7	0	0.987555	Alpha (B.1.1.7-like)	0.913	0.0435	PLEARN-v1.2.46	3.1.7	2021-07-28	v1.2.46	passed_qc	scorpio call: Alt alleles 21; Ref alleles 1; Amb alleles 1; Oth alleles 0	107128003	748101	737800	3587.6093X	39	1.55	98.43	16148	218642	FALSE	TRUE	TRUE	20210716
522	ERS7276140	ERR6592857	ERZ3298612	2021-03-11	North	Nasopharyngeal	24.67	B.1.1.7	0	0.952542	Alpha (B.1.1.7-like)	0.8696	0.0435	PLEARN-v1.2.46	3.1.7	2021-07-28	v1.2.46	passed_qc	scorpio call: Alt alleles 20; Ref alleles 1; Amb alleles 2; Oth alleles 0	81903261	606317	564490	2744.1819X	45	4.69	95.28	8420	161819	FALSE	TRUE	TRUE	20210716
526	ERS7276127	ERR6592907	ERZ3298662	2021-03-11	South	Nasopharyngeal	19.53	B.1.1.7	0	1	Alpha (B.1.1.7-like)	0.9565	0.0435	PLEARN-v1.2.46	3.1.7	2021-07-28	v1.2.46	passed_qc	scorpio call: Alt alleles 22; Ref alleles 1; Amb alleles 0; Oth alleles 0	168548634	1161748	1156060	5643.5997X	41	0.26	99.72	29806	347844	FALSE	TRUE	TRUE	20210716
578	ERS7276178	ERR6593686	ERZ3299690	2021-03-17	Bekaa	Nasopharyngeal	17.35	B.1.1.7	0	0.99816	Alpha (B.1.1.7-like)	0.9565	0.0435	PLEARN-v1.2.46	3.1.7	2021-07-28	v1.2.46	passed_qc	scorpio call: Alt alleles 22; Ref alleles 1; Amb alleles 0; Oth alleles 0	113907237	804726	794775	3813.5962X	39	0.67	99.31	22885	329488	FALSE	TRUE	TRUE	20210729
620	ERS7276220	ERR6593073	ERZ3298828	2021-03-23	Mount Lebanon	Nasopharyngeal	20.85	B.1.1.7	0	0.976762	Alpha (B.1.1.7-like)	0.913	0.0435	PLEARN-v1.2.46	3.1.7	2021-07-28	v1.2.46	passed_qc	scorpio call: Alt alleles 21; Ref alleles 1; Amb alleles 1; Oth alleles 0	120658231	839527	833222	4041.5985X	42	2.99	97	9353	251025	FALSE	TRUE	TRUE	20210716
723	ERS7276313	ERR6593680	ERZ3299678	2021-04-01	Baalbeck Hermel	Nasopharyngeal	16	B.1.1.7	0	1	Alpha (B.1.1.7-like)	0.9565	0.0435	PLEARN-v1.2.46	3.1.7	2021-07-28	v1.2.46	passed_qc	scorpio call: Alt alleles 22; Ref alleles 1; Amb alleles 0; Oth alleles 0	108636270	753945	752526	3635.5346X	42	0.29	99.69	29798	323633	FALSE	TRUE	TRUE	20210729
751	ERS7276348	ERR6593574	ERZ3299536	2021-04-06	Mount Lebanon	Nasopharyngeal	23.76	B.1.1.7	0	1	Alpha (B.1.1.7-like)	0.9565	0.0435	PLEARN-v1.2.46	3.1.7	2021-07-28	v1.2.46	passed_qc	scorpio call: Alt alleles 22; Ref alleles 1; Amb alleles 0; Oth alleles 0	64355617	508290	448495	2154.2403X	43	0.42	99.55	29723	184246	FALSE	TRUE	TRUE	20210729
813	ERS7276405	ERR6592783	ERZ3298540	2021-04-15	Bekaa	Nasopharyngeal	18.66	B.1.1.7	0	1	Alpha (B.1.1.7-like)	0.9565	0.0435	PLEARN-v1.2.46	3.1.7	2021-07-28	v1.2.46	passed_qc	scorpio call: Alt alleles 22; Ref alleles 1; Amb alleles 0; Oth alleles 0	40931820	286197	280519	1370.3107X	44	0.28	99.68	29801	110885	FALSE	TRUE	TRUE	20210709
858	ERS7276444	ERR6592829	ERZ3298586	2021-04-26	Nabatieh	Nasopharyngeal	16.04	B.1.1.7	0	1	Alpha (B.1.1.7-like)	0.9565	0.0435	PLEARN-v1.2.46	3.1.7	2021-07-28	v1.2.46	passed_qc	scorpio call: Alt alleles 22; Ref alleles 1; Amb alleles 0; Oth alleles 0	35750682	247347	244354	1196.6655X	42	0.4	99.55	29764	101373	FALSE	TRUE	TRUE	20210709
2	ERS7275595	ERR6593250	ERZ3299006	2020-12-29	Bekaa	Nasopharyngeal	16.4	B.1.1.7	0	0.989319	Alpha (B.1.1.7-like)	0.9565	0.0435	PLEARN-v1.2.46	3.1.7	2021-07-28	v1.2.46	passed_qc	scorpio call: Alt alleles 22; Ref alleles 1; Amb alleles 0; Oth alleles 0	64018788	458528	453001	2143.0295X	37	2.01	97.95	9627	191313	FALSE	TRUE	TRUE	20210721
26	ERS7275624	ERR6593359	ERZ3299128	2021-01-05	Baalbeck Hermel	Nasopharyngeal	21.81	C.1	0	0.817041				PLEARN-v1.2.46	3.1.7	2021-07-28	v1.2.46	passed_qc		20127474	222078	150643	673.2493X	18	15.75	84.25	5906	57651	FALSE	TRUE	FALSE	20210721
32	ERS7275622	ERR6593166	ERZ3298922	2021-01-05	North	Nasopharyngeal	19.37	B.1.1.7	0	0.982226	Alpha (B.1.1.7-like)	0.9565	0	PLEARN-v1.2.46	3.1.7	2021-07-28	v1.2.46	passed_qc	scorpio call: Alt alleles 22; Ref alleles 0; Amb alleles 1; Oth alleles 0	51605764	369771	364071	1727.4242X	39	2.62	97.33	13383	157206	FALSE	TRUE	TRUE	20210721
42	ERS7275617	ERR6593136	ERZ3298892	2021-01-05	Mount Lebanon	Nasopharyngeal	16.85	B.1.177	0	0.987401				PLEARN-v1.2.46	3.1.7	2021-07-28	v1.2.46	passed_qc		53200414	380139	374715	1779.5289X	21	1.85	98.15	16067	160613	FALSE	TRUE	TRUE	20210721
73	ERS7275668	ERR6593219	ERZ3298975	2021-01-13	Mount Lebanon	Nasopharyngeal	19.11	B.1.1.315	0	0.965215				PLEARN-v1.2.46	3.1.7	2021-07-28	v1.2.46	passed_qc		40930284	306440	300466	1369.3433X	21	4.2	95.8	8299	121183	FALSE	TRUE	TRUE	20210721
137	ERS7275733	ERR6593389	ERZ3299184	2021-01-27	Mount Lebanon	Nasopharyngeal	18.76	B.1.1.7	0	0.950729	Alpha (B.1.1.7-like)	0.8696	0.0435	PLEARN-v1.2.46	3.1.7	2021-07-28	v1.2.46	passed_qc	scorpio call: Alt alleles 20; Ref alleles 1; Amb alleles 2; Oth alleles 0	47285851	343133	336599	1582.7032X	38	5.48	94.47	8299	139733	FALSE	TRUE	TRUE	20210721
274	ERS7275864	ERR6593211	ERZ3298967	2021-02-16	Mount Lebanon	Nasopharyngeal	18	B.1.1.7	0	0.930244	Alpha (B.1.1.7-like)	0.8696	0.0435	PLEARN-v1.2.46	3.1.7	2021-07-28	v1.2.46	passed_qc	scorpio call: Alt alleles 20; Ref alleles 1; Amb alleles 2; Oth alleles 0	29266352	222339	218803	979.5191X	35	7.14	92.8	8294	87332	FALSE	TRUE	TRUE	20210721
277	ERS7275868	ERR6593463	ERZ3299317	2021-02-16	Mount Lebanon	Nasopharyngeal	19.66	None						PANGO-v1.2.46	3.1.7	2021-07-28	v1.2.46	fail	N_content:0.97	1258819	137439	43491	42.098X	None	97.17	2.83	155	157	FALSE	FALSE	FALSE	20210721
317	ERS7275914	ERR6593407	ERZ3299217	2021-02-22	Nabatieh	Nasopharyngeal	19.55	B.1.1.7	0	0.984859	Alpha (B.1.1.7-like)	0.913	0.0435	PLEARN-v1.2.46	3.1.7	2021-07-28	v1.2.46	passed_qc	scorpio call: Alt alleles 21; Ref alleles 1; Amb alleles 1; Oth alleles 0	132880095	1008421	993761	4448.8924X	38	2.42	97.56	8299	230373	FALSE	TRUE	TRUE	20210721
326	ERS7275910	ERR6593112	ERZ3298869	2021-02-22	Mount Lebanon	Nasopharyngeal	14.29	B.1.1.7	0	1	Alpha (B.1.1.7-like)	0.9565	0.0435	PLEARN-v1.2.46	3.1.7	2021-07-28	v1.2.46	passed_qc	scorpio call: Alt alleles 22; Ref alleles 1; Amb alleles 0; Oth alleles 0	184766685	1270491	1266205	6185.0185X	41	0.26	99.73	29808	403124	FALSE	TRUE	TRUE	20210716
444	ERS7276024	ERR6593064	ERZ3298819	2021-03-02	Baalbeck Hermel	Nasopharyngeal	21.83	B.1.1.7	0	0.984434	Alpha (B.1.1.7-like)	0.913	0.0435	PLEARN-v1.2.46	3.1.7	2021-07-28	v1.2.46	passed_qc	scorpio call: Alt alleles 21; Ref alleles 1; Amb alleles 1; Oth alleles 0	134541111	956709	922847	4506.0583X	44	1.87	98.09	9432	255409	FALSE	TRUE	TRUE	20210716
547	ERS7276119	ERR6593026	ERZ3298781	2021-03-11	Baalbeck Hermel	Nasopharyngeal	14.65	B.1.1.7	0	1	Alpha (B.1.1.7-like)	0.9565	0.0435	PLEARN-v1.2.46	3.1.7	2021-07-28	v1.2.46	passed_qc	scorpio call: Alt alleles 22; Ref alleles 1; Amb alleles 0; Oth alleles 0	135504602	930587	927509	4536.234X	43	0.26	99.72	29807	277601	FALSE	TRUE	TRUE	20210716
579	ERS7276181	ERR6593511	ERZ3299411	2021-03-17	North	Nasopharyngeal	20.54	B.1.1.7	0	0.990733	Alpha (B.1.1.7-like)	0.913	0.0435	PLEARN-v1.2.46	3.1.7	2021-07-28	v1.2.46	passed_qc	scorpio call: Alt alleles 21; Ref alleles 1; Amb alleles 1; Oth alleles 0	80208615	568564	560550	2685.5386X	42	1.24	98.74	22822	232621	FALSE	TRUE	TRUE	20210729
639	ERS7276231	ERR6592869	ERZ3298624	2021-03-24	North	Nasopharyngeal	16.89	B.1.1.7	0	0.999963	Alpha (B.1.1.7-like)	0.9565	0.0435	PLEARN-v1.2.46	3.1.7	2021-07-28	v1.2.46	passed_qc	scorpio call: Alt alleles 22; Ref alleles 1; Amb alleles 0; Oth alleles 0	112061233	771109	767600	3751.2734X	45	0.26	99.72	29805	235168	FALSE	TRUE	TRUE	20210716
726	ERS7276323	ERR6593555	ERZ3299498	2021-04-01	North	Nasopharyngeal	23.66	B.1.1.7	0	0.917968	Alpha (B.1.1.7-like)	0.913	0.0435	PLEARN-v1.2.46	3.1.7	2021-07-28	v1.2.46	passed_qc	scorpio call: Alt alleles 21; Ref alleles 1; Amb alleles 1; Oth alleles 0	35626976	363129	263765	1192.786X	38	8.38	91.6	3617	97291	FALSE	TRUE	TRUE	20210729
755	ERS7276332	ERR6593645	ERZ3299609	2021-04-06	Mount Lebanon	Nasopharyngeal	15	B.1.1.7	0	1	Alpha (B.1.1.7-like)	0.9565	0.0435	PLEARN-v1.2.46	3.1.7	2021-07-28	v1.2.46	passed_qc	scorpio call: Alt alleles 22; Ref alleles 1; Amb alleles 0; Oth alleles 0	77394197	538924	536610	2590.2107X	42	0.28	99.68	29801	224017	FALSE	TRUE	TRUE	20210729
15	ERS7275626	ERR6593216	ERZ3298972	2021-01-05	Nabatieh	Nasopharyngeal	22.6	B.1.398	0	0.841388				PLEARN-v1.2.46	3.1.7	2021-07-28	v1.2.46	passed_qc		26988181	256300	211320	902.7373X	23	13.9	86.1	3558	78418	FALSE	TRUE	FALSE	20210721
27	ERS7275615	ERR6593371	ERZ3299153	2021-01-05	Baalbeck Hermel	Nasopharyngeal	16.65	B.1.398	0	0.944879				PLEARN-v1.2.46	3.1.7	2021-07-28	v1.2.46	passed_qc		41750931	361213	353465	1397.2388X	20	5.85	94.03	8294	119547	FALSE	TRUE	TRUE	20210721
89	ERS7275680	ERR6593207	ERZ3298963	2021-01-19	Mount Lebanon	Nasopharyngeal	18.6	B.1.1.7	0	0.946546	Alpha (B.1.1.7-like)	0.913	0.0435	PLEARN-v1.2.46	3.1.7	2021-07-28	v1.2.46	passed_qc	scorpio call: Alt alleles 21; Ref alleles 1; Amb alleles 1; Oth alleles 0; scorpio replaced lineage assignment B.1	46774809	355543	331748	1565.5927X	34	5.83	94.13	6596	136323	FALSE	TRUE	TRUE	20210721
125	ERS7275705	ERR6593318	ERZ3299074	2021-01-26	North	Nasopharyngeal	14.08	B.1.1.7	0	1	Alpha (B.1.1.7-like)	0.9565	0.0435	PLEARN-v1.2.46	3.1.7	2021-07-28	v1.2.46	passed_qc	scorpio call: Alt alleles 22; Ref alleles 1; Amb alleles 0; Oth alleles 0	92380331	655915	649820	3092.5454X	41	0.26	99.71	29806	287925	FALSE	TRUE	TRUE	20210721
126	ERS7275722	ERR6593203	ERZ3298959	2021-01-26	Nabatieh	Nasopharyngeal	21.57	B.1.398	0	0.869897				PLEARN-v1.2.46	3.1.7	2021-07-28	v1.2.46	passed_qc		37171188	290836	274133	1243.4457X	22	11.86	88.12	5911	110387	FALSE	TRUE	FALSE	20210721
167	ERS7275754	ERR6593295	ERZ3299051	2021-02-01	Mount Lebanon	Nasopharyngeal	14.48	B.1.1.7	0	0.999963	Alpha (B.1.1.7-like)	0.9565	0.0435	PLEARN-v1.2.46	3.1.7	2021-07-28	v1.2.46	passed_qc	scorpio call: Alt alleles 22; Ref alleles 1; Amb alleles 0; Oth alleles 0	301015798	2073451	2066446	10076.2086X	42	0.24	99.75	29814	848432	FALSE	TRUE	TRUE	20210721
175	ERS7275770	ERR6593255	ERZ3299011	2021-02-08	Mount Lebanon	Nasopharyngeal	18.39	B.1.1.7	0	0.76044	Alpha (B.1.1.7-like)	0.8261	0.0435	PLEARN-v1.2.46	3.1.7	2021-07-28	v1.2.46	passed_qc	scorpio call: Alt alleles 19; Ref alleles 1; Amb alleles 3; Oth alleles 0	9035153	71821	71035	302.497X	36	19.48	80.47	3398	11911	FALSE	TRUE	FALSE	20210721
251	ERS7275843	ERR6593417	ERZ3299237	2021-02-15	Mount Lebanon	Nasopharyngeal	16.59	B.1.1.7	0	0.92732	Alpha (B.1.1.7-like)	0.8696	0.0435	PLEARN-v1.2.46	3.1.7	2021-07-28	v1.2.46	passed_qc	scorpio call: Alt alleles 20; Ref alleles 1; Amb alleles 2; Oth alleles 0	47902769	352853	346809	1603.4614X	34	7.47	92.5	8299	139713	FALSE	TRUE	TRUE	20210721
269	ERS7275871	ERR6593306	ERZ3299062	2021-02-16	South	Nasopharyngeal	20	B.1.1.7	0	0.941783	Alpha (B.1.1.7-like)	0.8696	0.0435	PLEARN-v1.2.46	3.1.7	2021-07-28	v1.2.46	passed_qc	scorpio call: Alt alleles 20; Ref alleles 1; Amb alleles 2; Oth alleles 0; scorpio replaced lineage assignment B.1.1	53045588	396100	385733	1775.6106X	41	6.28	93.68	5832	157879	FALSE	TRUE	TRUE	20210721
335	ERS7275945	ERR6592966	ERZ3298721	2021-02-23	South	Nasopharyngeal	22.2	B.1.1.7	0	0.989396	Alpha (B.1.1.7-like)	0.913	0.0435	PLEARN-v1.2.46	3.1.7	2021-07-28	v1.2.46	passed_qc	scorpio call: Alt alleles 21; Ref alleles 1; Amb alleles 1; Oth alleles 0	81977809	625728	566486	2746.0877X	39	1.41	98.57	9568	163713	FALSE	TRUE	TRUE	20210716
342	ERS7275935	ERR6592980	ERZ3298735	2021-02-23	South	Nasopharyngeal	18.53	B.1.1.7			Alpha (B.1.1.7-like)	0.9565	0.0435	PANGO-v1.2.46	3.1.7	2021-07-28	v1.2.46	passed_qc	scorpio call: Alt alleles 22; Ref alleles 1; Amb alleles 0; Oth alleles 0	142552707	983817	978763	4773.2877X	40	0.28	99.71	29801	300010	FALSE	TRUE	TRUE	20210716
372	ERS7275956	ERR6592892	ERZ3298647	2021-02-24	South	Nasopharyngeal	13.1	B.1.1.7	0	1	Alpha (B.1.1.7-like)	0.9565	0.0435	PLEARN-v1.2.46	3.1.7	2021-07-28	v1.2.46	passed_qc	scorpio call: Alt alleles 22; Ref alleles 1; Amb alleles 0; Oth alleles 0	123801829	850934	848272	4144.0225X	41	0.24	99.74	29814	262206	FALSE	TRUE	TRUE	20210716
380	ERS7275963	ERR6593085	ERZ3298841	2021-02-24	South	Nasopharyngeal	15.3	B.1.1.7	0	0.794162	Alpha (B.1.1.7-like)	0.8696	0.0435	PLEARN-v1.2.46	3.1.7	2021-07-28	v1.2.46	passed_qc	scorpio call: Alt alleles 20; Ref alleles 1; Amb alleles 2; Oth alleles 0	39516507	340307	285791	1323.2468X	39	17.42	82.55	2669	77051	FALSE	TRUE	FALSE	20210716
381	ERS7275955	ERR6592904	ERZ3298659	2021-02-24	North	Nasopharyngeal	13.07	B.1.1.7	0	1	Alpha (B.1.1.7-like)	0.9565	0.0435	PLEARN-v1.2.46	3.1.7	2021-07-28	v1.2.46	passed_qc	scorpio call: Alt alleles 22; Ref alleles 1; Amb alleles 0; Oth alleles 0	149338895	1026656	1022517	4998.8764X	39	0.24	99.74	29813	318121	FALSE	TRUE	TRUE	20210716
406	ERS7275997	ERR6593010	ERZ3298765	2021-03-01	Nabatieh	Nasopharyngeal	18.92	B.1.1.7	0	1	Alpha (B.1.1.7-like)	0.9565	0.0435	PLEARN-v1.2.46	3.1.7	2021-07-28	v1.2.46	passed_qc	scorpio call: Alt alleles 22; Ref alleles 1; Amb alleles 0; Oth alleles 0	158569721	1096187	1086852	5309.5062X	42	0.28	99.71	29801	324989	FALSE	TRUE	TRUE	20210716
428	ERS7276033	ERR6592867	ERZ3298622	2021-03-02	South	Nasopharyngeal	23.91	B.1.1.7	0	0.909878	Alpha (B.1.1.7-like)	0.8696	0.0435	PLEARN-v1.2.46	3.1.7	2021-07-28	v1.2.46	passed_qc	scorpio call: Alt alleles 20; Ref alleles 1; Amb alleles 2; Oth alleles 0	67844332	485132	472298	2273.0867X	41	8.96	91.01	4057	129889	FALSE	TRUE	TRUE	20210716
468	ERS7276070	ERR6592864	ERZ3298619	2021-03-04	South	Nasopharyngeal	23.52	B.1.1.7	0	0.963889	Alpha (B.1.1.7-like)	0.8696	0.0435	PLEARN-v1.2.46	3.1.7	2021-07-28	v1.2.46	passed_qc	scorpio call: Alt alleles 20; Ref alleles 1; Amb alleles 2; Oth alleles 0	99303983	711317	688026	3326.648X	41	4.23	95.76	8646	195318	FALSE	TRUE	TRUE	20210716
515	ERS7276116	ERR6593020	ERZ3298775	2021-03-10	South	Nasopharyngeal	24.27	B.1.1.7	0	0.920725	Alpha (B.1.1.7-like)	0.8696	0.0435	PLEARN-v1.2.46	3.1.7	2021-07-28	v1.2.46	passed_qc	scorpio call: Alt alleles 20; Ref alleles 1; Amb alleles 2; Oth alleles 0	80072554	612678	562905	2681.8321X	40	7.64	92.35	4952	154476	FALSE	TRUE	TRUE	20210716
527	ERS7276134	ERR6593062	ERZ3298817	2021-03-11	Mount Lebanon	Nasopharyngeal	20.93	B.1.1.7	0	0.990924	Alpha (B.1.1.7-like)	0.913	0.0435	PLEARN-v1.2.46	3.1.7	2021-07-28	v1.2.46	passed_qc	scorpio call: Alt alleles 21; Ref alleles 1; Amb alleles 1; Oth alleles 0	155553477	1072493	1065734	5209.4031X	45	1.23	98.75	22823	323085	FALSE	TRUE	TRUE	20210716
630	ERS7276199	ERR6593065	ERZ3298820	2021-03-19	Mount Lebanon	Nasopharyngeal	17.27	B.1.1.7	0	0.999963	Alpha (B.1.1.7-like)	0.9565	0.0435	PLEARN-v1.2.46	3.1.7	2021-07-28	v1.2.46	passed_qc	scorpio call: Alt alleles 22; Ref alleles 1; Amb alleles 0; Oth alleles 0	171113591	1176638	1171450	5728.0841X	42	0.24	99.74	29814	365330	FALSE	TRUE	TRUE	20210716
782	ERS7276376	ERR6593646	ERZ3299611	2021-04-12	Bekaa	Nasopharyngeal	17.88	B.1.1.7	0	0.9997	Alpha (B.1.1.7-like)	0.9565	0.0435	PLEARN-v1.2.46	3.1.7	2021-07-28	v1.2.46	passed_qc	scorpio call: Alt alleles 22; Ref alleles 1; Amb alleles 0; Oth alleles 0	65266163	455402	453528	2184.2162X	42	0.36	99.59	23086	187641	FALSE	TRUE	TRUE	20210729
885	ERS7276474	ERR6592833	ERZ3298590	2021-04-28	Mount Lebanon	Nasopharyngeal	17.5	B.1.1.7	0	0.999963	Alpha (B.1.1.7-like)	0.9565	0.0435	PLEARN-v1.2.46	3.1.7	2021-07-28	v1.2.46	passed_qc	scorpio call: Alt alleles 22; Ref alleles 1; Amb alleles 0; Oth alleles 0	56508980	392058	384998	1891.3623X	39	0.36	99.6	28214	161224	FALSE	TRUE	TRUE	20210709
38	ERS7275633	ERR6593213	ERZ3298969	2021-01-06	Mount Lebanon	Nasopharyngeal	16.32	B.1.1.7	0	0.929772	Alpha (B.1.1.7-like)	0.8696	0.0435	PLEARN-v1.2.46	3.1.7	2021-07-28	v1.2.46	passed_qc	scorpio call: Alt alleles 20; Ref alleles 1; Amb alleles 2; Oth alleles 0	42188475	339899	328092	1412.1753X	34	7.34	92.61	8299	120608	FALSE	TRUE	TRUE	20210721
69	ERS7275657	ERR6593155	ERZ3298911	2021-01-12	North	Nasopharyngeal	22.29	B.1.1.398	0	0.490895				PLEARN-v1.2.46	3.1.7	2021-07-28	v1.2.46	passed_qc		11367620	190024	160189	380.1706X	26	33.35	66.66	2001	25540	FALSE	TRUE	FALSE	20210721
124	ERS7275719	ERR6593420	ERZ3299243	2021-01-26	Mount Lebanon	Nasopharyngeal	20.59	B.1.438	0	0.928181				PLEARN-v1.2.46	3.1.7	2021-07-28	v1.2.46	passed_qc		43422024	349404	337490	1452.9389X	22	7.22	92.78	8299	128783	FALSE	TRUE	TRUE	20210721
147	ERS7275732	ERR6593143	ERZ3298899	2021-01-27	Mount Lebanon	Nasopharyngeal	18.74	B.1.1.7	0	0.943752	Alpha (B.1.1.7-like)	0.8696	0.0435	PLEARN-v1.2.46	3.1.7	2021-07-28	v1.2.46	passed_qc	scorpio call: Alt alleles 20; Ref alleles 1; Amb alleles 2; Oth alleles 0	42017214	326917	318537	1406.6764X	31	6.13	93.82	6372	121410	FALSE	TRUE	TRUE	20210721
164	ERS7275758	ERR6593401	ERZ3299207	2021-02-01	Mount Lebanon	Nasopharyngeal	21.42	B.1.1.7	0	0.966898	Alpha (B.1.1.7-like)	0.913	0.0435	PLEARN-v1.2.46	3.1.7	2021-07-28	v1.2.46	passed_qc	scorpio call: Alt alleles 21; Ref alleles 1; Amb alleles 1; Oth alleles 0	132593895	958818	932656	4438.8322X	40	4.07	95.91	9517	311762	FALSE	TRUE	TRUE	20210721
223	ERS7275804	ERR6593345	ERZ3299102	2021-02-10	Mount Lebanon	Nasopharyngeal	14.66	B.1.1.7	0	0.997294	Alpha (B.1.1.7-like)	0.9565	0.0435	PLEARN-v1.2.46	3.1.7	2021-07-28	v1.2.46	passed_qc	scorpio call: Alt alleles 22; Ref alleles 1; Amb alleles 0; Oth alleles 0	212844837	1477577	1471973	7124.6215X	40	1.1	98.88	29481	543328	FALSE	TRUE	TRUE	20210721
288	ERS7275888	ERR6593186	ERZ3298942	2021-02-17	Nabatieh	Nasopharyngeal	17.11	B.1.1.7	0	0.956923	Alpha (B.1.1.7-like)	0.8696	0.0435	PLEARN-v1.2.46	3.1.7	2021-07-28	v1.2.46	passed_qc	scorpio call: Alt alleles 20; Ref alleles 1; Amb alleles 2; Oth alleles 0	41422954	293162	290853	1386.2552X	37	4.95	95	8299	123534	FALSE	TRUE	TRUE	20210721
289	ERS7275885	ERR6593205	ERZ3298961	2021-02-17	Nabatieh	Nasopharyngeal	15.03	B.1.1.7	0	0.999963	Alpha (B.1.1.7-like)	0.9565	0.0435	PLEARN-v1.2.46	3.1.7	2021-07-28	v1.2.46	passed_qc	scorpio call: Alt alleles 22; Ref alleles 1; Amb alleles 0; Oth alleles 0	61324425	426651	425312	2052.2658X	42	0.56	99.4	29681	188797	FALSE	TRUE	TRUE	20210721
307	ERS7275901	ERR6593146	ERZ3298902	2021-02-18	South	Nasopharyngeal	22.69	B.1.1.7	0	0.606361	Alpha (B.1.1.7-like)	0.8261	0.0435	PLEARN-v1.2.46	3.1.7	2021-07-28	v1.2.46	passed_qc	scorpio call: Alt alleles 19; Ref alleles 1; Amb alleles 3; Oth alleles 0	8774413	80252	74665	293.6268X	35	28	71.96	1601	23506	FALSE	TRUE	FALSE	20210721
410	ERS7275996	ERR6593037	ERZ3298792	2021-03-01	Bekaa	Nasopharyngeal	17.56	B.1.1.7	0	0.999963	Alpha (B.1.1.7-like)	0.9565	0.0435	PLEARN-v1.2.46	3.1.7	2021-07-28	v1.2.46	passed_qc	scorpio call: Alt alleles 22; Ref alleles 1; Amb alleles 0; Oth alleles 0	141824805	979047	973502	4749.3435X	41	0.33	99.65	28223	292635	FALSE	TRUE	TRUE	20210716
449	ERS7276041	ERR6593079	ERZ3298834	2021-03-03	North	Nasopharyngeal	18.63	B.1.1.7	0	0.998536	Alpha (B.1.1.7-like)	0.9565	0.0435	PLEARN-v1.2.46	3.1.7	2021-07-28	v1.2.46	passed_qc	scorpio call: Alt alleles 22; Ref alleles 1; Amb alleles 0; Oth alleles 0	142598499	983251	977803	4774.9041X	37	0.72	99.26	22816	288841	FALSE	TRUE	TRUE	20210716
465	ERS7276056	ERR6593014	ERZ3298769	2021-03-04	South	Nasopharyngeal	16.92	B.1.1.7	0	1	Alpha (B.1.1.7-like)	0.9565	0.0435	PLEARN-v1.2.46	3.1.7	2021-07-28	v1.2.46	passed_qc	scorpio call: Alt alleles 22; Ref alleles 1; Amb alleles 0; Oth alleles 0	150425614	1035904	1032338	5035.7745X	43	0.3	99.68	29794	316651	FALSE	TRUE	TRUE	20210716
486	ERS7276077	ERR6593019	ERZ3298774	2021-03-09	North	Nasopharyngeal	13.91	B.1.1.7	0	0.998874	Alpha (B.1.1.7-like)	0.9565	0.0435	PLEARN-v1.2.46	3.1.7	2021-07-28	v1.2.46	passed_qc	scorpio call: Alt alleles 22; Ref alleles 1; Amb alleles 0; Oth alleles 0	112939905	779009	774615	3781.2807X	39	0.35	99.63	23077	226824	FALSE	TRUE	TRUE	20210716
489	ERS7276089	ERR6593018	ERZ3298773	2021-03-09	South	Nasopharyngeal	21.2	B.1.1.7	0	0.974205	Alpha (B.1.1.7-like)	0.8696	0.0435	PLEARN-v1.2.46	3.1.7	2021-07-28	v1.2.46	passed_qc	scorpio call: Alt alleles 20; Ref alleles 1; Amb alleles 2; Oth alleles 0	84544603	595961	584344	2832.4731X	38	2.99	96.99	9304	170151	FALSE	TRUE	TRUE	20210716
563	ERS7276162	ERR6593559	ERZ3299506	2021-03-16	South	Nasopharyngeal	19.95	B.1.1.7	0	0.987478	Alpha (B.1.1.7-like)	0.913	0.0435	PLEARN-v1.2.46	3.1.7	2021-07-28	v1.2.46	passed_qc	scorpio call: Alt alleles 21; Ref alleles 1; Amb alleles 1; Oth alleles 0	60095584	450731	422919	2012.1811X	41	1.95	98	14211	173533	FALSE	TRUE	TRUE	20210729
617	ERS7276217	ERR6592946	ERZ3298701	2021-03-23	South	Nasopharyngeal	19.98	B.1.1.7	0	0.999062	Alpha (B.1.1.7-like)	0.9565	0.0435	PLEARN-v1.2.46	3.1.7	2021-07-28	v1.2.46	passed_qc	scorpio call: Alt alleles 22; Ref alleles 1; Amb alleles 0; Oth alleles 0	147809728	1055226	1019969	4949.9708X	44	0.44	99.56	22823	295971	FALSE	TRUE	TRUE	20210716
671	ERS7276258	ERR6593652	ERZ3299623	2021-03-25	South	Nasopharyngeal	18.2	B.1.1.7	0	1	Alpha (B.1.1.7-like)	0.9565	0.0435	PLEARN-v1.2.46	3.1.7	2021-07-28	v1.2.46	passed_qc	scorpio call: Alt alleles 22; Ref alleles 1; Amb alleles 0; Oth alleles 0	89362585	622846	620541	2991.5347X	42	0.35	99.63	29780	257816	FALSE	TRUE	TRUE	20210729
697	ERS7276277	ERR6593512	ERZ3299413	2021-03-29	Mount Lebanon	Nasopharyngeal	17.19	B.1.1.7	0	0.994991	Alpha (B.1.1.7-like)	0.913	0.0435	PLEARN-v1.2.46	3.1.7	2021-07-28	v1.2.46	passed_qc	scorpio call: Alt alleles 21; Ref alleles 1; Amb alleles 1; Oth alleles 0	69467648	491774	485010	2326.4019X	45	1.01	98.95	22523	204646	FALSE	TRUE	TRUE	20210729
752	ERS7276344	ERR6593655	ERZ3299628	2021-04-06	South	Nasopharyngeal	21.89	B.1.1.7	0	1	Alpha (B.1.1.7-like)	0.9565	0.0435	PLEARN-v1.2.46	3.1.7	2021-07-28	v1.2.46	passed_qc	scorpio call: Alt alleles 22; Ref alleles 1; Amb alleles 0; Oth alleles 0	74648960	537294	518046	2498.2775X	40	0.35	99.61	29780	216218	FALSE	TRUE	TRUE	20210729
754	ERS7276340	ERR6593657	ERZ3299632	2021-04-06	Mount Lebanon	Nasopharyngeal	21	B.1.1.7	0	0.999925	Alpha (B.1.1.7-like)	0.9565	0.0435	PLEARN-v1.2.46	3.1.7	2021-07-28	v1.2.46	passed_qc	scorpio call: Alt alleles 22; Ref alleles 1; Amb alleles 0; Oth alleles 0	74193139	524867	514672	2484.059X	43	0.36	99.61	23087	214054	FALSE	TRUE	TRUE	20210729
805	ERS7276391	ERR6592819	ERZ3298576	2021-04-14	Mount Lebanon	Nasopharyngeal	14.02	B.1.1.7	0	0.999963	Alpha (B.1.1.7-like)	0.9565	0.0435	PLEARN-v1.2.46	3.1.7	2021-07-28	v1.2.46	passed_qc	scorpio call: Alt alleles 22; Ref alleles 1; Amb alleles 0; Oth alleles 0	64432161	442817	440030	2156.4743X	44	0.31	99.66	29792	173391	FALSE	TRUE	TRUE	20210709
850	ERS7276442	ERR6592792	ERZ3298549	2021-04-22	North	Nasopharyngeal	22.59	B.1.1.7	0	0.999925	Alpha (B.1.1.7-like)	0.913	0.0435	PLEARN-v1.2.46	3.1.7	2021-07-28	v1.2.46	passed_qc	scorpio call: Alt alleles 21; Ref alleles 1; Amb alleles 1; Oth alleles 0	45418313	323863	314708	1521.2277X	43	0.36	99.6	23007	105858	FALSE	TRUE	TRUE	20210709
888	ERS7276472	ERR6592806	ERZ3298563	2021-04-28	Baalbeck Hermel	Nasopharyngeal	14.76	B.1.1.7	0	1	Alpha (B.1.1.7-like)	0.9565	0.0435	PLEARN-v1.2.46	3.1.7	2021-07-28	v1.2.46	passed_qc	scorpio call: Alt alleles 22; Ref alleles 1; Amb alleles 0; Oth alleles 0	44793918	306842	305758	1499.4514X	39	0.4	99.55	29764	119535	FALSE	TRUE	TRUE	20210709
33	ERS7275614	ERR6593424	ERZ3299251	2021-01-05	Mount Lebanon	Nasopharyngeal	16.5	B.1	0	0.934813				PLEARN-v1.2.46	3.1.7	2021-07-28	v1.2.46	passed_qc		38581654	329446	320308	1290.8871X	19	6.89	93.09	6634	109222	FALSE	TRUE	TRUE	20210721
105	ERS7275697	ERR6593387	ERZ3299182	2021-01-21	Bekaa	Nasopharyngeal	14.04	B.1.1.7	0	0.998837	Alpha (B.1.1.7-like)	0.9565	0.0435	PLEARN-v1.2.46	3.1.7	2021-07-28	v1.2.46	passed_qc	scorpio call: Alt alleles 22; Ref alleles 1; Amb alleles 0; Oth alleles 0	57278586	401820	399620	1917.1114X	38	0.53	99.42	29523	171835	FALSE	TRUE	TRUE	20210721
252	ERS7275844	ERR6593370	ERZ3299151	2021-02-15	Mount Lebanon	Nasopharyngeal	17.99	B.1.1.7	0	0.918275	Alpha (B.1.1.7-like)	0.8696	0.0435	PLEARN-v1.2.46	3.1.7	2021-07-28	v1.2.46	passed_qc	scorpio call: Alt alleles 20; Ref alleles 1; Amb alleles 2; Oth alleles 0	42381886	351169	339877	1418.6859X	34	8.22	91.73	4285	120228	FALSE	TRUE	TRUE	20210721
358	ERS7275931	ERR6593089	ERZ3298845	2021-02-23	North	Nasopharyngeal	16.95	B.1.1.7	0	1	Alpha (B.1.1.7-like)	0.9565	0.0435	PLEARN-v1.2.46	3.1.7	2021-07-28	v1.2.46	passed_qc	scorpio call: Alt alleles 22; Ref alleles 1; Amb alleles 0; Oth alleles 0	107577790	752562	739516	3601.8897X	38	0.35	99.63	29780	223882	FALSE	TRUE	TRUE	20210716
363	ERS7275967	ERR6592865	ERZ3298620	2021-02-24	Bekaa	Nasopharyngeal	19.55	B.1.1.7	0	0.988974	Alpha (B.1.1.7-like)	0.913	0.0435	PLEARN-v1.2.46	3.1.7	2021-07-28	v1.2.46	passed_qc	scorpio call: Alt alleles 21; Ref alleles 1; Amb alleles 1; Oth alleles 0	138316265	965624	955195	4632.833X	42	1.44	98.56	9720	286346	FALSE	TRUE	TRUE	20210716
401	ERS7275993	ERR6593245	ERZ3299001	2021-03-01	South	Nasopharyngeal	15.27	B.1.1.7	0	0.999963	Alpha (B.1.1.7-like)	0.9565	0.0435	PLEARN-v1.2.46	3.1.7	2021-07-28	v1.2.46	passed_qc	scorpio call: Alt alleles 22; Ref alleles 1; Amb alleles 0; Oth alleles 0	68046520	474080	472269	2277.2716X	42	0.49	99.46	29691	205099	FALSE	TRUE	TRUE	20210721
423	ERS7276026	ERR6592941	ERZ3298696	2021-03-02	South	Nasopharyngeal	21.98	B.1.1.7	0	0.985245	Alpha (B.1.1.7-like)	0.913	0.0435	PLEARN-v1.2.46	3.1.7	2021-07-28	v1.2.46	passed_qc	scorpio call: Alt alleles 21; Ref alleles 1; Amb alleles 1; Oth alleles 0	112924580	804957	777679	3782.4368X	39	1.79	98.2	16140	220452	FALSE	TRUE	TRUE	20210716
504	ERS7276115	ERR6592959	ERZ3298714	2021-03-10	Mount Lebanon	Nasopharyngeal	24	B.1.1.7	0	0.918275	Alpha (B.1.1.7-like)	0.8696	0.0435	PLEARN-v1.2.46	3.1.7	2021-07-28	v1.2.46	passed_qc	scorpio call: Alt alleles 20; Ref alleles 1; Amb alleles 2; Oth alleles 0	83555934	612610	579622	2799.0374X	40	7.9	92.08	8299	160749	FALSE	TRUE	TRUE	20210716
648	ERS7276228	ERR6593598	ERZ3299583	2021-03-24	North	Nasopharyngeal	16.3	B.1.1.7	0	0.999963	Alpha (B.1.1.7-like)	0.9565	0.0435	PLEARN-v1.2.46	3.1.7	2021-07-28	v1.2.46	passed_qc	scorpio call: Alt alleles 22; Ref alleles 1; Amb alleles 0; Oth alleles 0	148042029	1027697	1024951	4955.6697X	44	0.35	99.63	29780	435966	FALSE	TRUE	TRUE	20210729
698	ERS7276282	ERR6593486	ERZ3299361	2021-03-29	Mount Lebanon	Nasopharyngeal	21.42	B.1.1.7	0	0.976527	Alpha (B.1.1.7-like)	0.913	0.0435	PLEARN-v1.2.46	3.1.7	2021-07-28	v1.2.46	passed_qc	scorpio call: Alt alleles 21; Ref alleles 1; Amb alleles 1; Oth alleles 0	52613866	422502	376919	1761.911X	42	3.11	96.87	10921	152117	FALSE	TRUE	TRUE	20210729
701	ERS7276292	ERR6593684	ERZ3299686	2021-03-30	South	Nasopharyngeal	18.17	B.1.1.7	0	1	Alpha (B.1.1.7-like)	0.9565	0.0435	PLEARN-v1.2.46	3.1.7	2021-07-28	v1.2.46	passed_qc	scorpio call: Alt alleles 22; Ref alleles 1; Amb alleles 0; Oth alleles 0	63509092	454556	443358	2126.996X	40	0.35	99.62	29779	187290	FALSE	TRUE	TRUE	20210729
715	ERS7276302	ERR6593552	ERZ3299493	2021-03-31	North	Nasopharyngeal	14.94	B.1.1.7	0	1	Alpha (B.1.1.7-like)	0.9565	0.0435	PLEARN-v1.2.46	3.1.7	2021-07-28	v1.2.46	passed_qc	scorpio call: Alt alleles 22; Ref alleles 1; Amb alleles 0; Oth alleles 0	24559706	169699	169235	821.9692X	46	0.4	99.55	29764	67699	FALSE	TRUE	TRUE	20210729
725	ERS7276319	ERR6593545	ERZ3299479	2021-04-01	Bekaa	Nasopharyngeal	21	B.1.1.7			Alpha (B.1.1.7-like)	0.9565	0.0435	PANGO-v1.2.46	3.1.7	2021-07-28	v1.2.46	passed_qc	scorpio call: Alt alleles 22; Ref alleles 1; Amb alleles 0; Oth alleles 0	95391320	727106	660623	3192.5656X	38	0.35	99.62	29780	273276	FALSE	TRUE	TRUE	20210729
759	ERS7276358	ERR6593482	ERZ3299353	2021-04-07	South	Nasopharyngeal	21.69	B.1.1.7	0	0.997106	Alpha (B.1.1.7-like)	0.913	0.0435	PLEARN-v1.2.46	3.1.7	2021-07-28	v1.2.46	passed_qc	scorpio call: Alt alleles 21; Ref alleles 1; Amb alleles 1; Oth alleles 0	33728915	236872	234583	1128.8774X	42	0.65	99.31	23001	91528	FALSE	TRUE	TRUE	20210729
798	ERS7276388	ERR6593522	ERZ3299432	2021-04-13	Mount Lebanon	Nasopharyngeal	21.92	B.1.1.7	0	0.98366	Alpha (B.1.1.7-like)	0.913	0.0435	PLEARN-v1.2.46	3.1.7	2021-07-28	v1.2.46	passed_qc	scorpio call: Alt alleles 21; Ref alleles 1; Amb alleles 1; Oth alleles 0	84309976	646782	594099	2822.4761X	37	2.54	97.44	13546	236746	FALSE	TRUE	TRUE	20210729
828	ERS7276416	ERR6593599	ERZ3299585	2021-04-20	South	Nasopharyngeal	15.31	B.1.1.7	0	1	Alpha (B.1.1.7-like)	0.9565	0.0435	PLEARN-v1.2.46	3.1.7	2021-07-28	v1.2.46	passed_qc	scorpio call: Alt alleles 22; Ref alleles 1; Amb alleles 0; Oth alleles 0	91034923	630858	628580	3046.3605X	40	0.28	99.68	29802	269263	FALSE	TRUE	TRUE	20210729
894	ERS7276488	ERR6592821	ERZ3298578	2021-05-03	Bekaa	Nasopharyngeal	14.91	B.1.1.7	0	1	Alpha (B.1.1.7-like)	0.9565	0.0435	PLEARN-v1.2.46	3.1.7	2021-07-28	v1.2.46	passed_qc	scorpio call: Alt alleles 22; Ref alleles 1; Amb alleles 0; Oth alleles 0	67859005	464465	463346	2271.6464X	45	0.35	99.62	29779	187609	FALSE	TRUE	TRUE	20210709
19	ERS7275608	ERR6593368	ERZ3299147	2021-01-05	Baalbeck Hermel	Nasopharyngeal	14.17	B.1.398	0	1				PLEARN-v1.2.46	3.1.7	2021-07-28	v1.2.46	passed_qc		72458320	503108	501345	2423.7457X	23	0.5	99.5	29752	225404	FALSE	TRUE	TRUE	20210721
45	ERS7275636	ERR6593248	ERZ3299004	2021-01-11	Mount Lebanon	Nasopharyngeal	16.74	B.1.398	0	0.954102				PLEARN-v1.2.46	3.1.7	2021-07-28	v1.2.46	passed_qc		50391241	375026	364758	1686.1508X	19	5.18	94.82	8297	150169	FALSE	TRUE	TRUE	20210721
49	ERS7275644	ERR6593226	ERZ3298982	2021-01-12	North	Nasopharyngeal	14	B.1.1.7	0	1	Alpha (B.1.1.7-like)	0.9565	0.0435	PLEARN-v1.2.46	3.1.7	2021-07-28	v1.2.46	passed_qc	scorpio call: Alt alleles 22; Ref alleles 1; Amb alleles 0; Oth alleles 0	78126808	545041	542014	2614.697X	39	0.35	99.61	29779	244234	FALSE	TRUE	TRUE	20210721
97	ERS7275692	ERR6593285	ERZ3299041	2021-01-20	North	Nasopharyngeal	19.2	B.1.1.7	0	0.96969	Alpha (B.1.1.7-like)	0.9565	0.0435	PLEARN-v1.2.46	3.1.7	2021-07-28	v1.2.46	passed_qc	scorpio call: Alt alleles 22; Ref alleles 1; Amb alleles 0; Oth alleles 0	60184183	427063	423019	2014.2488X	36	3.9	96.06	11852	177211	FALSE	TRUE	TRUE	20210721
129	ERS7275723	ERR6593336	ERZ3299093	2021-01-26	Nabatieh	Nasopharyngeal	23.74	B.1.1.7	0	0.816779	Alpha (B.1.1.7-like)	0.8261	0.0435	PLEARN-v1.2.46	3.1.7	2021-07-28	v1.2.46	passed_qc	scorpio call: Alt alleles 19; Ref alleles 1; Amb alleles 3; Oth alleles 0	21039286	214315	163948	704.1439X	35	15.61	84.35	5911	60679	FALSE	TRUE	FALSE	20210721
143	ERS7275739	ERR6593254	ERZ3299010	2021-01-27	Mount Lebanon	Nasopharyngeal	23.35	B.1.1.7	0	0.450766	Alpha (B.1.1.7-like)	0.7391	0.0435	PLEARN-v1.2.46	3.1.7	2021-07-28	v1.2.46	passed_qc	scorpio call: Alt alleles 17; Ref alleles 1; Amb alleles 5; Oth alleles 0	2757288	40562	21973	92.2769X	29	34.97	65.01	1802	7721	FALSE	TRUE	FALSE	20210721
255	ERS7275845	ERR6593331	ERZ3299088	2021-02-15	Mount Lebanon	Nasopharyngeal	18.48	B.1.1.7	0	0.943375	Alpha (B.1.1.7-like)	0.8696	0.0435	PLEARN-v1.2.46	3.1.7	2021-07-28	v1.2.46	passed_qc	scorpio call: Alt alleles 20; Ref alleles 1; Amb alleles 2; Oth alleles 0	43391438	320785	308109	1452.2068X	36	6.07	93.89	6153	129591	FALSE	TRUE	TRUE	20210721
264	ERS7275866	ERR6593286	ERZ3299042	2021-02-16	Nabatieh	Nasopharyngeal	18.46	B.1.1.7	0	0.998687	Alpha (B.1.1.7-like)	0.9565	0.0435	PLEARN-v1.2.46	3.1.7	2021-07-28	v1.2.46	passed_qc	scorpio call: Alt alleles 22; Ref alleles 1; Amb alleles 0; Oth alleles 0	75064261	527816	523532	2512.6234X	39	0.45	99.5	21182	226668	FALSE	TRUE	TRUE	20210721
425	ERS7276027	ERR6593041	ERZ3298796	2021-03-02	North	Nasopharyngeal	22.4	B.1.1.7	0	0.942664	Alpha (B.1.1.7-like)	0.8696	0.0435	PLEARN-v1.2.46	3.1.7	2021-07-28	v1.2.46	passed_qc	scorpio call: Alt alleles 20; Ref alleles 1; Amb alleles 2; Oth alleles 0	61124044	530298	424824	2047.9778X	37	6	93.99	8294	116569	FALSE	TRUE	TRUE	20210716
542	ERS7276123	ERR6593103	ERZ3298860	2021-03-11	North	Nasopharyngeal	16.68	B.1.1.7	0	0.994347	Alpha (B.1.1.7-like)	0.913	0.0435	PLEARN-v1.2.46	3.1.7	2021-07-28	v1.2.46	passed_qc	scorpio call: Alt alleles 21; Ref alleles 1; Amb alleles 1; Oth alleles 0	119438623	826230	820187	3999.7392X	41	0.86	99.13	22835	243769	FALSE	TRUE	TRUE	20210716
587	ERS7276193	ERR6592858	ERZ3298613	2021-03-18	North	Nasopharyngeal	19.45	B.1.1.7	0	0.990466	Alpha (B.1.1.7-like)	0.913	0.0435	PLEARN-v1.2.46	3.1.7	2021-07-28	v1.2.46	passed_qc	scorpio call: Alt alleles 21; Ref alleles 1; Amb alleles 1; Oth alleles 0	104677823	726864	721162	3505.4211X	41	1.42	98.57	16052	218452	FALSE	TRUE	TRUE	20210716
613	ERS7276221	ERR6593055	ERZ3298810	2021-03-23	South	Nasopharyngeal	20.95	B.1.1.7	0	0.976134	Alpha (B.1.1.7-like)	0.913	0.0435	PLEARN-v1.2.46	3.1.7	2021-07-28	v1.2.46	passed_qc	scorpio call: Alt alleles 21; Ref alleles 1; Amb alleles 1; Oth alleles 0	117215731	811750	806831	3925.5904X	41	2.51	97.48	16252	237772	FALSE	TRUE	TRUE	20210716
647	ERS7276242	ERR6593504	ERZ3299396	2021-03-24	South	Nasopharyngeal	24.11	B.1.1.7	0	0.668662	Alpha (B.1.1.7-like)	0.8696	0.0435	PLEARN-v1.2.46	3.1.7	2021-07-28	v1.2.46	passed_qc	scorpio call: Alt alleles 20; Ref alleles 1; Amb alleles 2; Oth alleles 0	5567155	149515	52440	186.462X	115	23.47	76.53	1489	14126	FALSE	TRUE	FALSE	20210729
679	ERS7276263	ERR6593575	ERZ3299538	2021-03-25	Bekaa	Nasopharyngeal	19.95	B.1.1.7	0	0.999925	Alpha (B.1.1.7-like)	0.9565	0.0435	PLEARN-v1.2.46	3.1.7	2021-07-28	v1.2.46	passed_qc	scorpio call: Alt alleles 22; Ref alleles 1; Amb alleles 0; Oth alleles 0	65403889	477974	455215	2189.4316X	41	0.36	99.61	23086	190450	FALSE	TRUE	TRUE	20210729
684	ERS7276285	ERR6593480	ERZ3299349	2021-03-30	Bekaa	Nasopharyngeal	15	B.1.1.7	0	0.999963	Alpha (B.1.1.7-like)	0.9565	0.0435	PLEARN-v1.2.46	3.1.7	2021-07-28	v1.2.46	passed_qc	scorpio call: Alt alleles 22; Ref alleles 1; Amb alleles 0; Oth alleles 0	34714269	243270	242173	1162.1933X	39	0.45	99.51	23024	94521	FALSE	TRUE	TRUE	20210729
693	ERS7276278	ERR6593678	ERZ3299674	2021-03-29	North	Nasopharyngeal	17.27	B.1.1.7	0	1	Alpha (B.1.1.7-like)	0.9565	0.0435	PLEARN-v1.2.46	3.1.7	2021-07-28	v1.2.46	passed_qc	scorpio call: Alt alleles 22; Ref alleles 1; Amb alleles 0; Oth alleles 0	89754365	631740	626747	3004.9032X	46	0.35	99.63	29781	260660	FALSE	TRUE	TRUE	20210729
776	ERS7276365	ERR6593503	ERZ3299395	2021-04-08	North	Nasopharyngeal	19.66	B.1.1.7	0	0.998047	Alpha (B.1.1.7-like)	0.9565	0.0435	PLEARN-v1.2.46	3.1.7	2021-07-28	v1.2.46	passed_qc	scorpio call: Alt alleles 22; Ref alleles 1; Amb alleles 0; Oth alleles 0	61760789	437623	428864	2067.0435X	41	0.56	99.4	23025	173198	FALSE	TRUE	TRUE	20210729
777	ERS7276366	ERR6593570	ERZ3299528	2021-04-08	North	Nasopharyngeal	19.76	B.1.1.7	0	0.990772	Alpha (B.1.1.7-like)	0.913	0.0435	PLEARN-v1.2.46	3.1.7	2021-07-28	v1.2.46	passed_qc	scorpio call: Alt alleles 21; Ref alleles 1; Amb alleles 1; Oth alleles 0	58152754	417566	408471	1946.6365X	38	1.24	98.72	22769	163973	FALSE	TRUE	TRUE	20210729
867	ERS7276457	ERR6592825	ERZ3298582	2021-04-27	Mount Lebanon	Nasopharyngeal	15.38	B.1.1.7	0	1	Alpha (B.1.1.7-like)	0.9565	0.0435	PLEARN-v1.2.46	3.1.7	2021-07-28	v1.2.46	passed_qc	scorpio call: Alt alleles 22; Ref alleles 1; Amb alleles 0; Oth alleles 0	21788122	149349	148829	729.1165X	45	0.4	99.55	29763	55495	FALSE	TRUE	TRUE	20210709
882	ERS7276473	ERR6592757	ERZ3298514	2021-04-28	Baalbeck Hermel	Nasopharyngeal	15.12	B.1.1.7	0	0.973416	Alpha (B.1.1.7-like)	0.913	0.0435	PLEARN-v1.2.46	3.1.7	2021-07-28	v1.2.46	passed_qc	scorpio call: Alt alleles 21; Ref alleles 1; Amb alleles 1; Oth alleles 0	27443983	199075	191073	919.1087X	41	3.48	96.48	9340	63574	FALSE	TRUE	TRUE	20210709
893	ERS7276486	ERR6592830	ERZ3298587	2021-05-03	North	Nasopharyngeal	11.9	B.1.1.7	0	0.999963	Alpha (B.1.1.7-like)	0.9565	0.0435	PLEARN-v1.2.46	3.1.7	2021-07-28	v1.2.46	passed_qc	scorpio call: Alt alleles 22; Ref alleles 1; Amb alleles 0; Oth alleles 0	60901279	416851	415734	2038.2975X	46	0.26	99.71	29808	175820	FALSE	TRUE	TRUE	20210709
35	ERS7275616	ERR6593339	ERZ3299096	2021-01-05	Mount Lebanon	Nasopharyngeal	16.69	B.1	0	0.930415				PLEARN-v1.2.46	3.1.7	2021-07-28	v1.2.46	passed_qc		34080510	264235	249890	1140.1166X	15	6.84	93.16	5911	100923	FALSE	TRUE	TRUE	20210721
122	ERS7275703	ERR6593310	ERZ3299066	2021-01-26	South	Nasopharyngeal	10.89	B.1.1.7			Alpha (B.1.1.7-like)	0.9565	0.0435	PANGO-v1.2.46	3.1.7	2021-07-28	v1.2.46	passed_qc	scorpio call: Alt alleles 22; Ref alleles 1; Amb alleles 0; Oth alleles 0	85483760	591320	589714	2861.1069X	40	0.4	99.57	29764	274982	FALSE	TRUE	TRUE	20210721
303	ERS7275897	ERR6593316	ERZ3299072	2021-02-18	South	Nasopharyngeal	18.44	B.1.1.7	0	0.906214	Alpha (B.1.1.7-like)	0.8696	0.0435	PLEARN-v1.2.46	3.1.7	2021-07-28	v1.2.46	passed_qc	scorpio call: Alt alleles 20; Ref alleles 1; Amb alleles 2; Oth alleles 0	29666649	217918	216370	992.7X	36	9	90.95	3398	87549	FALSE	TRUE	TRUE	20210721
305	ERS7275905	ERR6593198	ERZ3298954	2021-02-18	Mount Lebanon	Nasopharyngeal	23.8	B.1.1.7	0	0.713032	Alpha (B.1.1.7-like)	0.8261	0.0435	PLEARN-v1.2.46	3.1.7	2021-07-28	v1.2.46	passed_qc	scorpio call: Alt alleles 19; Ref alleles 1; Amb alleles 3; Oth alleles 0	18615334	169782	165232	623.0429X	32	22.15	77.8	2562	50249	FALSE	TRUE	FALSE	20210721
396	ERS7275989	ERR6593161	ERZ3298917	2021-02-25	North	Nasopharyngeal	22.85	B.1.1.7	0	0.824545	Alpha (B.1.1.7-like)	0.8261	0.0435	PLEARN-v1.2.46	3.1.7	2021-07-28	v1.2.46	passed_qc	scorpio call: Alt alleles 19; Ref alleles 1; Amb alleles 3; Oth alleles 0	34578342	273902	259923	1157.396X	34	14.86	85.11	3411	99199	FALSE	TRUE	FALSE	20210721
569	ERS7276175	ERR6593533	ERZ3299454	2021-03-17	Mount Lebanon	Nasopharyngeal	13	B.1.1.7	0	1	Alpha (B.1.1.7-like)	0.9565	0.0435	PLEARN-v1.2.46	3.1.7	2021-07-28	v1.2.46	passed_qc	scorpio call: Alt alleles 22; Ref alleles 1; Amb alleles 0; Oth alleles 0	73712776	511725	510904	2468.2371X	38	0.32	99.65	29788	216786	FALSE	TRUE	TRUE	20210729
581	ERS7276129	ERR6593693	ERZ3299704	2021-03-11	North	Nasopharyngeal	20.36	None						PANGO-v1.2.46	3.1.7	2021-07-28	v1.2.46	fail	N_content:1.0	100638	4776	4162	3.3656X	None	99.75	0.25	44	36	TRUE	FALSE	FALSE	20210729
589	ERS7276197	ERR6592875	ERZ3298630	2021-03-18	North	Nasopharyngeal	22.22	B.1.1.7	0	0.969968	Alpha (B.1.1.7-like)	0.913	0.0435	PLEARN-v1.2.46	3.1.7	2021-07-28	v1.2.46	passed_qc	scorpio call: Alt alleles 21; Ref alleles 1; Amb alleles 1; Oth alleles 0	57372479	424620	396279	1921.966X	40	3.76	96.21	8299	114198	FALSE	TRUE	TRUE	20210716
644	ERS7276243	ERR6593588	ERZ3299563	2021-03-24	South	Nasopharyngeal	24.47	B.1.1.7	0	0.782164	Alpha (B.1.1.7-like)	0.8696	0.0435	PLEARN-v1.2.46	3.1.7	2021-07-28	v1.2.46	passed_qc	scorpio call: Alt alleles 20; Ref alleles 1; Amb alleles 2; Oth alleles 0	17912570	201625	129446	600.0053X	46	17.2	82.78	2500	50987	FALSE	TRUE	FALSE	20210729
692	ERS7276274	ERR6593658	ERZ3299634	2021-03-29	Mount Lebanon	Nasopharyngeal	13.48	B.1.1.7	0	1	Alpha (B.1.1.7-like)	0.9565	0.0435	PLEARN-v1.2.46	3.1.7	2021-07-28	v1.2.46	passed_qc	scorpio call: Alt alleles 22; Ref alleles 1; Amb alleles 0; Oth alleles 0	57501096	399747	398468	1924.6573X	41	0.35	99.61	29780	170191	FALSE	TRUE	TRUE	20210729
722	ERS7276316	ERR6593540	ERZ3299468	2021-04-01	Bekaa	Nasopharyngeal	18	B.1.1.7	0	1	Alpha (B.1.1.7-like)	0.9565	0.0435	PLEARN-v1.2.46	3.1.7	2021-07-28	v1.2.46	passed_qc	scorpio call: Alt alleles 22; Ref alleles 1; Amb alleles 0; Oth alleles 0	93658545	652493	650861	3134.6703X	42	0.35	99.61	29780	269989	FALSE	TRUE	TRUE	20210729
793	ERS7276389	ERR6593526	ERZ3299441	2021-04-13	South	Nasopharyngeal	23.27	B.1.1.7	0	0.990772	Alpha (B.1.1.7-like)	0.913	0.0435	PLEARN-v1.2.46	3.1.7	2021-07-28	v1.2.46	passed_qc	scorpio call: Alt alleles 21; Ref alleles 1; Amb alleles 1; Oth alleles 0	63047087	456995	440860	2110.3573X	37	1.52	98.43	22702	178257	FALSE	TRUE	TRUE	20210729
839	ERS7276428	ERR6592813	ERZ3298570	2021-04-21	Baalbeck Hermel	Nasopharyngeal	16	B.1.1.7			Alpha (B.1.1.7-like)	0.9565	0.0435	PANGO-v1.2.46	3.1.7	2021-07-28	v1.2.46	passed_qc	scorpio call: Alt alleles 22; Ref alleles 1; Amb alleles 0; Oth alleles 0	55746024	382551	381518	1866.2698X	34	0.35	99.61	29779	154762	FALSE	TRUE	TRUE	20210709
24	ERS7275621	ERR6593212	ERZ3298968	2021-01-05	Baalbeck Hermel	Nasopharyngeal	19.3	B.1.398	0	0.985708				PLEARN-v1.2.46	3.1.7	2021-07-28	v1.2.46	passed_qc		40441399	293855	281324	1352.7982X	23	1.99	98.01	9216	122439	FALSE	TRUE	TRUE	20210721
102	ERS7275694	ERR6593145	ERZ3298901	2021-01-20	North	Nasopharyngeal	19.9	B.1.398	0	0.984434				PLEARN-v1.2.46	3.1.7	2021-07-28	v1.2.46	passed_qc		79581905	585314	569352	2662.3966X	18	2.27	97.73	8312	241214	FALSE	TRUE	TRUE	20210721
132	ERS7275724	ERR6593252	ERZ3299008	2021-01-26	South	Nasopharyngeal	24.6	B.1.398	0	0.670387				PLEARN-v1.2.46	3.1.7	2021-07-28	v1.2.46	passed_qc		16130202	236493	204305	539.5049X	19	24.36	75.64	2499	39538	FALSE	TRUE	FALSE	20210721
281	ERS7275881	ERR6593210	ERZ3298966	2021-02-16	Bekaa	Nasopharyngeal	24.71	B.1.1.7	0	0.76771	Alpha (B.1.1.7-like)	0.8261	0.0435	PLEARN-v1.2.46	3.1.7	2021-07-28	v1.2.46	passed_qc	scorpio call: Alt alleles 19; Ref alleles 1; Amb alleles 3; Oth alleles 0	23959477	260331	215633	801.9114X	34	18.87	81.08	2562	66443	FALSE	TRUE	FALSE	20210721
329	ERS7275940	ERR6592984	ERZ3298739	2021-02-23	Nabatieh	Nasopharyngeal	19.87	B.1.1.7	0	0.997257	Alpha (B.1.1.7-like)	0.9565	0.0435	PLEARN-v1.2.46	3.1.7	2021-07-28	v1.2.46	passed_qc	scorpio call: Alt alleles 22; Ref alleles 1; Amb alleles 0; Oth alleles 0	123816357	861924	850849	4146.3915X	39	0.58	99.4	22830	252439	FALSE	TRUE	TRUE	20210716
395	ERS7275980	ERR6593204	ERZ3298960	2021-02-25	South	Nasopharyngeal	17.86	B.1.1.7	0	0.972863	Alpha (B.1.1.7-like)	0.913	0.0435	PLEARN-v1.2.46	3.1.7	2021-07-28	v1.2.46	passed_qc	scorpio call: Alt alleles 21; Ref alleles 1; Amb alleles 1; Oth alleles 0	37838662	267251	265580	1266.3266X	35	3.45	96.5	8294	113807	FALSE	TRUE	TRUE	20210721
408	ERS7276002	ERR6592993	ERZ3298748	2021-03-01	South	Nasopharyngeal	21.88	B.1.1.7	0	0.957575	Alpha (B.1.1.7-like)	0.8696	0.0435	PLEARN-v1.2.46	3.1.7	2021-07-28	v1.2.46	passed_qc	scorpio call: Alt alleles 20; Ref alleles 1; Amb alleles 2; Oth alleles 0	79653371	561523	550978	2667.8305X	39	4.31	95.66	8727	155534	FALSE	TRUE	TRUE	20210716
518	ERS7276104	ERR6592898	ERZ3298653	2021-03-10	North	Nasopharyngeal	19.56	B.1.1.7	0	0.999963	Alpha (B.1.1.7-like)	0.9565	0.0435	PLEARN-v1.2.46	3.1.7	2021-07-28	v1.2.46	passed_qc	scorpio call: Alt alleles 22; Ref alleles 1; Amb alleles 0; Oth alleles 0	139571749	979051	957870	4674.1252X	42	0.33	99.66	28223	280830	FALSE	TRUE	TRUE	20210716
552	ERS7276150	ERR6593126		2021-03-15	Bekaa	Nasopharyngeal	22.27	None						PANGO-v1.2.46	3.1.7	2021-07-28	v1.2.46	fail	N_content:1.0	197740	182901	6910	6.6152X	None	100	0	1	54	TRUE	FALSE	FALSE	20210716
661	ERS7276247	ERR6593546	ERZ3299481	2021-03-25	Baalbeck Hermel	Nasopharyngeal	13.44	B.1.1.7	0	0.999813	Alpha (B.1.1.7-like)	0.9565	0.0435	PLEARN-v1.2.46	3.1.7	2021-07-28	v1.2.46	passed_qc	scorpio call: Alt alleles 22; Ref alleles 1; Amb alleles 0; Oth alleles 0	57647200	402939	401392	1929.6862X	42	0.41	99.55	22769	166680	FALSE	TRUE	TRUE	20210729
699	ERS7276279	ERR6593653	ERZ3299625	2021-03-29	South	Nasopharyngeal	17.67	B.1.1.7	0	0.999963	Alpha (B.1.1.7-like)	0.9565	0.0435	PLEARN-v1.2.46	3.1.7	2021-07-28	v1.2.46	passed_qc	scorpio call: Alt alleles 22; Ref alleles 1; Amb alleles 0; Oth alleles 0	110273351	771523	768798	3691.9655X	47	0.35	99.63	29779	319995	FALSE	TRUE	TRUE	20210729
714	ERS7276306	ERR6593529	ERZ3299447	2021-03-31	Mount Lebanon	Nasopharyngeal	18.38	B.1.1.7	0	0.99355	Alpha (B.1.1.7-like)	0.913	0.0435	PLEARN-v1.2.46	3.1.7	2021-07-28	v1.2.46	passed_qc	scorpio call: Alt alleles 21; Ref alleles 1; Amb alleles 1; Oth alleles 0	47297563	334208	330373	1583.3703X	41	1.31	98.65	22545	135946	FALSE	TRUE	TRUE	20210729
736	ERS7276327	ERR6593579	ERZ3299546	2021-04-05	Nabatieh	Nasopharyngeal	15.96	B.1.1.7	0	1	Alpha (B.1.1.7-like)	0.9565	0.0435	PLEARN-v1.2.46	3.1.7	2021-07-28	v1.2.46	passed_qc	scorpio call: Alt alleles 22; Ref alleles 1; Amb alleles 0; Oth alleles 0	25965927	179534	179259	868.9722X	40	0.4	99.55	29764	73325	FALSE	TRUE	TRUE	20210729
786	ERS7276382	ERR6593491	ERZ3299370	2021-04-12	Bekaa	Nasopharyngeal	24.55	B.1.1.7	0	0.985515	Alpha (B.1.1.7-like)	0.913	0.0435	PLEARN-v1.2.46	3.1.7	2021-07-28	v1.2.46	passed_qc	scorpio call: Alt alleles 21; Ref alleles 1; Amb alleles 1; Oth alleles 0	57984056	457867	404198	1941.191X	46	1.86	98.08	13496	158410	FALSE	TRUE	TRUE	20210729
55	ERS7275651	ERR6593393	ERZ3299191	2021-01-12	Baalbeck Hermel	Nasopharyngeal	17.8	B.1	0	1				PLEARN-v1.2.46	3.1.7	2021-07-28	v1.2.46	passed_qc		78466378	557156	548336	2624.9756X	23	0.43	99.57	29729	241223	FALSE	TRUE	TRUE	20210721
184	ERS7275777	ERR6593442	ERZ3299277	2021-02-08	Mount Lebanon	Nasopharyngeal	20.91	B.1.1.7	0	0.957412	Alpha (B.1.1.7-like)	0.913	0.0435	PLEARN-v1.2.46	3.1.7	2021-07-28	v1.2.46	passed_qc	scorpio call: Alt alleles 21; Ref alleles 1; Amb alleles 1; Oth alleles 0	146504333	1236321	1208996	4905.6022X	41	4.92	95.06	11162	332125	FALSE	TRUE	TRUE	20210721
188	ERS7275792	ERR6593447	ERZ3299286	2021-02-09	North	Nasopharyngeal	20.24	B.1.1.7	0	0.997219	Alpha (B.1.1.7-like)	0.9565	0.0435	PLEARN-v1.2.46	3.1.7	2021-07-28	v1.2.46	passed_qc	scorpio call: Alt alleles 22; Ref alleles 1; Amb alleles 0; Oth alleles 0	196883234	1383720	1366584	6591.6787X	42	1.21	98.78	29481	479881	FALSE	TRUE	TRUE	20210721
293	ERS7275867	ERR6593335	ERZ3299092	2021-02-16	Mount Lebanon	Nasopharyngeal	19.08	B.1.1.7	0	0.906304	Alpha (B.1.1.7-like)	0.8696	0.0435	PLEARN-v1.2.46	3.1.7	2021-07-28	v1.2.46	passed_qc	scorpio call: Alt alleles 20; Ref alleles 1; Amb alleles 2; Oth alleles 0	42458370	325656	304547	1421.5497X	40	9.05	90.9	6756	126779	FALSE	TRUE	TRUE	20210721
532	ERS7276146	ERR6593098	ERZ3298855	2021-03-12	South	Nasopharyngeal	20.92	B.1.1.7	0	1	Alpha (B.1.1.7-like)	0.9565	0.0435	PLEARN-v1.2.46	3.1.7	2021-07-28	v1.2.46	passed_qc	scorpio call: Alt alleles 22; Ref alleles 1; Amb alleles 0; Oth alleles 0	118168922	815942	807724	3955.8588X	39	0.36	99.62	29777	242475	FALSE	TRUE	TRUE	20210716
595	ERS7276189	ERR6592951	ERZ3298706	2021-03-18	Baalbeck Hermel	Nasopharyngeal	18.71	B.1.1.7	0	0.999963	Alpha (B.1.1.7-like)	0.9565	0.0435	PLEARN-v1.2.46	3.1.7	2021-07-28	v1.2.46	passed_qc	scorpio call: Alt alleles 22; Ref alleles 1; Amb alleles 0; Oth alleles 0	141809462	974680	971323	4748.2908X	41	0.33	99.65	28222	304251	FALSE	TRUE	TRUE	20210716
624	ERS7276223	ERR6592847	ERZ3298602	2021-03-23	North	Nasopharyngeal	24.65	B.1.1.7	0	0.740251	Alpha (B.1.1.7-like)	0.8696	0.0435	PLEARN-v1.2.46	3.1.7	2021-07-28	v1.2.46	passed_qc	scorpio call: Alt alleles 20; Ref alleles 1; Amb alleles 2; Oth alleles 0	7345082	59457	51258	246.101X	31	21.01	78.96	1805	14380	FALSE	TRUE	FALSE	20210716
711	ERS7276303	ERR6593536	ERZ3299460	2021-03-31	North	Nasopharyngeal	17	B.1.1.7	0	0.999738	Alpha (B.1.1.7-like)	0.9565	0.0435	PLEARN-v1.2.46	3.1.7	2021-07-28	v1.2.46	passed_qc	scorpio call: Alt alleles 22; Ref alleles 1; Amb alleles 0; Oth alleles 0	73572750	515101	513631	2463.0797X	42	0.38	99.6	23081	212869	FALSE	TRUE	TRUE	20210729
789	ERS7276374	ERR6593640	ERZ3299599	2021-04-12	Bekaa	Nasopharyngeal	15.7	B.1.1.7	0	1	Alpha (B.1.1.7-like)	0.9565	0.0435	PLEARN-v1.2.46	3.1.7	2021-07-28	v1.2.46	passed_qc	scorpio call: Alt alleles 22; Ref alleles 1; Amb alleles 0; Oth alleles 0	83856971	588062	583953	2806.449X	40	0.35	99.62	29779	240790	FALSE	TRUE	TRUE	20210729
876	ERS7276461	ERR6592800	ERZ3298557	2021-04-27	Mount Lebanon	Nasopharyngeal	16.69	B.1.1.7	0	0.996578	Alpha (B.1.1.7-like)	0.9565	0.0435	PLEARN-v1.2.46	3.1.7	2021-07-28	v1.2.46	passed_qc	scorpio call: Alt alleles 22; Ref alleles 1; Amb alleles 0; Oth alleles 0	9806422	68198	67266	328.2411X	37	1.43	98.52	22715	23706	FALSE	TRUE	TRUE	20210709
173	ERS7275769	ERR6593153	ERZ3298909	2021-02-08	Nabatieh	Nasopharyngeal	18.22	B.1.1.7	0	0.629692	Alpha (B.1.1.7-like)	0.8261	0.0435	PLEARN-v1.2.46	3.1.7	2021-07-28	v1.2.46	passed_qc	scorpio call: Alt alleles 19; Ref alleles 1; Amb alleles 3; Oth alleles 0	10261464	84223	77422	343.5432X	37	26.94	73.11	2052	22903	FALSE	TRUE	FALSE	20210721
201	ERS7275815	ERR6593409	ERZ3299221	2021-02-10	South	Nasopharyngeal	19.28	B.1.1.7	0	0.992182	Alpha (B.1.1.7-like)	0.9565	0.0435	PLEARN-v1.2.46	3.1.7	2021-07-28	v1.2.46	passed_qc	scorpio call: Alt alleles 22; Ref alleles 1; Amb alleles 0; Oth alleles 0	155218658	1087734	1076462	5196.0628X	42	1.6	98.39	20992	369653	FALSE	TRUE	TRUE	20210721
286	ERS7275853	ERR6593377	ERZ3299165	2021-02-16	South	Nasopharyngeal	12.96	B.1.1.7	0	1	Alpha (B.1.1.7-like)	0.9565	0.0435	PLEARN-v1.2.46	3.1.7	2021-07-28	v1.2.46	passed_qc	scorpio call: Alt alleles 22; Ref alleles 1; Amb alleles 0; Oth alleles 0	88416275	612270	609868	2958.7839X	41	0.33	99.63	29787	276707	FALSE	TRUE	TRUE	20210721
457	ERS7276036	ERR6592918	ERZ3298673	2021-03-03	North	Nasopharyngeal	13.41	B.1.1.7	0	0.998874	Alpha (B.1.1.7-like)	0.9565	0.0435	PLEARN-v1.2.46	3.1.7	2021-07-28	v1.2.46	passed_qc	scorpio call: Alt alleles 22; Ref alleles 1; Amb alleles 0; Oth alleles 0	91325814	644906	627910	3058.5705X	43	0.47	99.51	20024	179708	FALSE	TRUE	TRUE	20210716
466	ERS7276055	ERR6592949	ERZ3298704	2021-03-04	South	Nasopharyngeal	15.42	B.1.1.7	0	1	Alpha (B.1.1.7-like)	0.9565	0.0435	PLEARN-v1.2.46	3.1.7	2021-07-28	v1.2.46	passed_qc	scorpio call: Alt alleles 22; Ref alleles 1; Amb alleles 0; Oth alleles 0	170175740	1173649	1165642	5696.5716X	40	0.32	99.66	29788	359185	FALSE	TRUE	TRUE	20210716
492	ERS7276074	ERR6593023	ERZ3298778	2021-03-08	North	Nasopharyngeal	14.46	B.1.1.7	0	0.999963	Alpha (B.1.1.7-like)	0.9565	0.0435	PLEARN-v1.2.46	3.1.7	2021-07-28	v1.2.46	passed_qc	scorpio call: Alt alleles 22; Ref alleles 1; Amb alleles 0; Oth alleles 0	107336051	745637	735678	3593.826X	42	0.36	99.63	28214	223099	FALSE	TRUE	TRUE	20210716
497	ERS7276076	ERR6593106	ERZ3298863	2021-03-09	North	Nasopharyngeal	11.63	B.1.1.7	0	0.998311	Alpha (B.1.1.7-like)	0.9565	0.0435	PLEARN-v1.2.46	3.1.7	2021-07-28	v1.2.46	passed_qc	scorpio call: Alt alleles 22; Ref alleles 1; Amb alleles 0; Oth alleles 0	136779567	977769	938982	4580.4379X	41	0.53	99.46	22822	286632	FALSE	TRUE	TRUE	20210716
837	ERS7276429	ERR6592785	ERZ3298542	2021-04-21	Baalbeck Hermel	Nasopharyngeal	17.6	B.1.1.7	0	1	Alpha (B.1.1.7-like)	0.9565	0.0435	PLEARN-v1.2.46	3.1.7	2021-07-28	v1.2.46	passed_qc	scorpio call: Alt alleles 22; Ref alleles 1; Amb alleles 0; Oth alleles 0	40055897	277071	273977	1340.885X	40	0.35	99.61	29779	108705	FALSE	TRUE	TRUE	20210709
874	ERS7276469	ERR6592769	ERZ3298526	2021-04-27	Mount Lebanon	Nasopharyngeal	24.11	B.1.1.7	0	0.954225	Alpha (B.1.1.7-like)	0.913	0.0435	PLEARN-v1.2.46	3.1.7	2021-07-28	v1.2.46	passed_qc	scorpio call: Alt alleles 21; Ref alleles 1; Amb alleles 1; Oth alleles 0	13886693	150661	98369	465.1591X	41	5.3	94.66	9244	35023	FALSE	TRUE	TRUE	20210709
878	ERS7276458	ERR6592774	ERZ3298531	2021-04-27	Mount Lebanon	Nasopharyngeal	15.41	B.1.1.7	0	0.999775	Alpha (B.1.1.7-like)	0.9565	0.0435	PLEARN-v1.2.46	3.1.7	2021-07-28	v1.2.46	passed_qc	scorpio call: Alt alleles 22; Ref alleles 1; Amb alleles 0; Oth alleles 0	57328073	391795	390749	1918.7545X	43	0.42	99.56	27733	163408	FALSE	TRUE	TRUE	20210709
879	ERS7276459	ERR6592838	ERZ3298595	2021-04-27	Bekaa	Nasopharyngeal	15.49	B.1.1.7	0	1	Alpha (B.1.1.7-like)	0.9565	0.0435	PLEARN-v1.2.46	3.1.7	2021-07-28	v1.2.46	passed_qc	scorpio call: Alt alleles 22; Ref alleles 1; Amb alleles 0; Oth alleles 0	60576283	415704	413958	2027.395X	41	0.4	99.57	29764	156589	FALSE	TRUE	TRUE	20210709
60	ERS7275661	ERR6593298	ERZ3299054	2021-01-12	Baalbeck Hermel	Nasopharyngeal		B.1.398	0	0.933195				PLEARN-v1.2.46	3.1.7	2021-07-28	v1.2.46	passed_qc		30701435	230254	221323	1027.0713X	15	6.92	93.08	8294	91040	FALSE	TRUE	TRUE	20210721
181	ERS7275768	ERR6593169	ERZ3298925	2021-02-08	Nabatieh	Nasopharyngeal	17.78	B.1.1.7	0	0.997294	Alpha (B.1.1.7-like)	0.9565	0.0435	PLEARN-v1.2.46	3.1.7	2021-07-28	v1.2.46	passed_qc	scorpio call: Alt alleles 22; Ref alleles 1; Amb alleles 0; Oth alleles 0	184641118	1344735	1281288	6181.7699X	40	1.11	98.88	29481	450287	FALSE	TRUE	TRUE	20210721
187	ERS7275786	ERR6593432	ERZ3299262	2021-02-09	Nabatieh	Nasopharyngeal	17.51	B.1.1.7	0	0.996691	Alpha (B.1.1.7-like)	0.9565	0.0435	PLEARN-v1.2.46	3.1.7	2021-07-28	v1.2.46	passed_qc	scorpio call: Alt alleles 22; Ref alleles 1; Amb alleles 0; Oth alleles 0	171838284	1199597	1189739	5753.5484X	39	1.2	98.79	21166	410785	FALSE	TRUE	TRUE	20210721
193	ERS7275797	ERR6593277	ERZ3299033	2021-02-09	South	Nasopharyngeal	21.55	B.1.1.7	0	0.957941	Alpha (B.1.1.7-like)	0.8696	0.0435	PLEARN-v1.2.46	3.1.7	2021-07-28	v1.2.46	passed_qc	scorpio call: Alt alleles 20; Ref alleles 1; Amb alleles 2; Oth alleles 0	116261681	896039	831332	3891.7214X	38	4.88	95.09	8299	271177	FALSE	TRUE	TRUE	20210721
215	ERS7275821	ERR6593340	ERZ3299097	2021-02-10	Bekaa	Nasopharyngeal	21.66	B.1.1.7	0	0.975229	Alpha (B.1.1.7-like)	0.913	0.0435	PLEARN-v1.2.46	3.1.7	2021-07-28	v1.2.46	passed_qc	scorpio call: Alt alleles 21; Ref alleles 1; Amb alleles 1; Oth alleles 0	179789610	1295804	1272591	6019.13X	43	3.26	96.73	11162	443030	FALSE	TRUE	TRUE	20210721
232	ERS7275835	ERR6593456	ERZ3299304	2021-02-11	Mount Lebanon	Nasopharyngeal	15.36	B.1.1.7	0	0.997257	Alpha (B.1.1.7-like)	0.9565	0.0435	PLEARN-v1.2.46	3.1.7	2021-07-28	v1.2.46	passed_qc	scorpio call: Alt alleles 22; Ref alleles 1; Amb alleles 0; Oth alleles 0	299751221	2099264	2088544	10035.8555X	43	1.15	98.84	29481	762248	FALSE	TRUE	TRUE	20210721
271	ERS7275874	ERR6593214	ERZ3298970	2021-02-16	North	Nasopharyngeal	20.52	B.1.1.7	0	0.930458	Alpha (B.1.1.7-like)	0.8261	0.0435	PLEARN-v1.2.46	3.1.7	2021-07-28	v1.2.46	passed_qc	scorpio call: Alt alleles 19; Ref alleles 1; Amb alleles 3; Oth alleles 0	46556639	339927	334776	1558.1575X	39	7.01	92.95	6372	137816	FALSE	TRUE	TRUE	20210721
390	ERS7275978	ERR6593228	ERZ3298984	2021-02-25	North	Nasopharyngeal	16.41	B.1.1.7	0	0.999475	Alpha (B.1.1.7-like)	0.9565	0.0435	PLEARN-v1.2.46	3.1.7	2021-07-28	v1.2.46	passed_qc	scorpio call: Alt alleles 22; Ref alleles 1; Amb alleles 0; Oth alleles 0	72811913	508921	507358	2436.8473X	40	0.45	99.51	20169	227387	FALSE	TRUE	TRUE	20210721
417	ERS7276023	ERR6592982	ERZ3298737	2021-03-02	Mount Lebanon	Nasopharyngeal	21.07	B.1.1.7	0	0.98176	Alpha (B.1.1.7-like)	0.8696	0.0435	PLEARN-v1.2.46	3.1.7	2021-07-28	v1.2.46	passed_qc	scorpio call: Alt alleles 20; Ref alleles 1; Amb alleles 2; Oth alleles 0	121540116	848393	834725	4070.8368X	44	2.11	97.88	16139	238224	FALSE	TRUE	TRUE	20210716
458	ERS7276044	ERR6593125	ERZ3298882	2021-03-03	South	Nasopharyngeal	21.07	None						PANGO-v1.2.46	3.1.7	2021-07-28	v1.2.46	fail	N_content:0.92	965638	90717	16917	32.2963X	5	91.65	8.35	364	1496	FALSE	FALSE	FALSE	20210716
636	ERS7276235	ERR6593101	ERZ3298858	2021-03-24	Mount Lebanon	Nasopharyngeal	18.55	B.1.1.7	0	0.999963	Alpha (B.1.1.7-like)	0.9565	0.0435	PLEARN-v1.2.46	3.1.7	2021-07-28	v1.2.46	passed_qc	scorpio call: Alt alleles 22; Ref alleles 1; Amb alleles 0; Oth alleles 0	146657392	1010396	1005837	4909.5875X	43	0.35	99.63	28215	317138	FALSE	TRUE	TRUE	20210716
770	ERS7276362	ERR6593523	ERZ3299435	2021-04-07	Mount Lebanon	Nasopharyngeal		B.1.1.7	0	1	Alpha (B.1.1.7-like)	0.9565	0.0435	PLEARN-v1.2.46	3.1.7	2021-07-28	v1.2.46	passed_qc	scorpio call: Alt alleles 22; Ref alleles 1; Amb alleles 0; Oth alleles 0	92331166	642086	639843	3090.1961X	38	0.35	99.6	29780	265578	FALSE	TRUE	TRUE	20210729
820	ERS7276408	ERR6593641	ERZ3299601	2021-04-19	Nabatieh	Nasopharyngeal	15.28	B.1.1.7	0	1	Alpha (B.1.1.7-like)	0.9565	0.0435	PLEARN-v1.2.46	3.1.7	2021-07-28	v1.2.46	passed_qc	scorpio call: Alt alleles 22; Ref alleles 1; Amb alleles 0; Oth alleles 0	118795089	826073	825114	3975.5993X	41	0.35	99.62	29780	337271	FALSE	TRUE	TRUE	20210729
848	ERS7276438	ERR6592815	ERZ3298572	2021-04-22	Bekaa	Nasopharyngeal	17.66	B.1.1.7	0	1	Alpha (B.1.1.7-like)	0.9565	0.0435	PLEARN-v1.2.46	3.1.7	2021-07-28	v1.2.46	passed_qc	scorpio call: Alt alleles 22; Ref alleles 1; Amb alleles 0; Oth alleles 0	53411117	367920	364325	1787.7137X	44	0.35	99.61	29779	146520	FALSE	TRUE	TRUE	20210709
860	ERS7276446	ERR6592843		2021-04-26	Baalbeck Hermel	Nasopharyngeal	18.29	None						PANGO-v1.2.46	3.1.7	2021-07-28	v1.2.46	fail	N_content:1.0	265170	63147	12665	8.8683X	None	100	0	1	23	TRUE	FALSE	FALSE	20210709
77	ERS7275667	ERR6593259	ERZ3299015	2021-01-13	North	Nasopharyngeal	18.71	B.1.1.1	0	0.947958				PLEARN-v1.2.46	3.1.7	2021-07-28	v1.2.46	passed_qc		38400124	300420	288323	1284.7357X	26	5.61	94.39	8294	111056	FALSE	TRUE	TRUE	20210721
135	ERS7275735	ERR6593353	ERZ3299117	2021-01-27	Mount Lebanon	Nasopharyngeal	19.21	B.1.1.7	0	0.950523	Alpha (B.1.1.7-like)	0.8696	0.0435	PLEARN-v1.2.46	3.1.7	2021-07-28	v1.2.46	passed_qc	scorpio call: Alt alleles 20; Ref alleles 1; Amb alleles 2; Oth alleles 0	43329480	312167	308915	1450.3599X	36	5.55	94.41	8299	128893	FALSE	TRUE	TRUE	20210721
229	ERS7275825	ERR6593333	ERZ3299090	2021-02-10	South	Nasopharyngeal	23.19	B.1.1.7	0	0.87376	Alpha (B.1.1.7-like)	0.8696	0.0435	PLEARN-v1.2.46	3.1.7	2021-07-28	v1.2.46	passed_qc	scorpio call: Alt alleles 20; Ref alleles 1; Amb alleles 2; Oth alleles 0	102708487	892696	860635	3437.9369X	38	11.47	88.51	4888	231392	FALSE	TRUE	FALSE	20210721
284	ERS7275856	ERR6593235	ERZ3298991	2021-02-16	South	Nasopharyngeal	13.99	B.1.1.7	0	0.999925	Alpha (B.1.1.7-like)	0.9565	0.0435	PLEARN-v1.2.46	3.1.7	2021-07-28	v1.2.46	passed_qc	scorpio call: Alt alleles 22; Ref alleles 1; Amb alleles 0; Oth alleles 0	94035200	650209	647872	3147.1051X	44	0.27	99.7	29727	299588	FALSE	TRUE	TRUE	20210721
304	ERS7275899	ERR6593314	ERZ3299070	2021-02-18	North	Nasopharyngeal	20.7	B.1.1.7	0	0.700876	Alpha (B.1.1.7-like)	0.7826	0.0435	PLEARN-v1.2.46	3.1.7	2021-07-28	v1.2.46	passed_qc	scorpio call: Alt alleles 18; Ref alleles 1; Amb alleles 4; Oth alleles 0	17347463	144091	132012	580.4222X	36	22.52	77.43	2562	48887	FALSE	TRUE	FALSE	20210721
351	ERS7275924	ERR6592979	ERZ3298734	2021-02-23	Bekaa	Nasopharyngeal	15.87	B.1.1.7	0	0.999963	Alpha (B.1.1.7-like)	0.9565	0.0435	PLEARN-v1.2.46	3.1.7	2021-07-28	v1.2.46	passed_qc	scorpio call: Alt alleles 22; Ref alleles 1; Amb alleles 0; Oth alleles 0	139587836	962571	957635	4673.0988X	43	0.28	99.7	29801	295130	FALSE	TRUE	TRUE	20210716
460	ERS7276071	ERR6592923	ERZ3298678	2021-03-04	Baalbeck Hermel	Nasopharyngeal	23.77	B.1.1.7	0	0.995066	Alpha (B.1.1.7-like)	0.9565	0.0435	PLEARN-v1.2.46	3.1.7	2021-07-28	v1.2.46	passed_qc	scorpio call: Alt alleles 22; Ref alleles 1; Amb alleles 0; Oth alleles 0	97236875	732680	672215	3258.0508X	41	0.91	99.08	13486	195916	FALSE	TRUE	TRUE	20210716
477	ERS7276066	ERR6592986	ERZ3298741	2021-03-04	Bekaa	Nasopharyngeal	20	B.1.1.7	0	0.99816	Alpha (B.1.1.7-like)	0.9565	0.0435	PLEARN-v1.2.46	3.1.7	2021-07-28	v1.2.46	passed_qc	scorpio call: Alt alleles 22; Ref alleles 1; Amb alleles 0; Oth alleles 0	139815698	971067	961539	4682.4384X	39	0.54	99.44	9701	286015	FALSE	TRUE	TRUE	20210716
514	ERS7276111	ERR6593022	ERZ3298777	2021-03-10	North	Nasopharyngeal	21.94	B.1.1.7	0	0.980749	Alpha (B.1.1.7-like)	0.913	0.0435	PLEARN-v1.2.46	3.1.7	2021-07-28	v1.2.46	passed_qc	scorpio call: Alt alleles 21; Ref alleles 1; Amb alleles 1; Oth alleles 0	118073168	871757	813580	3954.8091X	40	2.18	97.81	8598	235976	FALSE	TRUE	TRUE	20210716
549	ERS7276151	ERR6593091	ERZ3298847	2021-03-15	Baalbeck Hermel	Nasopharyngeal	22.55	B.1.1.7	0	0.979891	Alpha (B.1.1.7-like)	0.8696	0.0435	PLEARN-v1.2.46	3.1.7	2021-07-28	v1.2.46	passed_qc	scorpio call: Alt alleles 20; Ref alleles 1; Amb alleles 2; Oth alleles 0	120102889	848608	825645	4022.9961X	40	2.28	97.71	9520	236203	FALSE	TRUE	TRUE	20210716
554	ERS7276159	ERR6592908	ERZ3298663	2021-03-16	Bekaa	Nasopharyngeal	17.33	B.1.1.7	0	0.991649	Alpha (B.1.1.7-like)	0.9565	0.0435	PLEARN-v1.2.46	3.1.7	2021-07-28	v1.2.46	passed_qc	scorpio call: Alt alleles 22; Ref alleles 1; Amb alleles 0; Oth alleles 0	132305454	913916	907220	4429.6253X	41	1.07	98.9	26023	271682	FALSE	TRUE	TRUE	20210716
590	ERS7276188	ERR6593044	ERZ3298799	2021-03-18	North	Nasopharyngeal	17.4	B.1.1.7	0	0.994271	Alpha (B.1.1.7-like)	0.9565	0.0435	PLEARN-v1.2.46	3.1.7	2021-07-28	v1.2.46	passed_qc	scorpio call: Alt alleles 22; Ref alleles 1; Amb alleles 0; Oth alleles 0	127909513	880695	877345	4282.2696X	41	0.83	99.15	23095	270382	FALSE	TRUE	TRUE	20210716
832	ERS7276420	ERR6592759	ERZ3298516	2021-04-20	Mount Lebanon	Nasopharyngeal	18.9	B.1.1.7	0	1	Alpha (B.1.1.7-like)	0.9565	0.0435	PLEARN-v1.2.46	3.1.7	2021-07-28	v1.2.46	passed_qc	scorpio call: Alt alleles 22; Ref alleles 1; Amb alleles 0; Oth alleles 0	34433315	240229	236903	1152.6694X	44	0.4	99.55	29764	80505	FALSE	TRUE	TRUE	20210709
161	ERS7275756	ERR6593459	ERZ3299310	2021-02-01	Mount Lebanon	Nasopharyngeal	17.8	B.1.1.7	0	0.997294	Alpha (B.1.1.7-like)	0.9565	0.0435	PLEARN-v1.2.46	3.1.7	2021-07-28	v1.2.46	passed_qc	scorpio call: Alt alleles 22; Ref alleles 1; Amb alleles 0; Oth alleles 0	220621662	1547730	1526112	7388.0034X	40	1.1	98.89	29481	549923	FALSE	TRUE	TRUE	20210721
198	ERS7275812	ERR6593400	ERZ3299205	2021-02-10	North	Nasopharyngeal	18.02	B.1.1.7	0	0.988131	Alpha (B.1.1.7-like)	0.913	0.0435	PLEARN-v1.2.46	3.1.7	2021-07-28	v1.2.46	passed_qc	scorpio call: Alt alleles 21; Ref alleles 1; Amb alleles 1; Oth alleles 0	138212921	975383	965483	4626.9324X	39	2.03	97.96	13383	323068	FALSE	TRUE	TRUE	20210721
270	ERS7275862	ERR6593419	ERZ3299241	2021-02-16	Bekaa	Nasopharyngeal	16.7	B.1.1.7	0	0.990772	Alpha (B.1.1.7-like)	0.913	0.0435	PLEARN-v1.2.46	3.1.7	2021-07-28	v1.2.46	passed_qc	scorpio call: Alt alleles 21; Ref alleles 1; Amb alleles 1; Oth alleles 0	70272861	487448	486107	2351.9137X	40	1.25	98.71	22821	214893	FALSE	TRUE	TRUE	20210721
272	ERS7275860	ERR6593209	ERZ3298965	2021-02-16	Bekaa	Nasopharyngeal	16.01	B.1.1.7	0	0.861167	Alpha (B.1.1.7-like)	0.8261	0.0435	PLEARN-v1.2.46	3.1.7	2021-07-28	v1.2.46	passed_qc	scorpio call: Alt alleles 19; Ref alleles 1; Amb alleles 3; Oth alleles 0	34920496	283623	272450	1168.7422X	38	12.59	87.36	5911	96758	FALSE	TRUE	FALSE	20210721
352	ERS7275923	ERR6593096	ERZ3298853	2021-02-23	South	Nasopharyngeal	14.8	B.1.1.7	0	1	Alpha (B.1.1.7-like)	0.9565	0.0435	PLEARN-v1.2.46	3.1.7	2021-07-28	v1.2.46	passed_qc	scorpio call: Alt alleles 22; Ref alleles 1; Amb alleles 0; Oth alleles 0	142925285	986888	980096	4784.2403X	40	0.28	99.71	29802	301265	FALSE	TRUE	TRUE	20210716
357	ERS7275929	ERR6592846	ERZ3298601	2021-02-23	Bekaa	Nasopharyngeal	16.71	B.1.1.7	0	0.996654	Alpha (B.1.1.7-like)	0.9565	0.0435	PLEARN-v1.2.46	3.1.7	2021-07-28	v1.2.46	passed_qc	scorpio call: Alt alleles 22; Ref alleles 1; Amb alleles 0; Oth alleles 0	29653143	204743	203731	992.695X	37	0.75	99.2	16054	65346	FALSE	TRUE	TRUE	20210716
402	ERS7275998	ERR6592996	ERZ3298751	2021-03-01	Bekaa	Nasopharyngeal	19.87	B.1.1.7	0	0.999925	Alpha (B.1.1.7-like)	0.9565	0.0435	PLEARN-v1.2.46	3.1.7	2021-07-28	v1.2.46	passed_qc	scorpio call: Alt alleles 22; Ref alleles 1; Amb alleles 0; Oth alleles 0	145208248	999687	994989	4861.8777X	41	0.41	99.58	28199	298785	FALSE	TRUE	TRUE	20210716
436	ERS7276013	ERR6592916	ERZ3298671	2021-03-02	North	Nasopharyngeal	16.83	B.1.1.7			Alpha (B.1.1.7-like)	0.9565	0.0435	PANGO-v1.2.46	3.1.7	2021-07-28	v1.2.46	passed_qc	scorpio call: Alt alleles 22; Ref alleles 1; Amb alleles 0; Oth alleles 0	119250402	819156	816115	3992.4213X	38	0.35	99.63	29780	235409	FALSE	TRUE	TRUE	20210716
501	ERS7276081	ERR6592894	ERZ3298649	2021-03-09	South	Nasopharyngeal	19.01	B.1.1.7	0	0.998273	Alpha (B.1.1.7-like)	0.913	0.0435	PLEARN-v1.2.46	3.1.7	2021-07-28	v1.2.46	passed_qc	scorpio call: Alt alleles 21; Ref alleles 1; Amb alleles 1; Oth alleles 0	149534494	1039999	1028334	5007.837X	39	0.51	99.47	22977	301637	FALSE	TRUE	TRUE	20210716
631	ERS7276206	ERR6593046	ERZ3298801	2021-03-19	North	Nasopharyngeal	23.93	B.1.1.7	0	0.954184	Alpha (B.1.1.7-like)	0.913	0.0435	PLEARN-v1.2.46	3.1.7	2021-07-28	v1.2.46	passed_qc	scorpio call: Alt alleles 21; Ref alleles 1; Amb alleles 1; Oth alleles 0	72661590	625285	509671	2433.6478X	42	5.2	94.76	8299	137218	FALSE	TRUE	TRUE	20210716
678	ERS7276260	ERR6593691	ERZ3299699	2021-03-25	Bekaa	Nasopharyngeal	19.18	None						PANGO-v1.2.46	3.1.7	2021-07-28	v1.2.46	fail	N_content:1.0	57653	442	425	1.9287X	None	99.82	0.18	46	116	FALSE	FALSE	FALSE	20210729
705	ERS7276290	ERR6593490	ERZ3299369	2021-03-30	Mount Lebanon	Nasopharyngeal	17.28	B.1.1.7	0	0.999925	Alpha (B.1.1.7-like)	0.9565	0.0435	PLEARN-v1.2.46	3.1.7	2021-07-28	v1.2.46	passed_qc	scorpio call: Alt alleles 22; Ref alleles 1; Amb alleles 0; Oth alleles 0	71946182	505107	502132	2408.7889X	42	0.35	99.62	21938	213669	FALSE	TRUE	TRUE	20210729
816	ERS7276406	ERR6592803	ERZ3298560	2021-04-19	Bekaa	Nasopharyngeal	13.29	B.1.1.7	0	1	Alpha (B.1.1.7-like)	0.9565	0.0435	PLEARN-v1.2.46	3.1.7	2021-07-28	v1.2.46	passed_qc	scorpio call: Alt alleles 22; Ref alleles 1; Amb alleles 0; Oth alleles 0	47642123	329885	326037	1594.4906X	44	0.26	99.7	29806	119578	FALSE	TRUE	TRUE	20210709
863	ERS7276448	ERR6592770	ERZ3298527	2021-04-26	Mount Lebanon	Nasopharyngeal	20.58	B.1.1.7	0	0.991534	Alpha (B.1.1.7-like)	0.9565	0.0435	PLEARN-v1.2.46	3.1.7	2021-07-28	v1.2.46	passed_qc	scorpio call: Alt alleles 22; Ref alleles 1; Amb alleles 0; Oth alleles 0	13648221	180208	94714	456.906X	42	1.24	98.71	11793	33462	FALSE	TRUE	TRUE	20210709
29	ERS7275618	ERR6593201	ERZ3298957	2021-01-05	North	Nasopharyngeal	18.56	B.1.398	0	0.562284				PLEARN-v1.2.46	3.1.7	2021-07-28	v1.2.46	passed_qc		9920573	208051	121935	331.8857X	14	30.22	69.78	2456	25732	FALSE	TRUE	FALSE	20210721
53	ERS7275659	ERR6593196	ERZ3298952	2021-01-12	Baalbeck Hermel	Nasopharyngeal	23.51	B.1	0	0.814361				PLEARN-v1.2.46	3.1.7	2021-07-28	v1.2.46	passed_qc		32190831	317399	266366	1076.9816X	18	15.75	84.25	5911	92858	FALSE	TRUE	FALSE	20210721
200	ERS7275819	ERR6593408	ERZ3299219	2021-02-10	South	Nasopharyngeal	21.38	B.1.1.7	0	0.958998	Alpha (B.1.1.7-like)	0.913	0.0435	PLEARN-v1.2.46	3.1.7	2021-07-28	v1.2.46	passed_qc	scorpio call: Alt alleles 21; Ref alleles 1; Amb alleles 1; Oth alleles 0	116665738	964314	904438	3906.2223X	39	4.81	95.16	9627	262179	FALSE	TRUE	TRUE	20210721
324	ERS7275915	ERR6592936	ERZ3298691	2021-02-22	Mount Lebanon	Nasopharyngeal	20.21	B.1.1.7	0	0.999963	Alpha (B.1.1.7-like)	0.9565	0.0435	PLEARN-v1.2.46	3.1.7	2021-07-28	v1.2.46	passed_qc	scorpio call: Alt alleles 22; Ref alleles 1; Amb alleles 0; Oth alleles 0	139394471	978524	957926	4667.3372X	42	0.36	99.64	28214	289994	FALSE	TRUE	TRUE	20210716
376	ERS7275961	ERR6593116	ERZ3298873	2021-02-24	North	Nasopharyngeal	15	B.1.1.7	0	1	Alpha (B.1.1.7-like)	0.9565	0.0435	PLEARN-v1.2.46	3.1.7	2021-07-28	v1.2.46	passed_qc	scorpio call: Alt alleles 22; Ref alleles 1; Amb alleles 0; Oth alleles 0	182161820	1253578	1247430	6098.3081X	41	0.32	99.66	29788	381692	FALSE	TRUE	TRUE	20210716
448	ERS7276008	ERR6593075	ERZ3298830	2021-03-02	North	Nasopharyngeal	14.57	B.1.1.7	0	1	Alpha (B.1.1.7-like)	0.9565	0.0435	PLEARN-v1.2.46	3.1.7	2021-07-28	v1.2.46	passed_qc	scorpio call: Alt alleles 22; Ref alleles 1; Amb alleles 0; Oth alleles 0	173649189	1194208	1186864	5813.5371X	39	0.35	99.63	29779	355516	FALSE	TRUE	TRUE	20210716
616	ERS7276224	ERR6593104	ERZ3298861	2021-03-23	Nabatieh	Nasopharyngeal		B.1.1.7	0	0.997445	Alpha (B.1.1.7-like)	0.9565	0.0435	PLEARN-v1.2.46	3.1.7	2021-07-28	v1.2.46	passed_qc	scorpio call: Alt alleles 22; Ref alleles 1; Amb alleles 0; Oth alleles 0	120722383	857862	829164	4042.8534X	42	0.76	99.22	16068	244040	FALSE	TRUE	TRUE	20210716
710	ERS7276308	ERR6593553	ERZ3299494	2021-03-31	South	Nasopharyngeal	23	B.1.1.7	0	0.94949	Alpha (B.1.1.7-like)	0.913	0.0435	PLEARN-v1.2.46	3.1.7	2021-07-28	v1.2.46	passed_qc	scorpio call: Alt alleles 21; Ref alleles 1; Amb alleles 1; Oth alleles 0	28364806	239185	206486	949.7617X	42	5.56	94.4	5827	78748	FALSE	TRUE	TRUE	20210729
744	ERS7276331	ERR6593501	ERZ3299391	2021-04-06	South	Nasopharyngeal	14.73	B.1.1.7	0	0.999963	Alpha (B.1.1.7-like)	0.9565	0.0435	PLEARN-v1.2.46	3.1.7	2021-07-28	v1.2.46	passed_qc	scorpio call: Alt alleles 22; Ref alleles 1; Amb alleles 0; Oth alleles 0	92688640	642117	639929	3101.777X	44	0.34	99.62	29784	268465	FALSE	TRUE	TRUE	20210729
174	ERS7275766	ERR6593154	ERZ3298910	2021-02-08	Mount Lebanon	Nasopharyngeal	17.15	B.1.1.7	0	0.950399	Alpha (B.1.1.7-like)	0.8696	0.0435	PLEARN-v1.2.46	3.1.7	2021-07-28	v1.2.46	passed_qc	scorpio call: Alt alleles 20; Ref alleles 1; Amb alleles 2; Oth alleles 0	20714913	152631	151394	693.47X	38	5.59	94.36	8294	28701	FALSE	TRUE	TRUE	20210721
247	ERS7275829	ERR6593215	ERZ3298971	2021-02-11	Baalbeck Hermel	Nasopharyngeal	12.26	B.1.1.7	0	0.813306	Alpha (B.1.1.7-like)	0.8261	0.0435	PLEARN-v1.2.46	3.1.7	2021-07-28	v1.2.46	passed_qc	scorpio call: Alt alleles 19; Ref alleles 1; Amb alleles 3; Oth alleles 0	31242041	310397	277590	1045.59X	38	15.78	84.17	3398	86110	FALSE	TRUE	FALSE	20210721
280	ERS7275878	ERR6593162	ERZ3298918	2021-02-16	South	Nasopharyngeal	22.47	B.1.1.7	0	0.946254	Alpha (B.1.1.7-like)	0.8261	0.0435	PLEARN-v1.2.46	3.1.7	2021-07-28	v1.2.46	passed_qc	scorpio call: Alt alleles 19; Ref alleles 1; Amb alleles 3; Oth alleles 0	48250223	367035	351493	1614.9864X	36	5.76	94.21	6152	140367	FALSE	TRUE	TRUE	20210721
399	ERS7275991	ERR6593403	ERZ3299211	2021-03-01	Nabatieh	Nasopharyngeal	13.22	B.1.1.7	0	1	Alpha (B.1.1.7-like)	0.9565	0.0435	PLEARN-v1.2.46	3.1.7	2021-07-28	v1.2.46	passed_qc	scorpio call: Alt alleles 22; Ref alleles 1; Amb alleles 0; Oth alleles 0	113340621	781450	779222	3792.8695X	43	0.31	99.68	29793	364305	FALSE	TRUE	TRUE	20210721
453	ERS7276049	ERR6592963	ERZ3298718	2021-03-03	North	Nasopharyngeal	22.89	B.1.1.7	0	0.961065	Alpha (B.1.1.7-like)	0.913	0.0435	PLEARN-v1.2.46	3.1.7	2021-07-28	v1.2.46	passed_qc	scorpio call: Alt alleles 21; Ref alleles 1; Amb alleles 1; Oth alleles 0	85646994	634358	594410	2868.6576X	40	4.03	95.96	8681	173522	FALSE	TRUE	TRUE	20210716
469	ERS7276064	ERR6593113	ERZ3298870	2021-03-04	South	Nasopharyngeal	18.96	B.1.1.7	0	0.999888	Alpha (B.1.1.7-like)	0.9565	0.0435	PLEARN-v1.2.46	3.1.7	2021-07-28	v1.2.46	passed_qc	scorpio call: Alt alleles 22; Ref alleles 1; Amb alleles 0; Oth alleles 0	142486456	1002428	977797	4771.711X	45	0.25	99.73	29809	297874	FALSE	TRUE	TRUE	20210716
545	ERS7276130	ERR6593002	ERZ3298757	2021-03-11	Mount Lebanon	Nasopharyngeal	20.4	B.1.1.7	0	0.999625	Alpha (B.1.1.7-like)	0.9565	0.0435	PLEARN-v1.2.46	3.1.7	2021-07-28	v1.2.46	passed_qc	scorpio call: Alt alleles 22; Ref alleles 1; Amb alleles 0; Oth alleles 0	132239181	923587	907061	4427.7843X	40	0.44	99.55	22806	264514	FALSE	TRUE	TRUE	20210716
609	ERS7276207	ERR6592994	ERZ3298749	2021-03-22	South	Nasopharyngeal	13.74	B.1.1.7	0	0.999963	Alpha (B.1.1.7-like)	0.9565	0.0435	PLEARN-v1.2.46	3.1.7	2021-07-28	v1.2.46	passed_qc	scorpio call: Alt alleles 22; Ref alleles 1; Amb alleles 0; Oth alleles 0	176183634	1215165	1210397	5898.2967X	43	0.34	99.65	28219	371125	FALSE	TRUE	TRUE	20210716
610	ERS7276210	ERR6593011	ERZ3298766	2021-03-22	South	Nasopharyngeal	16.67	B.1.1.7	0	0.999963	Alpha (B.1.1.7-like)	0.9565	0.0435	PLEARN-v1.2.46	3.1.7	2021-07-28	v1.2.46	passed_qc	scorpio call: Alt alleles 22; Ref alleles 1; Amb alleles 0; Oth alleles 0	177056331	1218656	1214170	5927.6985X	43	0.36	99.63	28214	379028	FALSE	TRUE	TRUE	20210716
844	ERS7276435	ERR6592798	ERZ3298555	2021-04-21	South	Nasopharyngeal	21.29	B.1.1.7	0	0.998762	Alpha (B.1.1.7-like)	0.9565	0.0435	PLEARN-v1.2.46	3.1.7	2021-07-28	v1.2.46	passed_qc	scorpio call: Alt alleles 22; Ref alleles 1; Amb alleles 0; Oth alleles 0	19233577	171702	132433	643.8593X	37	0.61	99.34	22656	44401	FALSE	TRUE	TRUE	20210709
845	ERS7276432	ERR6592763	ERZ3298520	2021-04-21	South	Nasopharyngeal	19.65	B.1.1.7			Alpha (B.1.1.7-like)	0.9565	0.0435	PANGO-v1.2.46	3.1.7	2021-07-28	v1.2.46	passed_qc	scorpio call: Alt alleles 22; Ref alleles 1; Amb alleles 0; Oth alleles 0	24071318	195212	165181	805.7793X	37	0.4	99.55	29764	61395	FALSE	TRUE	TRUE	20210709
110	ERS7275699	ERR6593239	ERZ3298995	2021-01-25	Mount Lebanon	Nasopharyngeal	13.88	B.1.1.7	0	1	Alpha (B.1.1.7-like)	0.9565	0.0435	PLEARN-v1.2.46	3.1.7	2021-07-28	v1.2.46	passed_qc	scorpio call: Alt alleles 22; Ref alleles 1; Amb alleles 0; Oth alleles 0	36670493	263305	254217	1227.2899X	36	0.48	99.47	29728	114866	FALSE	TRUE	TRUE	20210721
154	ERS7275750	ERR6593137	ERZ3298893	2021-01-28	South	Nasopharyngeal	23.16	B.1.1.7	0	0.882392	Alpha (B.1.1.7-like)	0.8696	0.0435	PLEARN-v1.2.46	3.1.7	2021-07-28	v1.2.46	passed_qc	scorpio call: Alt alleles 20; Ref alleles 1; Amb alleles 2; Oth alleles 0	30246300	273452	248429	1012.3579X	40	10.48	89.47	6139	85054	FALSE	TRUE	FALSE	20210721
197	ERS7275803	ERR6593376	ERZ3299163	2021-02-10	North	Nasopharyngeal	14.16	B.1.1.7	0	0.99222	Alpha (B.1.1.7-like)	0.9565	0.0435	PLEARN-v1.2.46	3.1.7	2021-07-28	v1.2.46	passed_qc	scorpio call: Alt alleles 22; Ref alleles 1; Amb alleles 0; Oth alleles 0	116711210	829506	818785	3907.8764X	40	1.66	98.32	15841	275569	FALSE	TRUE	TRUE	20210721
210	ERS7275790	ERR6593422	ERZ3299247	2021-02-09	Mount Lebanon	Nasopharyngeal	18.97	B.1.1.7	0	0.997859	Alpha (B.1.1.7-like)	0.9565	0.0435	PLEARN-v1.2.46	3.1.7	2021-07-28	v1.2.46	passed_qc	scorpio call: Alt alleles 22; Ref alleles 1; Amb alleles 0; Oth alleles 0	123553640	870459	863682	4136.714X	41	0.58	99.4	29496	238740	FALSE	TRUE	TRUE	20210721
322	ERS7275909	ERR6592915	ERZ3298670	2021-02-22	Mount Lebanon	Nasopharyngeal	11.91	B.1.1.7	0	0.999963	Alpha (B.1.1.7-like)	0.9565	0.0435	PLEARN-v1.2.46	3.1.7	2021-07-28	v1.2.46	passed_qc	scorpio call: Alt alleles 22; Ref alleles 1; Amb alleles 0; Oth alleles 0	171588223	1177660	1174108	5743.7182X	43	0.24	99.74	29812	392701	FALSE	TRUE	TRUE	20210716
400	ERS7276000	ERR6593461	ERZ3299313	2021-03-01	Mount Lebanon	Nasopharyngeal	20.33	B	0	0				PLEARN-v1.2.46	3.1.7	2021-07-28	v1.2.46	passed_qc		360680	3303	3156	12.0649X	8	62.21	37.78	829	572	FALSE	FALSE	FALSE	20210721
411	ERS7276004	ERR6592970	ERZ3298725	2021-03-01	Nabatieh	Nasopharyngeal	22.5	B.1.1.7	0	0.994839	Alpha (B.1.1.7-like)	0.913	0.0435	PLEARN-v1.2.46	3.1.7	2021-07-28	v1.2.46	passed_qc	scorpio call: Alt alleles 21; Ref alleles 1; Amb alleles 1; Oth alleles 0	116270764	802088	797572	3893.2275X	38	0.86	99.12	22821	229899	FALSE	TRUE	TRUE	20210716
625	ERS7276203	ERR6592962	ERZ3298717	2021-03-19	Mount Lebanon	Nasopharyngeal	20.2	B.1.1.7	0	0.9994	Alpha (B.1.1.7-like)	0.9565	0.0435	PLEARN-v1.2.46	3.1.7	2021-07-28	v1.2.46	passed_qc	scorpio call: Alt alleles 22; Ref alleles 1; Amb alleles 0; Oth alleles 0	88015078	634599	605103	2947.6174X	39	0.41	99.57	23072	179035	FALSE	TRUE	TRUE	20210716
646	ERS7276237	ERR6593654	ERZ3299627	2021-03-24	Mount Lebanon	Nasopharyngeal	21.55	B.1.1.7	0	0.972823	Alpha (B.1.1.7-like)	0.913	0.0435	PLEARN-v1.2.46	3.1.7	2021-07-28	v1.2.46	passed_qc	scorpio call: Alt alleles 21; Ref alleles 1; Amb alleles 1; Oth alleles 0	58586704	581726	411167	1962.3704X	40	3.54	96.43	11274	167585	FALSE	TRUE	TRUE	20210729
886	ERS7276476	ERR6592775	ERZ3298532	2021-04-28	South	Nasopharyngeal	18.61	B.1.1.7	0	1	Alpha (B.1.1.7-like)	0.9565	0.0435	PLEARN-v1.2.46	3.1.7	2021-07-28	v1.2.46	passed_qc	scorpio call: Alt alleles 22; Ref alleles 1; Amb alleles 0; Oth alleles 0	52968934	369103	361352	1773.2345X	41	0.35	99.61	29779	144281	FALSE	TRUE	TRUE	20210709
117	ERS7275708	ERR6593246	ERZ3299002	2021-01-26	South	Nasopharyngeal	16.27	B.1.1.7			Alpha (B.1.1.7-like)	0.9565	0.0435	PANGO-v1.2.46	3.1.7	2021-07-28	v1.2.46	passed_qc	scorpio call: Alt alleles 22; Ref alleles 1; Amb alleles 0; Oth alleles 0	46224642	326617	323839	1547.0537X	38	0.53	99.44	29705	142122	FALSE	TRUE	TRUE	20210721
140	ERS7275728	ERR6593261	ERZ3299017	2021-01-27	North	Nasopharyngeal	14.28	B.1.1.7	0	0.999513	Alpha (B.1.1.7-like)	0.9565	0.0435	PLEARN-v1.2.46	3.1.7	2021-07-28	v1.2.46	passed_qc	scorpio call: Alt alleles 22; Ref alleles 1; Amb alleles 0; Oth alleles 0	56169526	394462	391564	1880.0643X	38	0.47	99.49	29499	173800	FALSE	TRUE	TRUE	20210721
695	ERS7276281	ERR6593592	ERZ3299571	2021-03-29	North	Nasopharyngeal	19.23	B.1.1.7	0	0.986247	Alpha (B.1.1.7-like)	0.913	0.0435	PLEARN-v1.2.46	3.1.7	2021-07-28	v1.2.46	passed_qc	scorpio call: Alt alleles 21; Ref alleles 1; Amb alleles 1; Oth alleles 0	35001278	252700	245976	1171.8911X	39	2.4	97.56	14181	101641	FALSE	TRUE	TRUE	20210729
9	ERS7275599	ERR6593292	ERZ3299048	2020-12-29	Bekaa	Nasopharyngeal	21.78	B.1	0	0.873903				PLEARN-v1.2.46	3.1.7	2021-07-28	v1.2.46	passed_qc		26440910	262613	187660	884.7807X	18	11.67	88.33	6132	79341	FALSE	TRUE	FALSE	20210721
46	ERS7275655	ERR6593390	ERZ3299185	2021-01-12	North	Nasopharyngeal	19.88	B.1.1.7	0	0.966818	Alpha (B.1.1.7-like)	0.9565	0.0435	PLEARN-v1.2.46	3.1.7	2021-07-28	v1.2.46	passed_qc	scorpio call: Alt alleles 22; Ref alleles 1; Amb alleles 0; Oth alleles 0	47645064	371335	346091	1594.8431X	38	4.07	95.89	8299	140843	FALSE	TRUE	TRUE	20210721
517	ERS7276097	ERR6593004	ERZ3298759	2021-03-10	South	Nasopharyngeal	15.73	B.1.1.7	0	1	Alpha (B.1.1.7-like)	0.9565	0.0435	PLEARN-v1.2.46	3.1.7	2021-07-28	v1.2.46	passed_qc	scorpio call: Alt alleles 22; Ref alleles 1; Amb alleles 0; Oth alleles 0	157466362	1083489	1077937	5271.6172X	42	0.31	99.68	29793	334278	FALSE	TRUE	TRUE	20210716
834	ERS7276425	ERR6592751	ERZ3298430	2021-04-20	North	Nasopharyngeal	23.14	B.1.1.7	0	0.980632	Alpha (B.1.1.7-like)	0.913	0.0435	PLEARN-v1.2.46	3.1.7	2021-07-28	v1.2.46	passed_qc	scorpio call: Alt alleles 21; Ref alleles 1; Amb alleles 1; Oth alleles 0	20521172	176990	143161	687.1192X	38	2.83	97.13	8925	51307	FALSE	TRUE	TRUE	20210709
872	ERS7276462	ERR6592832	ERZ3298589	2021-04-27	Bekaa	Nasopharyngeal	17.1	B.1.1.7	0	0.999963	Alpha (B.1.1.7-like)	0.9565	0.0435	PLEARN-v1.2.46	3.1.7	2021-07-28	v1.2.46	passed_qc	scorpio call: Alt alleles 22; Ref alleles 1; Amb alleles 0; Oth alleles 0	55087458	378200	375394	1843.7536X	48	0.41	99.56	28199	153610	FALSE	TRUE	TRUE	20210709
896	ERS7276491	ERR6592826	ERZ3298583	2021-05-03	Nabatieh	Nasopharyngeal	22.73	B.1.1.7	0	0.971437	Alpha (B.1.1.7-like)	0.9565	0.0435	PLEARN-v1.2.46	3.1.7	2021-07-28	v1.2.46	passed_qc	scorpio call: Alt alleles 22; Ref alleles 1; Amb alleles 0; Oth alleles 0	21495937	192527	150674	719.8848X	42	3.65	96.3	9448	56612	FALSE	TRUE	TRUE	20210709
717	ERS7276305	ERR6593532	ERZ3299452	2021-03-31	Mount Lebanon	Nasopharyngeal	17.65	B.1.1.7	0	0.990772	Alpha (B.1.1.7-like)	0.913	0.0435	PLEARN-v1.2.46	3.1.7	2021-07-28	v1.2.46	passed_qc	scorpio call: Alt alleles 21; Ref alleles 1; Amb alleles 1; Oth alleles 0	61825656	429024	427426	2069.1777X	42	1.24	98.72	22822	178250	FALSE	TRUE	TRUE	20210729
424	ERS7276035	ERR6593084	ERZ3298840	2021-03-02	Nabatieh	Nasopharyngeal	24.82	B.1.1.7	0	0.82221	Alpha (B.1.1.7-like)	0.8696	0.0435	PLEARN-v1.2.46	3.1.7	2021-07-28	v1.2.46	passed_qc	scorpio call: Alt alleles 20; Ref alleles 1; Amb alleles 2; Oth alleles 0	19626944	300516	139852	657.5549X	36	15.08	84.88	3166	36605	FALSE	TRUE	FALSE	20210716
833	ERS7276426	ERR6592799	ERZ3298556	2021-04-20	Nabatieh	Nasopharyngeal	23.26	B.1.1.7	0	0.96973	Alpha (B.1.1.7-like)	0.913	0.0435	PLEARN-v1.2.46	3.1.7	2021-07-28	v1.2.46	passed_qc	scorpio call: Alt alleles 21; Ref alleles 1; Amb alleles 1; Oth alleles 0	18574782	161630	129926	622.1013X	41	3.77	96.18	9244	47679	FALSE	TRUE	TRUE	20210709
370	ERS7275962	ERR6593032	ERZ3298787	2021-02-24	Mount Lebanon	Nasopharyngeal	15.13	B.1.1.7	0	1	Alpha (B.1.1.7-like)	0.9565	0.0435	PLEARN-v1.2.46	3.1.7	2021-07-28	v1.2.46	passed_qc	scorpio call: Alt alleles 22; Ref alleles 1; Amb alleles 0; Oth alleles 0	155892571	1075653	1068416	5218.9321X	44	0.25	99.73	29809	321487	FALSE	TRUE	TRUE	20210716
439	ERS7276046	ERR6592868	ERZ3298623	2021-03-03	South	Nasopharyngeal	21.73	B.1.1.7	0	0.989128	Alpha (B.1.1.7-like)	0.913	0.0435	PLEARN-v1.2.46	3.1.7	2021-07-28	v1.2.46	passed_qc	scorpio call: Alt alleles 21; Ref alleles 1; Amb alleles 1; Oth alleles 0	111369030	775850	765768	3729.9752X	39	1.42	98.57	9598	217209	FALSE	TRUE	TRUE	20210716
804	ERS7276397	ERR6592810	ERZ3298567	2021-04-14	North	Nasopharyngeal	22.73	B.1.1.7	0	0.999925	Alpha (B.1.1.7-like)	0.9565	0.0435	PLEARN-v1.2.46	3.1.7	2021-07-28	v1.2.46	passed_qc	scorpio call: Alt alleles 22; Ref alleles 1; Amb alleles 0; Oth alleles 0	44158681	323991	302914	1478.5131X	45	0.36	99.45	28170	116690	FALSE	TRUE	TRUE	20210709
835	ERS7276423	ERR6592771	ERZ3298528	2021-04-20	Nabatieh	Nasopharyngeal	21.68	B.1.1.7	0	0.97633	Alpha (B.1.1.7-like)	0.913	0.0435	PLEARN-v1.2.46	3.1.7	2021-07-28	v1.2.46	passed_qc	scorpio call: Alt alleles 21; Ref alleles 1; Amb alleles 1; Oth alleles 0	17631768	175261	122909	590.3548X	42	3.21	96.74	13467	43464	FALSE	TRUE	TRUE	20210709
901	ERS7276484	ERR6592808	ERZ3298565	2021-04-29	Nabatieh	Nasopharyngeal	19.14	B.1.1.7	0	0.999963	Alpha (B.1.1.7-like)	0.9565	0.0435	PLEARN-v1.2.46	3.1.7	2021-07-28	v1.2.46	passed_qc	scorpio call: Alt alleles 22; Ref alleles 1; Amb alleles 0; Oth alleles 0	36887368	269036	252914	1234.9561X	43	0.36	99.6	28214	101476	FALSE	TRUE	TRUE	20210709
902	ERS7276485	ERR6592824	ERZ3298581	2021-04-29	Mount Lebanon	Nasopharyngeal	24.13	B.1.1.7	0	0.995823	Alpha (B.1.1.7-like)	0.9565	0.0435	PLEARN-v1.2.46	3.1.7	2021-07-28	v1.2.46	passed_qc	scorpio call: Alt alleles 22; Ref alleles 1; Amb alleles 0; Oth alleles 0	28116167	233666	193858	941.5671X	38	0.98	98.98	22576	74504	FALSE	TRUE	TRUE	20210709
903	ERS7276482	ERR6592776	ERZ3298533	2021-04-29	Bekaa	Nasopharyngeal	13.97	B.1.1.7	0	1	Alpha (B.1.1.7-like)	0.9565	0.0435	PLEARN-v1.2.46	3.1.7	2021-07-28	v1.2.46	passed_qc	scorpio call: Alt alleles 22; Ref alleles 1; Amb alleles 0; Oth alleles 0	54479013	379926	371642	1823.559X	43	0.35	99.61	29780	146628	FALSE	TRUE	TRUE	20210709
