# Supplementary material for: Replacement of the Alpha variant of SARS-CoV-2 by the Delta variant in Lebanon between April and June 2021
Source: Microb Genom. 2022 Jul 25;8(7):mgen000838. doi: 10.1099/mgen.0.000838 (PMC9455693; doi:10.1099/mgen.0.000838)
Supplement: Supplementary material 4 [file mgen-8-838-s004.xlsx]

## Sheet: Sheet1
Supplementary Table 3: Variants found in Lebanease genomes compared to global genomes for Alpha, Delta and Omicron variants of concern. The mutation coordinates are reletive to the Wuhan Hu-1 reference.
	Lebanon		Global Alpha		Global Delta		Global Omicron
Mutation	No. genomes	Proportion	No. genomes	Proportion	No. genomes	Proportion	No. genomes	Proportion
A10111G	1	0.00111982	0	0	65	2.89578e-05	36	4.66594e-05
A10172M	1	0.00111982	1	1.92569e-06	3	1.33652e-06	1	1.2961e-06
A10194M	1	0.00111982	0	0	1	4.45505e-07	1	1.2961e-06
A10302W	1	0.00111982	0	0	0	0	0	0
A10323G	11	0.012318	9476	0.0182478	27405	0.0122091	4011	0.00519864
A10323R	2	0.00223964	138	0.000265745	406	0.000180875	117	0.000151643
A10633C	1	0.00111982	0	0	7	3.11854e-06	0	0
A1087G	1	0.00111982	43	8.28046e-05	506	0.000225426	32	4.14751e-05
A11091G	1	0.00111982	17	3.27367e-05	42	1.87112e-05	2	2.59219e-06
A11159W	1	0.00111982	1	1.92569e-06	0	0	0	0
A11167T	1	0.00111982	0	0	2	8.91011e-07	2	2.59219e-06
A11188G	4	0.00447928	88	0.000169461	71	3.16309e-05	10	1.2961e-05
A11260T	1	0.00111982	1	1.92569e-06	49	2.18298e-05	0	0
A11332R	1	0.00111982	4	7.70275e-06	1395	0.00062148	38	4.92516e-05
A11474G	2	0.00223964	866	0.00166765	125	5.56882e-05	15	1.94414e-05
A1154G	7	0.00783875	3	5.77706e-06	226	0.000100684	23	2.98102e-05
A1163T	2	0.00223964	7	1.34798e-05	74	3.29674e-05	1	1.2961e-06
A1163W	1	0.00111982	0	0	1	4.45505e-07	1	1.2961e-06
A1168G	1	0.00111982	196	0.000377435	549	0.000244582	23	2.98102e-05
A11782G	1	0.00111982	1193	0.00229735	4311	0.00192057	1193	0.00154624
A11860M	1	0.00111982	0	0	0	0	0	0
A11923G	1	0.00111982	11	2.11826e-05	2406	0.00107189	12	1.55531e-05
A1192T	1	0.00111982	1	1.92569e-06	12	5.34606e-06	2	2.59219e-06
A12082T	1	0.00111982	28	5.39193e-05	203	9.04376e-05	9	1.16649e-05
A12091C	1	0.00111982	1	1.92569e-06	23	1.02466e-05	2	2.59219e-06
A12159G	3	0.00335946	39	7.51018e-05	48	2.13843e-05	58	7.51735e-05
A12210G	1	0.00111982	2	3.85138e-06	606	0.000269976	21	2.7218e-05
A12334M	1	0.00111982	0	0	0	0	0	0
A12334T	1	0.00111982	46	8.85816e-05	611	0.000272204	16	2.07375e-05
A1239G	1	0.00111982	12	2.31083e-05	126	5.61337e-05	10	1.2961e-05
A12458G	1	0.00111982	43	8.28046e-05	150	6.68258e-05	35	4.53633e-05
A12458R	1	0.00111982	10	1.92569e-05	5	2.22753e-06	1	1.2961e-06
A12599G	5	0.0055991	2	3.85138e-06	244	0.000108703	16	2.07375e-05
A1269G	1	0.00111982	77	0.000148278	1123	0.000500302	62	8.03579e-05
A12788W	1	0.00111982	0	0	0	0	0	0
A12790M	1	0.00111982	0	0	1	4.45505e-07	0	0
A12792G	1	0.00111982	262	0.00050453	100	4.45505e-05	58	7.51735e-05
A12820G	3	0.00335946	175	0.000336995	1010	0.00044996	110	0.000142571
A12840G	9	0.0100784	0	0	15	6.68258e-06	10	1.2961e-05
A12840R	2	0.00223964	0	0	1	4.45505e-07	1	1.2961e-06
A12878G	4	0.00447928	9	1.73312e-05	301	0.000134097	9	1.16649e-05
A12894T	1	0.00111982	0	0	0	0	0	0
A1307G	1	0.00111982	3	5.77706e-06	184	8.1973e-05	53	6.86931e-05
A13087G	4	0.00447928	5	9.62844e-06	105	4.67781e-05	4	5.18438e-06
A13098R	1	0.00111982	3	5.77706e-06	4	1.78202e-06	2	2.59219e-06
A13182R	1	0.00111982	1	1.92569e-06	5	2.22753e-06	0	0
A13237T	1	0.00111982	9	1.73312e-05	40	1.78202e-05	2	2.59219e-06
A13276G	1	0.00111982	5	9.62844e-06	15	6.68258e-06	6	7.77657e-06
A13444G	1	0.00111982	4	7.70275e-06	210	9.35561e-05	31	4.0179e-05
A13535M	1	0.00111982	0	0	0	0	0	0
A13712G	10	0.0111982	525	0.00101099	6064	0.00270154	539	0.000698596
A1371G	5	0.0055991	6	1.15541e-05	808	0.000359968	15	1.94414e-05
A13847W	1	0.00111982	0	0	0	0	0	0
A13951G	2	0.00223964	13	2.50339e-05	667	0.000297152	29	3.75868e-05
A14041G	1	0.00111982	51	9.82101e-05	513	0.000228544	47	6.09165e-05
A1407T	15	0.0167973	114	0.000219528	29	1.29197e-05	6	7.77657e-06
A14109G	1	0.00111982	41	7.89532e-05	338	0.000150581	44	5.70282e-05
A14194G	3	0.00335946	2	3.85138e-06	7	3.11854e-06	2	2.59219e-06
A14348W	1	0.00111982	1	1.92569e-06	0	0	0	0
A14527-	1	0.00111982	0	0	0	0	0	0
A1461G	1	0.00111982	483	0.000930107	262	0.000116722	89	0.000115353
A14979G	24	0.0268757	2	3.85138e-06	30	1.33652e-05	22	2.85141e-05
A15124G	1	0.00111982	2	3.85138e-06	354	0.000157709	6	7.77657e-06
A1521C	1	0.00111982	0	0	22	9.80112e-06	1	1.2961e-06
A15681G	1	0.00111982	16	3.0811e-05	108	4.81146e-05	4	5.18438e-06
A156G	5	0.0055991	10	1.92569e-05	1564	0.00069677	40	5.18438e-05
A15779G	2	0.00223964	204	0.00039284	531	0.000236563	149	0.000193118
A158G	2	0.00223964	8	1.54055e-05	145	6.45983e-05	6	7.77657e-06
A16032W	1	0.00111982	0	0	0	0	0	0
A16107G	3	0.00335946	1	1.92569e-06	9	4.00955e-06	15	1.94414e-05
A16261T	1	0.00111982	11	2.11826e-05	3	1.33652e-06	0	0
A1630G	1	0.00111982	7	1.34798e-05	56	2.49483e-05	73	9.4615e-05
A16482G	2	0.00223964	36	6.93248e-05	389	0.000173302	50	6.48048e-05
A16538G	1	0.00111982	65	0.00012517	290	0.000129197	17	2.20336e-05
A16668T	1	0.00111982	1	1.92569e-06	0	0	2	2.59219e-06
A17037T	4	0.00447928	2	3.85138e-06	79	3.51949e-05	22	2.85141e-05
A1717T	1	0.00111982	8	1.54055e-05	1	4.45505e-07	0	0
A17615G	30	0.0335946	119122	0.229392	1603	0.000714145	896	0.0011613
A17684W	1	0.00111982	0	0	0	0	0	0
A17946T	3	0.00335946	1	1.92569e-06	1	4.45505e-07	0	0
A18128G	1	0.00111982	1	1.92569e-06	35	1.55927e-05	7	9.07267e-06
A18682G	4	0.00447928	15	2.88853e-05	45	2.00477e-05	12	1.55531e-05
A18793G	2	0.00223964	2	3.85138e-06	12	5.34606e-06	4	5.18438e-06
A18836G	5	0.0055991	123	0.00023686	53	2.36118e-05	5	6.48048e-06
A19014R	1	0.00111982	0	0	6	2.67303e-06	0	0
A19046G	1	0.00111982	0	0	53	2.36118e-05	2	2.59219e-06
A19051G	1	0.00111982	2	3.85138e-06	122	5.43517e-05	16	2.07375e-05
A19080C	1	0.00111982	11	2.11826e-05	82	3.65314e-05	2	2.59219e-06
A19080G	1	0.00111982	139	0.000267671	58	2.58393e-05	12	1.55531e-05
A19084M	1	0.00111982	0	0	1	4.45505e-07	0	0
A19134G	1	0.00111982	32	6.1622e-05	131	5.83612e-05	24	3.11063e-05
A19175C	5	0.0055991	0	0	15	6.68258e-06	7	9.07267e-06
A19392C	2	0.00223964	3	5.77706e-06	8	3.56404e-06	1	1.2961e-06
A19426R	1	0.00111982	0	0	2	8.91011e-07	1	1.2961e-06
A19464G	1	0.00111982	5	9.62844e-06	76	3.38584e-05	26	3.36985e-05
A19515G	2	0.00223964	35	6.73991e-05	415	0.000184885	76	9.85033e-05
A1953G	2	0.00223964	81	0.000155981	131	5.83612e-05	5	6.48048e-06
A19655G	1	0.00111982	8	1.54055e-05	113	5.03421e-05	31	4.0179e-05
A19742G	3	0.00335946	7	1.34798e-05	85	3.7868e-05	3	3.88829e-06
A19743C	1	0.00111982	0	0	16	7.12809e-06	1	1.2961e-06
A19953G	1	0.00111982	4	7.70275e-06	21	9.35561e-06	3	3.88829e-06
A20159C	1	0.00111982	1	1.92569e-06	30	1.33652e-05	0	0
A20268G	31	0.0347144	22	4.23651e-05	187	8.33095e-05	68	8.81345e-05
A20268R	1	0.00111982	2	3.85138e-06	4	1.78202e-06	3	3.88829e-06
A20284C	1	0.00111982	0	0	2	8.91011e-07	0	0
A2031G	1	0.00111982	48	9.2433e-05	939	0.00041833	23	2.98102e-05
A20400G	1	0.00111982	20	3.85138e-05	255	0.000113604	8	1.03688e-05
A20431G	2	0.00223964	2	3.85138e-06	158	7.03898e-05	5	6.48048e-06
A20465R	2	0.00223964	14	2.69596e-05	191	8.50915e-05	11	1.42571e-05
A20776T	2	0.00223964	5	9.62844e-06	294	0.000130979	2	2.59219e-06
A21137G	6	0.00671892	31167	0.0600179	29601	0.0131874	2668	0.00345798
A21137R	1	0.00111982	106	0.000204123	449	0.000200032	94	0.000121833
A21450T	1	0.00111982	0	0	7	3.11854e-06	1	1.2961e-06
A21455W	1	0.00111982	1	1.92569e-06	2	8.91011e-07	0	0
A2151G	1	0.00111982	84	0.000161758	245	0.000109149	36	4.66594e-05
A21526G	3	0.00335946	89	0.000171386	350	0.000155927	34	4.40673e-05
A21650M	6	0.00671892	130	0.000250339	732	0.00032611	0	0
A21659G	1	0.00111982	6	1.15541e-05	25	1.11376e-05	3	3.88829e-06
A21717G	1	0.00111982	67	0.000129021	133	5.92522e-05	1	1.2961e-06
A21730G	2	0.00223964	10	1.92569e-05	83	3.69769e-05	11	1.42571e-05
A21766-	781	0.87458	502375	0.967417	2967	0.00132181	720711	0.93411
A21768-	781	0.87458	504353	0.971226	2944	0.00131157	721052	0.934552
A21993-	759	0.849944	497009	0.957084	4223	0.00188137	701741	0.909523
A21993T	1	0.00111982	542	0.00104372	36	1.60382e-05	4	5.18438e-06
A21996-	1	0.00111982	1390	0.00267671	59	2.62848e-05	198	0.000256627
A22005G	1	0.00111982	58	0.00011169	914	0.000407192	8	1.03688e-05
A22012G	3	0.00335946	12	2.31083e-05	469	0.000208942	12	1.55531e-05
A22029W	5	0.0055991	0	0	0	0	0	0
A22056W	1	0.00111982	0	0	3	1.33652e-06	0	0
A22121-	1	0.00111982	2	3.85138e-06	7	3.11854e-06	6	7.77657e-06
A22330W	1	0.00111982	2	3.85138e-06	8	3.56404e-06	0	0
A22337W	1	0.00111982	1	1.92569e-06	0	0	0	0
A22359G	1	0.00111982	1	1.92569e-06	160	7.12809e-05	7	9.07267e-06
A22401W	1	0.00111982	0	0	0	0	0	0
A22456G	1	0.00111982	1	1.92569e-06	20	8.91011e-06	2	2.59219e-06
A22528G	1	0.00111982	0	0	37	1.64837e-05	12	1.55531e-05
A2275G	1	0.00111982	11	2.11826e-05	25	1.11376e-05	2	2.59219e-06
A2296T	1	0.00111982	0	0	0	0	0	0
A22976G	5	0.0055991	8	1.54055e-05	26	1.15831e-05	1	1.2961e-06
A22T	1	0.00111982	103	0.000198346	393	0.000175084	218	0.000282549
A23044T	1	0.00111982	0	0	38	1.69292e-05	6	7.77657e-06
A23063T	487	0.545353	508417	0.979052	726	0.000323437	715480	0.927331
A23083G	1	0.00111982	9	1.73312e-05	84	3.74224e-05	35	4.53633e-05
A23085R	1	0.00111982	0	0	0	0	1	1.2961e-06
A2317T	1	0.00111982	9	1.73312e-05	163	7.26174e-05	18	2.33297e-05
A23181W	1	0.00111982	1	1.92569e-06	3	1.33652e-06	1	1.2961e-06
A23232M	1	0.00111982	1	1.92569e-06	0	0	0	0
A23263C	1	0.00111982	1	1.92569e-06	5	2.22753e-06	0	0
A23263W	1	0.00111982	0	0	0	0	0	0
A23368T	1	0.00111982	0	0	2376	0.00105852	4	5.18438e-06
A23403G	874	0.978723	517815	0.99715	2241248	0.998488	768099	0.99553
A23416T	3	0.00335946	230	0.000442908	1890	0.000842005	336	0.000435488
A23436G	1	0.00111982	2	3.85138e-06	118	5.25696e-05	98	0.000127017
A23566G	4	0.00447928	0	0	94	4.18775e-05	21	2.7218e-05
A2362G	9	0.0100784	0	0	42	1.87112e-05	5	6.48048e-06
A23743M	1	0.00111982	0	0	0	0	29	3.75868e-05
A23898G	1	0.00111982	13	2.50339e-05	132	5.88067e-05	2	2.59219e-06
A23919G	1	0.00111982	3	5.77706e-06	32	1.42562e-05	5	6.48048e-06
A23942G	1	0.00111982	15	2.88853e-05	89	3.965e-05	12	1.55531e-05
A24010T	1	0.00111982	0	0	61	2.71758e-05	5	6.48048e-06
A24014G	1	0.00111982	476	0.000916627	438	0.000195131	35	4.53633e-05
A2405W	1	0.00111982	1	1.92569e-06	0	0	0	0
A24070T	1	0.00111982	27	5.19936e-05	144	6.41528e-05	9	1.16649e-05
A24110G	2	0.00223964	12	2.31083e-05	172	7.66269e-05	16	2.07375e-05
A2435G	1	0.00111982	25	4.81422e-05	109	4.85601e-05	7	9.07267e-06
A24595G	1	0.00111982	0	0	430	0.000191567	9	1.16649e-05
A24652G	1	0.00111982	10	1.92569e-05	225	0.000100239	12	1.55531e-05
A24780C	1	0.00111982	189	0.000363955	1267	0.000564455	17	2.20336e-05
A24950C	1	0.00111982	3	5.77706e-06	74	3.29674e-05	3	3.88829e-06
A25003T	2	0.00223964	3	5.77706e-06	120	5.34606e-05	5	6.48048e-06
A25026T	1	0.00111982	17	3.27367e-05	12	5.34606e-06	3	3.88829e-06
A2510G	1	0.00111982	135	0.000259968	137	6.10342e-05	18	2.33297e-05
A25327G	1	0.00111982	9	1.73312e-05	239	0.000106476	9	1.16649e-05
A25359G	1	0.00111982	56	0.000107839	612	0.000272649	53	6.86931e-05
A25425G	1	0.00111982	10	1.92569e-05	68	3.02944e-05	14	1.81453e-05
A25506T	5	0.0055991	6	1.15541e-05	47	2.09388e-05	5	6.48048e-06
A25564G	1	0.00111982	219	0.000421726	72	3.20764e-05	14	1.81453e-05
A25573C	1	0.00111982	621	0.00119585	112	4.98966e-05	93	0.000120537
A25744C	1	0.00111982	0	0	3	1.33652e-06	1	1.2961e-06
A25756C	1	0.00111982	15	2.88853e-05	11	4.90056e-06	2	2.59219e-06
A25799G	1	0.00111982	1	1.92569e-06	42	1.87112e-05	3	3.88829e-06
A25800G	1	0.00111982	40	7.70275e-05	22	9.80112e-06	24	3.11063e-05
A26161-	1	0.00111982	731	0.00140768	3974	0.00177044	313	0.000405678
A26162-	1	0.00111982	375	0.000722133	1477	0.000658011	111	0.000143867
A26162C	2	0.00223964	5	9.62844e-06	23	1.02466e-05	0	0
A26166-	1	0.00111982	382	0.000735613	1773	0.000789881	132	0.000171085
A26169-	1	0.00111982	283	0.00054497	1106	0.000492729	96	0.000124425
A26197W	4	0.00447928	0	0	7	3.11854e-06	0	0
A26267G	1	0.00111982	1	1.92569e-06	67	2.98489e-05	0	0
A26319R	1	0.00111982	2	3.85138e-06	19	8.4646e-06	6	7.77657e-06
A26541-	1	0.00111982	1	1.92569e-06	25	1.11376e-05	4	5.18438e-06
A2655G	1	0.00111982	4	7.70275e-06	74	3.29674e-05	19	2.46258e-05
A26591G	1	0.00111982	0	0	145	6.45983e-05	8	1.03688e-05
A26927G	1	0.00111982	387	0.000745241	2784	0.00124029	113	0.000146459
A27062G	1	0.00111982	5	9.62844e-06	124	5.52427e-05	7	9.07267e-06
A27086W	1	0.00111982	0	0	4	1.78202e-06	3	3.88829e-06
A27120T	1	0.00111982	0	0	0	0	0	0
A27268-	1	0.00111982	277	0.000533415	1842	0.000820621	376	0.000487332
A27269-	1	0.00111982	234	0.000450611	1747	0.000778298	374	0.00048474
A27270-	1	0.00111982	234	0.000450611	1745	0.000777407	374	0.00048474
A27277-	1	0.00111982	238	0.000458314	2019	0.000899475	377	0.000488628
A27283-	1	0.00111982	238	0.000458314	1984	0.000883883	371	0.000480851
A27284-	1	0.00111982	237	0.000456388	1984	0.000883883	371	0.000480851
A27290-	1	0.00111982	195	0.000375509	1808	0.000805474	388	0.000502885
A27293-	1	0.00111982	82	0.000157906	718	0.000319873	283	0.000366795
A27341C	1	0.00111982	10	1.92569e-05	26	1.15831e-05	2	2.59219e-06
A27363R	1	0.00111982	0	0	3	1.33652e-06	1	1.2961e-06
A27383M	1	0.00111982	1	1.92569e-06	0	0	0	0
A27400T	1	0.00111982	35	6.73991e-05	106	4.72236e-05	22	2.85141e-05
A27403G	1	0.00111982	13	2.50339e-05	517	0.000230326	47	6.09165e-05
A27579-	1	0.00111982	3192	0.0061468	37216	0.0165799	1936	0.00250924
A27599-	2	0.00223964	1502	0.00289238	30830	0.0137349	914	0.00118463
A27606-	2	0.00223964	1419	0.00273255	30759	0.0137033	905	0.00117297
A27607-	2	0.00223964	1319	0.00253998	27197	0.0121164	901	0.00116778
A27608-	2	0.00223964	1319	0.00253998	26878	0.0119743	884	0.00114575
A27609-	2	0.00223964	1321	0.00254383	26831	0.0119534	883	0.00114445
A27611-	2	0.00223964	1307	0.00251687	26807	0.0119427	868	0.00112501
A27617-	2	0.00223964	1292	0.00248799	26435	0.0117769	721	0.000934485
A27620-	2	0.00223964	1244	0.00239556	17226	0.00767428	677	0.000877457
A27745-	1	0.00111982	628	0.00120933	952	0.000424121	156	0.000202191
A27747-	1	0.00111982	613	0.00118045	936	0.000416993	153	0.000198303
A27748-	1	0.00111982	608	0.00117082	943	0.000420112	151	0.00019571
A27751-	3	0.00335946	570	0.00109764	1104	0.000491838	146	0.00018923
A27753-	3	0.00335946	559	0.00107646	1073	0.000478027	140	0.000181453
A2775G	3	0.00335946	105	0.000202197	181	8.06365e-05	26	3.36985e-05
A27784R	7	0.00783875	4	7.70275e-06	3	1.33652e-06	0	0
A27932C	3	0.00335946	2	3.85138e-06	8	3.56404e-06	0	0
A27989T	1	0.00111982	0	0	9	4.00955e-06	1	1.2961e-06
A28037G	4	0.00447928	0	0	38	1.69292e-05	22	2.85141e-05
A28047G	1	0.00111982	14	2.69596e-05	7	3.11854e-06	3	3.88829e-06
A28049T	2	0.00223964	1	1.92569e-06	93	4.1432e-05	1	1.2961e-06
A28095T	732	0.819709	181852	0.35019	131	5.83612e-05	5	6.48048e-06
A28095W	10	0.0111982	11514	0.0221724	7	3.11854e-06	0	0
A28111G	790	0.884658	516544	0.994702	212	9.44471e-05	4	5.18438e-06
A28111R	1	0.00111982	148	0.000285002	20	8.91011e-06	0	0
A28145C	1	0.00111982	0	0	0	0	0	0
A28247-	1	0.00111982	234	0.000450611	2079	0.000926206	10	1.2961e-05
A28254-	8	0.00895857	11999	0.0231063	1707	0.000760478	2928	0.00379497
A28271-	700	0.783875	486572	0.936986	2188370	0.974931	311	0.000403086
A28271C	2	0.00223964	8	1.54055e-05	36	1.60382e-05	21	2.7218e-05
A28281T	789	0.883539	513967	0.98974	81	3.60859e-05	23	2.98102e-05
A28281W	1	0.00111982	166	0.000319664	22	9.80112e-06	2	2.59219e-06
A28343G	2	0.00223964	129	0.000248414	101	4.4996e-05	47	6.09165e-05
A28356G	5	0.0055991	6	1.15541e-05	39	1.73747e-05	18	2.33297e-05
A28356R	1	0.00111982	0	0	1	4.45505e-07	0	0
A28461R	1	0.00111982	12	2.31083e-05	28103	0.01252	51	6.61009e-05
A28815M	1	0.00111982	0	0	0	0	0	0
A28816T	1	0.00111982	1	1.92569e-06	31	1.38107e-05	2	2.59219e-06
A28841T	1	0.00111982	18	3.46624e-05	5	2.22753e-06	0	0
A28877T	2	0.00223964	9258	0.017828	38	1.69292e-05	4907	0.00635994
A28992W	1	0.00111982	8	1.54055e-05	4	1.78202e-06	0	0
A29020G	3	0.00335946	28	5.39193e-05	148	6.59348e-05	195	0.000252739
A29020R	1	0.00111982	1	1.92569e-06	5	2.22753e-06	3	3.88829e-06
A2903G	1	0.00111982	103	0.000198346	1966	0.000875864	334	0.000432896
A29086G	4	0.00447928	43	8.28046e-05	49	2.18298e-05	28	3.62907e-05
A29125G	2	0.00223964	17	3.27367e-05	175	7.79634e-05	7	9.07267e-06
A29154T	1	0.00111982	2	3.85138e-06	88	3.92045e-05	10	1.2961e-05
A2929C	1	0.00111982	0	0	26	1.15831e-05	3	3.88829e-06
A29301T	2	0.00223964	2	3.85138e-06	17	7.57359e-06	10	1.2961e-05
A29379R	1	0.00111982	1	1.92569e-06	6	2.67303e-06	0	0
A29469G	1	0.00111982	2	3.85138e-06	5	2.22753e-06	10	1.2961e-05
A29542T	1	0.00111982	139	0.000267671	150	6.68258e-05	14	1.81453e-05
A29567G	1	0.00111982	91	0.000175238	1989	0.00088611	136	0.000176269
A29649G	4	0.00447928	30	5.77706e-05	206	9.17741e-05	18	2.33297e-05
A29683-	1	0.00111982	14	2.69596e-05	715	0.000318536	51	6.61009e-05
A29725-	4	0.00447928	104	0.000200272	766	0.000341257	278	0.000360315
A29731-	6	0.00671892	927	0.00178511	2742	0.00122158	4872	0.00631458
A29735-	6	0.00671892	1084	0.00208745	5505	0.00245251	35322	0.0457807
A29740-	6	0.00671892	2637	0.00507804	5543	0.00246944	36213	0.0469355
A29746-	6	0.00671892	2795	0.0053823	5647	0.00251577	36218	0.046942
A29749-	6	0.00671892	2177	0.00419222	5041	0.00224579	35975	0.046627
A29752-	6	0.00671892	1906	0.00367036	11656	0.00519281	36127	0.046824
A29756-	11	0.012318	1989	0.00383019	13386	0.00596353	36148	0.0468513
A29761-	7	0.00783875	1241	0.00238978	6851	0.00305216	5390	0.00698596
A29763-	2	0.00223964	957	0.00184288	4666	0.00207873	5121	0.00663731
A29771G	2	0.00223964	163	0.000313887	653	0.000290915	37	4.79555e-05
A29771R	1	0.00111982	5	9.62844e-06	4	1.78202e-06	1	1.2961e-06
A29797G	1	0.00111982	60	0.000115541	81	3.60859e-05	31	4.0179e-05
A29797T	1	0.00111982	4	7.70275e-06	6	2.67303e-06	0	0
A3057G	1	0.00111982	0	0	29	1.29197e-05	4	5.18438e-06
A3079G	1	0.00111982	4	7.70275e-06	106	4.72236e-05	13	1.68492e-05
A3249G	3	0.00335946	10	1.92569e-05	264	0.000117613	27	3.49946e-05
A3319T	4	0.00447928	2	3.85138e-06	52	2.31663e-05	4	5.18438e-06
A3372G	1	0.00111982	119	0.000229157	447	0.000199141	24	3.11063e-05
A35W	1	0.00111982	0	0	5	2.22753e-06	0	0
A3635G	2	0.00223964	11	2.11826e-05	69	3.07399e-05	9	1.16649e-05
A3744G	1	0.00111982	6	1.15541e-05	97	4.3214e-05	17	2.20336e-05
A3765G	1	0.00111982	38	7.31761e-05	275	0.000122514	37	4.79555e-05
A3840-	1	0.00111982	1	1.92569e-06	123	5.47972e-05	5	6.48048e-06
A3841-	1	0.00111982	1	1.92569e-06	121	5.39061e-05	5	6.48048e-06
A3842-	1	0.00111982	1	1.92569e-06	117	5.21241e-05	5	6.48048e-06
A3868R	1	0.00111982	0	0	1	4.45505e-07	0	0
A3934G	1	0.00111982	31	5.96963e-05	14	6.23707e-06	9	1.16649e-05
A396G	1	0.00111982	80	0.000154055	106	4.72236e-05	26	3.36985e-05
A3996G	2	0.00223964	6	1.15541e-05	63	2.80668e-05	1	1.2961e-06
A4176R	1	0.00111982	0	0	0	0	0	0
A4284C	5	0.0055991	1	1.92569e-06	29	1.29197e-05	3	3.88829e-06
A4528G	2	0.00223964	119	0.000229157	302	0.000134543	121	0.000156828
A4851G	1	0.00111982	9	1.73312e-05	88	3.92045e-05	47	6.09165e-05
A4860G	1	0.00111982	76	0.000146352	555	0.000247255	45	5.83243e-05
A4967G	1	0.00111982	23	4.42908e-05	466	0.000207605	46	5.96204e-05
A4991M	1	0.00111982	44	8.47303e-05	2082	0.000927542	1	1.2961e-06
A4994M	6	0.00671892	50	9.62844e-05	2078	0.00092576	1	1.2961e-06
A513-	1	0.00111982	876	0.0016869	19807	0.00882412	9415	0.0122027
A518-	1	0.00111982	1629	0.00313695	38195	0.0170161	16829	0.021812
A5350G	3	0.00335946	154	0.000296556	57	2.53938e-05	1	1.2961e-06
A543G	3	0.00335946	9	1.73312e-05	77	3.43039e-05	9	1.16649e-05
A5523G	1	0.00111982	63	0.000121318	23	1.02466e-05	5	6.48048e-06
A5538G	1	0.00111982	5	9.62844e-06	52	2.31663e-05	125	0.000162012
A5584G	1	0.00111982	10	1.92569e-05	114875	0.0511774	31	4.0179e-05
A5714G	1	0.00111982	0	0	17	7.57359e-06	3	3.88829e-06
A574R	1	0.00111982	0	0	1	4.45505e-07	1	1.2961e-06
A5802G	1	0.00111982	24	4.62165e-05	313	0.000139443	43	5.57321e-05
A5899G	1	0.00111982	26	5.00679e-05	74	3.29674e-05	16	2.07375e-05
A5933G	1	0.00111982	1	1.92569e-06	11	4.90056e-06	4	5.18438e-06
A5991G	1	0.00111982	26	5.00679e-05	28	1.24741e-05	5	6.48048e-06
A5999G	1	0.00111982	7	1.34798e-05	101	4.4996e-05	8	1.03688e-05
A6029C	4	0.00447928	9	1.73312e-05	3	1.33652e-06	0	0
A6029G	3	0.00335946	10	1.92569e-05	17	7.57359e-06	19	2.46258e-05
A6044-	1	0.00111982	1	1.92569e-06	7	3.11854e-06	0	0
A6045-	1	0.00111982	3	5.77706e-06	62	2.76213e-05	4	5.18438e-06
A605W	1	0.00111982	0	0	1	4.45505e-07	0	0
A6063G	1	0.00111982	26	5.00679e-05	333	0.000148353	27	3.49946e-05
A6155G	1	0.00111982	52	0.000100136	10	4.45505e-06	5	6.48048e-06
A6295G	1	0.00111982	56	0.000107839	130	5.79157e-05	45	5.83243e-05
A6325G	2	0.00223964	20	3.85138e-05	76	3.38584e-05	9	1.16649e-05
A6375R	1	0.00111982	1	1.92569e-06	5	2.22753e-06	1	1.2961e-06
A6411C	2	0.00223964	0	0	38	1.69292e-05	4	5.18438e-06
A6436R	1	0.00111982	0	0	1	4.45505e-07	1	1.2961e-06
A6464G	1	0.00111982	4	7.70275e-06	54	2.40573e-05	17	2.20336e-05
A6551G	1	0.00111982	7	1.34798e-05	241	0.000107367	7	9.07267e-06
A6610T	1	0.00111982	12	2.31083e-05	9	4.00955e-06	3	3.88829e-06
A6806G	3	0.00335946	100	0.000192569	166	7.39539e-05	12	1.55531e-05
A686-	1	0.00111982	960	0.00184866	18329	0.00816567	3839	0.00497571
A6867G	2	0.00223964	19	3.65881e-05	18	8.0191e-06	2	2.59219e-06
A687-	1	0.00111982	960	0.00184866	18326	0.00816433	3833	0.00496793
A691-	1	0.00111982	956	0.00184096	18291	0.00814874	3832	0.00496664
A6995G	1	0.00111982	1	1.92569e-06	14	6.23707e-06	4	5.18438e-06
A7066T	1	0.00111982	1	1.92569e-06	1	4.45505e-07	1	1.2961e-06
A7068M	1	0.00111982	0	0	6	2.67303e-06	0	0
A7142M	1	0.00111982	0	0	0	0	0	0
A7142R	1	0.00111982	1	1.92569e-06	10	4.45505e-06	1	1.2961e-06
A764G	1	0.00111982	3	5.77706e-06	114	5.07876e-05	5	6.48048e-06
A7702R	1	0.00111982	0	0	11	4.90056e-06	0	0
A7857G	2	0.00223964	32	6.1622e-05	862	0.000384026	94	0.000121833
A8030R	1	0.00111982	0	0	0	0	0	0
A8065C	2	0.00223964	0	0	0	0	0	0
A8080C	2	0.00223964	1	1.92569e-06	2	8.91011e-07	4	5.18438e-06
A8250G	2	0.00223964	1	1.92569e-06	2	8.91011e-07	13	1.68492e-05
A8257C	1	0.00111982	3	5.77706e-06	21	9.35561e-06	1	1.2961e-06
A8308G	2	0.00223964	0	0	51	2.27208e-05	8	1.03688e-05
A8309W	1	0.00111982	0	0	0	0	0	0
A883R	1	0.00111982	2	3.85138e-06	2	8.91011e-07	1	1.2961e-06
A8879T	1	0.00111982	0	0	9	4.00955e-06	0	0
A8933G	1	0.00111982	2	3.85138e-06	35	1.55927e-05	15	1.94414e-05
A9272R	2	0.00223964	4	7.70275e-06	11	4.90056e-06	3	3.88829e-06
A9453C	1	0.00111982	0	0	0	0	0	0
A9533W	1	0.00111982	0	0	0	0	0	0
A9602M	1	0.00111982	0	0	0	0	0	0
A9670R	1	0.00111982	0	0	1	4.45505e-07	0	0
A9698G	3	0.00335946	11	2.11826e-05	334	0.000148799	13	1.68492e-05
A9707W	1	0.00111982	0	0	0	0	0	0
A9834R	5	0.0055991	0	0	4	1.78202e-06	0	0
A9922G	1	0.00111982	42	8.08789e-05	328	0.000146126	27	3.49946e-05
A9935M	1	0.00111982	0	0	1	4.45505e-07	0	0
A9971-	1	0.00111982	0	0	0	0	0	0
A9972-	1	0.00111982	0	0	0	0	0	0
C10029T	3	0.00335946	324	0.000623923	2073969	0.923964	771548	1
C10030T	2	0.00223964	235	0.000452537	3731	0.00166218	396	0.000513254
C10074Y	1	0.00111982	1	1.92569e-06	5	2.22753e-06	0	0
C10078T	3	0.00335946	992	0.00191028	3505	0.0015615	267	0.000346058
C10125A	1	0.00111982	0	0	7	3.11854e-06	1	1.2961e-06
C10125T	2	0.00223964	388	0.000747167	191	8.50915e-05	194	0.000251443
C10156T	1	0.00111982	2859	0.00550554	4958	0.00220882	636	0.000824317
C10165T	1	0.00111982	271	0.000521861	959	0.00042724	67	8.68384e-05
C10191T	1	0.00111982	28	5.39193e-05	1098	0.000489165	49	6.35087e-05
C10207T	2	0.00223964	160	0.00030811	1625	0.000723946	134	0.000173677
C10228T	5	0.0055991	854	0.00164454	3038	0.00135345	421	0.000545656
C10244Y	1	0.00111982	21	4.04394e-05	7	3.11854e-06	1	1.2961e-06
C10277T	2	0.00223964	1425	0.0027441	1805	0.000804137	232	0.000300694
C10341T	3	0.00335946	391	0.000752944	1227	0.000546635	85	0.000110168
C10369T	7	0.00783875	3229	0.00621805	9060	0.00403628	976	0.00126499
C10376T	2	0.00223964	1700	0.00327367	2972	0.00132404	380	0.000492516
C10376Y	1	0.00111982	23	4.42908e-05	71	3.16309e-05	13	1.68492e-05
C10408Y	1	0.00111982	4	7.70275e-06	26	1.15831e-05	2	2.59219e-06
C10418T	1	0.00111982	2	3.85138e-06	111	4.94511e-05	7	9.07267e-06
C10456T	1	0.00111982	518	0.000997506	3027	0.00134854	360	0.000466594
C10507T	3	0.00335946	974	0.00187562	4011	0.00178692	524	0.000679154
C10543T	1	0.00111982	561	0.00108031	1043	0.000464662	166	0.000215152
C1059T	6	0.00671892	1231	0.00237052	3210	0.00143007	280	0.000362907
C10604T	1	0.00111982	99	0.000190643	1150	0.000512331	129	0.000167196
C10605T	2	0.00223964	103	0.000198346	603	0.00026864	78	0.000101095
C1060T	1	0.00111982	607	0.00116889	1864	0.000830422	334	0.000432896
C1060Y	1	0.00111982	16	3.0811e-05	54	2.40573e-05	19	2.46258e-05
C10623T	1	0.00111982	84	0.000161758	540	0.000240573	27	3.49946e-05
C1063T	1	0.00111982	899	0.00173119	3001	0.00133696	364	0.000471779
C10641Y	1	0.00111982	5	9.62844e-06	15	6.68258e-06	2	2.59219e-06
C106T	1	0.00111982	1563	0.00300985	6663	0.0029684	603	0.000781546
C10702A	1	0.00111982	1	1.92569e-06	2	8.91011e-07	0	0
C10741T	1	0.00111982	433	0.000833823	2302	0.00102555	340	0.000440673
C10755Y	1	0.00111982	5	9.62844e-06	93	4.1432e-05	1	1.2961e-06
C10776T	2	0.00223964	473	0.00091085	382	0.000170183	105	0.00013609
C1077T	5	0.0055991	346	0.000666288	3479	0.00154991	173	0.000224225
C1077Y	1	0.00111982	4	7.70275e-06	38	1.69292e-05	10	1.2961e-05
C10789T	1	0.00111982	1096	0.00211055	2495	0.00111154	375	0.000486036
C10833T	1	0.00111982	1117	0.00215099	9351	0.00416592	370	0.000479555
C10834T	1	0.00111982	1752	0.0033738	2963	0.00132003	288	0.000373276
C1091T	4	0.00447928	73	0.000140575	1266	0.00056401	79	0.000102392
C1091Y	1	0.00111982	2	3.85138e-06	11	4.90056e-06	2	2.59219e-06
C1093Y	1	0.00111982	3	5.77706e-06	30	1.33652e-05	0	0
C10954T	2	0.00223964	355	0.000683619	653	0.000290915	81	0.000104984
C10969T	1	0.00111982	2384	0.00459084	2962	0.00131959	577	0.000747847
C10993T	1	0.00111982	145	0.000279225	6334	0.00282183	136	0.000176269
C11003Y	1	0.00111982	20	3.85138e-05	113	5.03421e-05	3	3.88829e-06
C1101T	3	0.00335946	371	0.00071443	616	0.000274431	219	0.000283845
C11020Y	1	0.00111982	32	6.1622e-05	104	4.63326e-05	40	5.18438e-05
C11036A	3	0.00335946	1	1.92569e-06	54	2.40573e-05	9	1.16649e-05
C11050Y	1	0.00111982	2	3.85138e-06	16	7.12809e-06	4	5.18438e-06
C11067Y	1	0.00111982	2	3.85138e-06	9	4.00955e-06	2	2.59219e-06
C11109T	1	0.00111982	1042	0.00200657	3686	0.00164213	501	0.000649344
C1113T	2	0.00223964	458	0.000881965	294	0.000130979	114	0.000147755
C11224T	54	0.0604703	152	0.000292705	1771	0.00078899	175	0.000226817
C11231Y	1	0.00111982	0	0	1	4.45505e-07	0	0
C11289-	789	0.883539	509630	0.981388	1151	0.000512777	763940	0.990139
C11355Y	1	0.00111982	16	3.0811e-05	19	8.4646e-06	4	5.18438e-06
C11442Y	1	0.00111982	12	2.31083e-05	5	2.22753e-06	3	3.88829e-06
C11455T	2	0.00223964	1277	0.0024591	7629	0.00339876	622	0.000806171
C11479T	3	0.00335946	66	0.000127095	358	0.000159491	143	0.000185342
C11494T	3	0.00335946	57	0.000109764	231	0.000102912	46	5.96204e-05
C11497T	1	0.00111982	1047	0.0020162	387	0.000172411	49	6.35087e-05
C1150T	3	0.00335946	356	0.000685545	1735	0.000772952	213	0.000276068
C11511T	3	0.00335946	207	0.000398617	388	0.000172856	38	4.92516e-05
C11518T	4	0.00447928	149	0.000286927	871	0.000388035	260	0.000336985
C11565T	1	0.00111982	1247	0.00240133	716	0.000318982	13	1.68492e-05
C11565Y	2	0.00223964	11	2.11826e-05	27	1.20286e-05	2	2.59219e-06
C11572T	7	0.00783875	2134	0.00410942	18471	0.00822893	416	0.000539176
C11572Y	1	0.00111982	19	3.65881e-05	178	7.93e-05	15	1.94414e-05
C11620T	1	0.00111982	931	0.00179282	4974	0.00221594	448	0.000580651
C11651T	1	0.00111982	21	4.04394e-05	907	0.000404073	18	2.33297e-05
C11653T	2	0.00223964	714	0.00137494	3759	0.00167465	797	0.00103299
C11674T	1	0.00111982	1119	0.00215484	3373	0.00150269	595	0.000771177
C11704T	1	0.00111982	541	0.0010418	3046	0.00135701	475	0.000615645
C11747T	21	0.0235162	1207	0.00232431	6718	0.0029929	472	0.000611757
C11750T	12	0.0134378	19094	0.0367691	3136	0.0013971	1070	0.00138682
C11812T	1	0.00111982	99	0.000190643	355	0.000158154	37	4.79555e-05
C11833T	1	0.00111982	137	0.000263819	1259	0.000560891	146	0.00018923
C11835T	1	0.00111982	22	4.23651e-05	922	0.000410756	5	6.48048e-06
C1190T	5	0.0055991	637	0.00122666	4055	0.00180652	405	0.000524919
C11916T	1	0.00111982	49	9.43587e-05	880	0.000392045	149	0.000193118
C1191T	3	0.00335946	2018	0.00388604	51219	0.0228183	684	0.000886529
C11941T	9	0.0100784	595	0.00114578	3202	0.00142651	225	0.000291622
C11941Y	1	0.00111982	20	3.85138e-05	75	3.34129e-05	11	1.42571e-05
C11956T	1	0.00111982	678	0.00130562	3067	0.00136636	397	0.00051455
C11962T	1	0.00111982	405	0.000779904	2502	0.00111465	364	0.000471779
C1201T	2	0.00223964	22	4.23651e-05	134	5.96977e-05	47	6.09165e-05
C12043T	7	0.00783875	239	0.000460239	620	0.000276213	314	0.000406974
C12085T	1	0.00111982	496	0.000955141	3055	0.00136102	358	0.000464002
C12115T	4	0.00447928	5903	0.0113673	5518	0.0024583	428	0.000554729
C12141Y	1	0.00111982	3	5.77706e-06	21	9.35561e-06	0	0
C1218T	4	0.00447928	1183	0.00227809	4541	0.00202304	462	0.000598796
C12241Y	1	0.00111982	9	1.73312e-05	65	2.89578e-05	6	7.77657e-06
C12242T	5	0.0055991	46	8.85816e-05	415	0.000184885	57	7.38775e-05
C12242Y	2	0.00223964	12	2.31083e-05	21	9.35561e-06	1	1.2961e-06
C12295A	39	0.043673	5	9.62844e-06	58	2.58393e-05	5	6.48048e-06
C12312T	4	0.00447928	50	9.62844e-05	109	4.85601e-05	104	0.000134794
C12396Y	1	0.00111982	0	0	6	2.67303e-06	1	1.2961e-06
C12400T	7	0.00783875	2246	0.00432509	3484	0.00155214	464	0.000601388
C12403T	1	0.00111982	220	0.000423651	745	0.000331901	68	8.81345e-05
C12412T	1	0.00111982	59	0.000113616	783	0.000348831	66	8.55423e-05
C12439A	1	0.00111982	10	1.92569e-05	122	5.43517e-05	8	1.03688e-05
C12439T	3	0.00335946	1224	0.00235704	8790	0.00391599	499	0.000646752
C12439Y	1	0.00111982	22	4.23651e-05	148	6.59348e-05	43	5.57321e-05
C12459T	1	0.00111982	866	0.00166765	2735	0.00121846	342	0.000443265
C12459Y	1	0.00111982	35	6.73991e-05	63	2.80668e-05	21	2.7218e-05
C12473T	2	0.00223964	1094	0.0021067	4460	0.00198695	601	0.000778953
C12513T	4	0.00447928	1114	0.00214522	11310	0.00503867	842	0.00109131
C12525T	1	0.00111982	8369	0.0161161	5967	0.00265833	605	0.000784138
C12540T	1	0.00111982	69	0.000132872	139	6.19252e-05	120	0.000155531
C12559T	1	0.00111982	79	0.000152129	1441	0.000641973	91	0.000117945
C12596Y	1	0.00111982	4	7.70275e-06	6	2.67303e-06	0	0
C12641T	3	0.00335946	60	0.000115541	345	0.000153699	113	0.000146459
C12651T	1	0.00111982	829	0.0015964	3814	0.00169916	266	0.000344761
C12676T	1	0.00111982	419	0.000806863	1135	0.000505649	175	0.000226817
C12733T	1	0.00111982	156	0.000300407	851	0.000379125	197	0.000255331
C12741T	1	0.00111982	969	0.00186599	1835	0.000817502	210	0.00027218
C12747T	5	0.0055991	590	0.00113616	6297	0.00280535	398	0.000515846
C12747Y	1	0.00111982	25	4.81422e-05	79	3.51949e-05	7	9.07267e-06
C12756T	1	0.00111982	688	0.00132487	10252	0.00456732	121	0.000156828
C12763T	1	0.00111982	179	0.000344698	1737	0.000773843	140	0.000181453
C12778M	6	0.00671892	13	2.50339e-05	1	4.45505e-07	0	0
C12778T	2	0.00223964	417	0.000803012	1221	0.000543962	169	0.00021904
C12781T	1	0.00111982	535	0.00103024	2608	0.00116188	4166	0.00539953
C12784T	1	0.00111982	360	0.000693248	8871	0.00395208	319	0.000413455
C12789T	1	0.00111982	1054	0.00202967	4508	0.00200834	1592	0.00206338
C12823T	1	0.00111982	82	0.000157906	2879	0.00128261	118	0.000152939
C12885Y	1	0.00111982	10	1.92569e-05	30	1.33652e-05	6	7.77657e-06
C12897A	1	0.00111982	2	3.85138e-06	118	5.25696e-05	36	4.66594e-05
C12915T	2	0.00223964	143	0.000275373	582	0.000259284	299	0.000387533
C12915Y	1	0.00111982	8	1.54055e-05	23	1.02466e-05	16	2.07375e-05
C12970T	2	0.00223964	13088	0.0252034	4275	0.00190454	398	0.000515846
C1302T	2	0.00223964	972	0.00187177	822	0.000366205	139	0.000180157
C13059T	4	0.00447928	2043	0.00393418	1129	0.000502976	255	0.000330504
C13068Y	1	0.00111982	0	0	3	1.33652e-06	0	0
C13133T	1	0.00111982	69	0.000132872	240	0.000106921	38	4.92516e-05
C13176T	1	0.00111982	768	0.00147893	1739	0.000774734	595	0.000771177
C13247Y	1	0.00111982	4	7.70275e-06	15	6.68258e-06	5	6.48048e-06
C13255T	2	0.00223964	156	0.000300407	840	0.000374224	195	0.000252739
C13329T	1	0.00111982	1506	0.00290009	3840	0.00171074	457	0.000592316
C13335T	5	0.0055991	272	0.000523787	2088	0.000930215	343	0.000444561
C13342T	1	0.00111982	68	0.000130947	278	0.00012385	55	7.12853e-05
C13378Y	3	0.00335946	20	3.85138e-05	50	2.22753e-05	10	1.2961e-05
C13424M	1	0.00111982	20	3.85138e-05	42	1.87112e-05	16	2.07375e-05
C13426T	2	0.00223964	1188	0.00228772	1431	0.000637518	149	0.000193118
C1342T	2	0.00223964	298	0.000573855	1812	0.000807256	714	0.000925412
C13436T	1	0.00111982	1104	0.00212596	596	0.000265521	81	0.000104984
C1347T	2	0.00223964	193	0.000371658	2538	0.00113069	121	0.000156828
C13487T	2	0.00223964	340	0.000654734	2662	0.00118594	273	0.000353834
C1348A	1	0.00111982	8	1.54055e-05	71	3.16309e-05	3	3.88829e-06
C1348T	1	0.00111982	310	0.000596963	2983	0.00132894	162	0.000209967
C13536T	1	0.00111982	675	0.00129984	6539	0.00291316	265	0.000343465
C13554T	1	0.00111982	314	0.000604666	1255	0.000559109	163	0.000211264
C13724T	3	0.00335946	65	0.00012517	1108	0.00049362	91	0.000117945
C13730T	35	0.0391937	2210	0.00425577	1623	0.000723055	358	0.000464002
C13730Y	1	0.00111982	16	3.0811e-05	61	2.71758e-05	13	1.68492e-05
C13761T	1	0.00111982	47	9.05073e-05	656	0.000292252	49	6.35087e-05
C1380T	1	0.00111982	1000	0.00192569	1390	0.000619252	137	0.000177565
C1385T	6	0.00671892	551	0.00106105	2456	0.00109416	596	0.000772473
C13860T	1	0.00111982	435	0.000837674	3207	0.00142874	1067	0.00138293
C13860Y	1	0.00111982	21	4.04394e-05	75	3.34129e-05	25	3.24024e-05
C1387T	2	0.00223964	489	0.000941661	5451	0.00242845	610	0.000790618
C13887T	2	0.00223964	235	0.000452537	3348	0.00149155	114	0.000147755
C1392T	2	0.00223964	618	0.00119008	1441	0.000641973	270	0.000349946
C13944T	3	0.00335946	179	0.000344698	9477	0.00422205	496	0.000642863
C13994T	2	0.00223964	346	0.000666288	5016	0.00223465	506	0.000655824
C14120T	18	0.0201568	87911	0.169289	6016	0.00268016	619	0.000802283
C14184T	1	0.00111982	738	0.00142116	4056	0.00180697	1548	0.00200636
C1419T	1	0.00111982	64	0.000123244	1404	0.000625489	126	0.000163308
C14220T	1	0.00111982	906	0.00174467	2446	0.00108971	436	0.000565098
C1427T	4	0.00447928	254	0.000489125	1933	0.000861162	538	0.000697299
C14322T	2	0.00223964	446	0.000858857	2640	0.00117613	255	0.000330504
C14358T	5	0.0055991	108	0.000207974	1091	0.000486046	105	0.00013609
C14396Y	1	0.00111982	8	1.54055e-05	34	1.51472e-05	12	1.55531e-05
C14403Y	1	0.00111982	3	5.77706e-06	8	3.56404e-06	2	2.59219e-06
C14407Y	1	0.00111982	9	1.73312e-05	53	2.36118e-05	8	1.03688e-05
C14408T	870	0.974244	516643	0.994893	2238882	0.997434	770262	0.998333
C14471T	2	0.00223964	31	5.96963e-05	633	0.000282005	24	3.11063e-05
C14576T	1	0.00111982	120	0.000231083	952	0.000424121	247	0.000320136
C14583T	1	0.00111982	108	0.000207974	1577	0.000702562	106	0.000137386
C14599T	1	0.00111982	2333	0.00449263	9999	0.00445461	922	0.001195
C14616T	1	0.00111982	169	0.000325441	710	0.000316309	42	5.4436e-05
C14676T	791	0.885778	516597	0.994804	2107	0.00093868	388	0.000502885
C14676Y	1	0.00111982	120	0.000231083	83	3.69769e-05	21	2.7218e-05
C14688T	2	0.00223964	355	0.000683619	890	0.0003965	157	0.000203487
C14694Y	1	0.00111982	2	3.85138e-06	13	5.79157e-06	3	3.88829e-06
C1469T	4	0.00447928	40	7.70275e-05	650	0.000289578	214	0.000277364
C14708T	1	0.00111982	59	0.000113616	3847	0.00171386	72	9.33189e-05
C1471T	1	0.00111982	467	0.000899296	2831	0.00126123	454	0.000588427
C14805T	1	0.00111982	2647	0.0050973	4350	0.00193795	450	0.000583243
C14889T	3	0.00335946	136	0.000261894	1099	0.00048961	48	6.22126e-05
C14925T	1	0.00111982	1239	0.00238593	18934	0.0084352	595	0.000771177
C14928T	1	0.00111982	81	0.000155981	387	0.000172411	83	0.000107576
C14932T	3	0.00335946	43	8.28046e-05	1085	0.000483373	70	9.07267e-05
C14937T	2	0.00223964	575	0.00110727	1617	0.000720382	215	0.000278661
C15019Y	1	0.00111982	1	1.92569e-06	17	7.57359e-06	10	1.2961e-05
C1513T	1	0.00111982	1812	0.00348935	923	0.000411201	336	0.000435488
C15141T	1	0.00111982	179	0.000344698	4509	0.00200878	127	0.000164604
C15180Y	1	0.00111982	2	3.85138e-06	17	7.57359e-06	6	7.77657e-06
C15183Y	1	0.00111982	1	1.92569e-06	9	4.00955e-06	0	0
C1519T	1	0.00111982	142	0.000273448	1348	0.000600541	315	0.00040827
C15237T	1	0.00111982	657	0.00126518	14430	0.00642864	320	0.000414751
C15251T	1	0.00111982	114	0.000219528	1331	0.000592968	141	0.000182749
C15279T	777	0.870101	515565	0.992817	964	0.000429467	125	0.000162012
C15279Y	2	0.00223964	86	0.000165609	34	1.51472e-05	7	9.07267e-06
C15324T	2	0.00223964	518	0.000997506	1916	0.000853588	160	0.000207375
C15360T	1	0.00111982	140	0.000269596	525	0.00023389	68	8.81345e-05
C15450T	1	0.00111982	224	0.000431354	1514	0.000674495	89	0.000115353
C15480Y	1	0.00111982	5	9.62844e-06	13	5.79157e-06	0	0
C1551Y	1	0.00111982	0	0	4	1.78202e-06	2	2.59219e-06
C15542Y	1	0.00111982	0	0	10	4.45505e-06	3	3.88829e-06
C15579Y	1	0.00111982	14	2.69596e-05	61	2.71758e-05	11	1.42571e-05
C15615T	1	0.00111982	44	8.47303e-05	476	0.000212061	86	0.000111464
C15714Y	1	0.00111982	50	9.62844e-05	38	1.69292e-05	232	0.000300694
C15716Y	1	0.00111982	21	4.04394e-05	0	0	0	0
C15720T	4	0.00447928	30264	0.058279	32830	0.0146259	821	0.00106409
C15738T	1	0.00111982	1796	0.00345854	6807	0.00303255	619	0.000802283
C15824T	2	0.00223964	34	6.54734e-05	932	0.000415211	29	3.75868e-05
C15857T	1	0.00111982	527	0.00101484	2549	0.00113559	205	0.0002657
C1593T	2	0.00223964	531	0.00102254	9496	0.00423052	351	0.00045493
C1594T	2	0.00223964	1933	0.00372235	10631	0.00473617	439	0.000568986
C1594Y	1	0.00111982	49	9.43587e-05	299	0.000133206	24	3.11063e-05
C15952T	2	0.00223964	403	0.000776052	2336	0.0010407	444	0.000575466
C15960T	12	0.0134378	1294	0.00249184	3193	0.0014225	948	0.0012287
C15963T	1	0.00111982	71	0.000136724	937	0.000417439	110	0.000142571
C15981Y	1	0.00111982	5	9.62844e-06	56	2.49483e-05	6	7.77657e-06
C1601T	3	0.00335946	65	0.00012517	921	0.00041031	72	9.33189e-05
C16092T	1	0.00111982	538	0.00103602	5461	0.0024329	273	0.000353834
C16111T	2	0.00223964	561	0.00108031	4701	0.00209432	359	0.000465298
C16127Y	1	0.00111982	0	0	5	2.22753e-06	0	0
C1613T	1	0.00111982	71	0.000136724	496	0.000220971	109	0.000141274
C16260T	1	0.00111982	1426	0.00274603	2561	0.00114094	322	0.000417343
C16260Y	1	0.00111982	21	4.04394e-05	38	1.69292e-05	20	2.59219e-05
C16289T	1	0.00111982	119	0.000229157	3216	0.00143275	1270	0.00164604
C16293T	2	0.00223964	2088	0.00402084	6875	0.00306285	442	0.000572874
C16308T	4	0.00447928	392	0.00075487	6085	0.0027109	248	0.000321432
C16323T	2	0.00223964	553	0.00106491	3441	0.00153298	329	0.000426415
C16386Y	1	0.00111982	3	5.77706e-06	9	4.00955e-06	2	2.59219e-06
C16394T	2	0.00223964	746	0.00143656	817	0.000363978	251	0.00032532
C16466Y	1	0.00111982	10	1.92569e-05	496	0.000220971	43	5.57321e-05
C16468T	3	0.00335946	8147	0.0156886	107	4.76691e-05	136	0.000176269
C16611T	1	0.00111982	38	7.31761e-05	844	0.000376007	29	3.75868e-05
C16616T	1	0.00111982	218	0.0004198	2265	0.00100907	367	0.000475667
C16624M	1	0.00111982	0	0	3	1.33652e-06	0	0
C16726T	2	0.00223964	350	0.000673991	110717	0.049325	492	0.000637679
C16767T	2	0.00223964	180	0.000346624	1181	0.000526142	132	0.000171085
C16792Y	1	0.00111982	0	0	3	1.33652e-06	1	1.2961e-06
C1684T	10	0.0111982	2663	0.00512811	36382	0.0162084	678	0.000878753
C1686T	1	0.00111982	54	0.000103987	229	0.000102021	47	6.09165e-05
C16877T	2	0.00223964	392	0.00075487	2692	0.0011993	153	0.000198303
C16887T	7	0.00783875	8563	0.0164897	15184	0.00676455	5096	0.0066049
C17104T	1	0.00111982	180	0.000346624	569	0.000253493	687	0.000890418
C1710T	1	0.00111982	108	0.000207974	1767	0.000787208	148	0.000191822
C17119Y	1	0.00111982	2	3.85138e-06	16	7.12809e-06	4	5.18438e-06
C17172A	1	0.00111982	198	0.000381286	204	9.08831e-05	57	7.38775e-05
C1722T	4	0.00447928	378	0.00072791	2214	0.000986349	312	0.000404382
C17288T	2	0.00223964	192	0.000369732	3523	0.00156952	206	0.000266996
C17304T	2	0.00223964	794	0.001529	4179	0.00186177	1431	0.00185471
C17375Y	1	0.00111982	8	1.54055e-05	8	3.56404e-06	2	2.59219e-06
C17439T	1	0.00111982	212	0.000408246	1091	0.000486046	247	0.000320136
C17491T	1	0.00111982	359	0.000691322	547	0.000243691	107	0.000138682
C17502T	2	0.00223964	854	0.00164454	2716	0.00120999	320	0.000414751
C17528T	2	0.00223964	58	0.00011169	1091	0.000486046	86	0.000111464
C17550T	2	0.00223964	1042	0.00200657	18119	0.00807211	551	0.000714149
C17550Y	1	0.00111982	24	4.62165e-05	148	6.59348e-05	32	4.14751e-05
C17676T	2	0.00223964	1271	0.00244755	5558	0.00247612	777	0.00100707
C17733Y	2	0.00223964	42	8.08789e-05	81	3.60859e-05	10	1.2961e-05
C17738T	2	0.00223964	225	0.00043328	799	0.000355959	35	4.53633e-05
C17747T	1	0.00111982	205	0.000394766	2772	0.00123494	648	0.00083987
C17747Y	1	0.00111982	16	3.0811e-05	119	5.30151e-05	21	2.7218e-05
C17766T	3	0.00335946	787	0.00151552	3297	0.00146883	630	0.00081654
C1779T	2	0.00223964	59	0.000113616	496	0.000220971	60	7.77657e-05
C17882T	1	0.00111982	0	0	0	0	1	1.2961e-06
C17976T	1	0.00111982	104	0.000200272	756	0.000336802	75	9.72072e-05
C17976Y	1	0.00111982	6	1.15541e-05	26	1.15831e-05	2	2.59219e-06
C17985Y	1	0.00111982	1	1.92569e-06	16	7.12809e-06	1	1.2961e-06
C18086T	1	0.00111982	1570	0.00302333	18251	0.00813092	652	0.000845054
C18115Y	1	0.00111982	13	2.50339e-05	83	3.69769e-05	8	1.03688e-05
C1812T	5	0.0055991	315	0.000606592	1976	0.000880319	402	0.00052103
C18166T	1	0.00111982	106	0.000204123	437	0.000194686	217	0.000281253
C18171T	1	0.00111982	663	0.00127673	1326	0.00059074	167	0.000216448
C18252T	1	0.00111982	873	0.00168113	3106	0.00138374	268	0.000347354
C18267T	1	0.00111982	171	0.000329293	984	0.000438377	162	0.000209967
C18312T	1	0.00111982	408	0.000785681	1631	0.000726619	180	0.000233297
C18441T	1	0.00111982	27	5.19936e-05	3401	0.00151516	55	7.12853e-05
C18457Y	1	0.00111982	10	1.92569e-05	45	2.00477e-05	20	2.59219e-05
C18486T	1	0.00111982	672	0.00129406	12784	0.00569534	1168	0.00151384
C18508T	2	0.00223964	1111	0.00213944	4156	0.00185152	695	0.000900786
C18512T	2	0.00223964	46	8.85816e-05	119	5.30151e-05	42	5.4436e-05
C18526T	4	0.00447928	152	0.000292705	1683	0.000749785	462	0.000598796
C18555T	1	0.00111982	4004	0.00771045	4160	0.0018533	502	0.00065064
C18568Y	1	0.00111982	27	5.19936e-05	55	2.45028e-05	15	1.94414e-05
C18570T	2	0.00223964	890	0.00171386	4659	0.00207561	310	0.00040179
C18647T	3	0.00335946	2118	0.00407861	4015	0.0017887	286	0.000370683
C18654T	1	0.00111982	256	0.000492976	621	0.000276659	138	0.000178861
C18654Y	2	0.00223964	9	1.73312e-05	45	2.00477e-05	10	1.2961e-05
C18657T	2	0.00223964	791	0.00152322	23214	0.010342	468	0.000606573
C186T	1	0.00111982	1992	0.00383597	8906	0.00396767	442	0.000572874
C18705Y	1	0.00111982	2	3.85138e-06	15	6.68258e-06	10	1.2961e-05
C18714T	1	0.00111982	43	8.28046e-05	688	0.000306508	42	5.4436e-05
C18728Y	1	0.00111982	1	1.92569e-06	1	4.45505e-07	0	0
C18788T	4	0.00447928	1070	0.00206049	3210	0.00143007	519	0.000672674
C1878T	1	0.00111982	282	0.000543044	1278	0.000569356	134	0.000173677
C18799Y	1	0.00111982	0	0	2	8.91011e-07	1	1.2961e-06
C1884T	5	0.0055991	1649	0.00317546	2641	0.00117658	461	0.0005975
C18877T	19	0.0212766	1714	0.00330063	3075	0.00136993	334	0.000432896
C18877Y	1	0.00111982	23	4.42908e-05	77	3.43039e-05	11	1.42571e-05
C18888T	1	0.00111982	203	0.000390915	1267	0.000564455	166	0.000215152
C18929T	2	0.00223964	174	0.00033507	31	1.38107e-05	130	0.000168492
C18979T	2	0.00223964	176	0.000338921	1007	0.000448624	97	0.000125721
C18981T	1	0.00111982	249	0.000479496	3266	0.00145502	348	0.000451041
C19011T	1	0.00111982	804	0.00154825	2961	0.00131914	401	0.000519734
C19018T	1	0.00111982	151	0.000290779	1055	0.000470008	249	0.000322728
C19019T	1	0.00111982	33	6.35477e-05	1579	0.000703453	38	4.92516e-05
C19029T	1	0.00111982	296	0.000570004	2147	0.0009565	137	0.000177565
C19032T	1	0.00111982	329	0.000633551	1983	0.000883437	171	0.000221632
C1911T	5	0.0055991	87	0.000167535	1926	0.000858043	167	0.000216448
C1912T	3	0.00335946	1030	0.00198346	10594	0.00471968	1156	0.00149829
C1913T	1	0.00111982	124	0.000238785	1119	0.00049852	130	0.000168492
C1915T	1	0.00111982	29	5.58449e-05	650	0.000289578	155	0.000200895
C19164T	2	0.00223964	3802	0.00732146	3474	0.00154769	328	0.000425119
C19170T	1	0.00111982	718	0.00138264	5386	0.00239949	546	0.000707668
C19206Y	1	0.00111982	3	5.77706e-06	8	3.56404e-06	4	5.18438e-06
C19220T	1	0.00111982	42	8.08789e-05	2071255	0.922755	333	0.0004316
C19264T	1	0.00111982	561	0.00108031	1517	0.000675832	144	0.000186638
C19269T	5	0.0055991	955	0.00183903	8086	0.00360236	608	0.000788026
C19290T	2	0.00223964	70	0.000134798	351	0.000156372	36	4.66594e-05
C1929Y	1	0.00111982	7	1.34798e-05	55	2.45028e-05	6	7.77657e-06
C19390T	1	0.00111982	24572	0.047318	674	0.000300271	14	1.81453e-05
C19602T	1	0.00111982	796	0.00153285	4405	0.00196245	250	0.000324024
C19718T	3	0.00335946	419	0.000806863	2651	0.00118103	243	0.000314951
C19718Y	1	0.00111982	8	1.54055e-05	63	2.80668e-05	10	1.2961e-05
C19763T	1	0.00111982	816	0.00157136	1737	0.000773843	154	0.000199599
C19854T	10	0.0111982	7844	0.0151051	548	0.000244137	53	6.86931e-05
C19868T	1	0.00111982	76	0.000146352	653	0.000290915	112	0.000145163
C19901T	1	0.00111982	58	0.00011169	362	0.000161273	26	3.36985e-05
C19901Y	1	0.00111982	2	3.85138e-06	6	2.67303e-06	2	2.59219e-06
C19983T	2	0.00223964	1970	0.0037936	12536	0.00558485	790	0.00102392
C20016T	2	0.00223964	269	0.00051801	2533	0.00112847	202	0.000261811
C20104T	14	0.0156775	624	0.00120163	3487	0.00155348	361	0.000467891
C20104Y	2	0.00223964	14	2.69596e-05	72	3.20764e-05	21	2.7218e-05
C20148Y	1	0.00111982	30	5.77706e-05	56	2.49483e-05	20	2.59219e-05
C20178T	3	0.00335946	1764	0.00339691	4761	0.00212105	893	0.00115741
C20178Y	1	0.00111982	100	0.000192569	151	6.72713e-05	43	5.57321e-05
C20188T	1	0.00111982	13	2.50339e-05	161	7.17264e-05	19	2.46258e-05
C20199T	3	0.00335946	56	0.000107839	12640	0.00563119	76	9.85033e-05
C20199Y	1	0.00111982	6	1.15541e-05	49	2.18298e-05	3	3.88829e-06
C20233T	1	0.00111982	2192	0.00422111	4975	0.00221639	585	0.000758216
C20307T	2	0.00223964	25	4.81422e-05	131	5.83612e-05	27	3.49946e-05
C20404A	1	0.00111982	7	1.34798e-05	238	0.00010603	1	1.2961e-06
C20404T	1	0.00111982	303	0.000583483	6108	0.00272115	200	0.000259219
C2040T	1	0.00111982	173	0.000333144	2183	0.000972538	319	0.000413455
C20429T	1	0.00111982	80	0.000154055	1486	0.000662021	197	0.000255331
C20451T	1	0.00111982	200	0.000385138	19185	0.00854702	320	0.000414751
C20480T	5	0.0055991	522	0.00100521	2432	0.00108347	469	0.000607869
C2048Y	1	0.00111982	7	1.34798e-05	21	9.35561e-06	4	5.18438e-06
C20555T	1	0.00111982	167	0.00032159	2474	0.00110218	61	7.90618e-05
C2061T	2	0.00223964	6012	0.0115772	17136	0.00763418	267	0.000346058
C20703T	3	0.00335946	1117	0.00215099	3841	0.00171119	394	0.000510662
C20759T	4	0.00447928	398	0.000766424	2737	0.00121935	455	0.000589724
C20823T	1	0.00111982	733	0.00141153	3911	0.00174237	389	0.000504181
C20930T	2	0.00223964	824	0.00158677	3677	0.00163812	349	0.000452337
C20946T	1	0.00111982	520	0.00100136	1697	0.000756023	120	0.000155531
C2094T	4	0.00447928	370	0.000712504	3061	0.00136369	416	0.000539176
C21034T	2	0.00223964	374	0.000720207	3032	0.00135077	1207	0.00156439
C21057T	2	0.00223964	313	0.00060274	8815	0.00392713	520	0.00067397
C21077T	1	0.00111982	3187	0.00613717	2742	0.00122158	317	0.000410862
C21108T	1	0.00111982	528	0.00101676	685	0.000305171	137	0.000177565
C2110T	2	0.00223964	87186	0.167893	11358	0.00506005	424	0.000549545
C21110T	1	0.00111982	312	0.000600815	4168	0.00185687	304	0.000394013
C2113T	3	0.00335946	284	0.000546895	3499	0.00155882	308	0.000399197
C21145Y	1	0.00111982	10	1.92569e-05	20	8.91011e-06	8	1.03688e-05
C21214Y	1	0.00111982	6	1.15541e-05	9	4.00955e-06	1	1.2961e-06
C21304M	1	0.00111982	42	8.08789e-05	228	0.000101575	58	7.51735e-05
C21304T	2	0.00223964	82	0.000157906	4120	0.00183548	123	0.00015942
C21304Y	1	0.00111982	7	1.34798e-05	104	4.63326e-05	4	5.18438e-06
C21364T	1	0.00111982	538	0.00103602	5098	0.00227119	253	0.000327912
C21365T	2	0.00223964	187	0.000360104	1420	0.000632618	501	0.000649344
C2147T	1	0.00111982	1420	0.00273448	752	0.00033502	109	0.000141274
C21575T	15	0.0167973	13613	0.0262144	30582	0.0136244	5358	0.00694448
C21590T	1	0.00111982	147	0.000283076	630	0.000280668	101	0.000130906
C21597T	2	0.00223964	1231	0.00237052	2301	0.00102511	294	0.000381052
C21614T	3	0.00335946	4908	0.00945128	9336	0.00415924	793	0.0010278
C21621T	7	0.00783875	1039	0.00200079	2593	0.0011552	189	0.000244962
C21622A	1	0.00111982	165	0.000317738	418	0.000186221	60	7.77657e-05
C21638T	1	0.00111982	345	0.000664362	3051	0.00135924	192	0.00024885
C21648T	4	0.00447928	499	0.000960918	3459	0.001541	103	0.000133498
C21658T	1	0.00111982	1168	0.0022492	2770	0.00123405	344	0.000445857
C21658Y	1	0.00111982	20	3.85138e-05	96	4.27685e-05	19	2.46258e-05
C21676T	2	0.00223964	877	0.00168883	415	0.000184885	194	0.000251443
C21691T	1	0.00111982	552	0.00106298	2130	0.000948926	285	0.000369387
C21707T	1	0.00111982	1019	0.00196228	2200	0.000980112	293	0.000379756
C21707Y	1	0.00111982	16	3.0811e-05	62	2.76213e-05	8	1.03688e-05
C21727T	1	0.00111982	983	0.00189295	2934	0.00130711	268	0.000347354
C21767-	781	0.87458	504616	0.971733	2965	0.00132092	721076	0.934583
C21774T	1	0.00111982	788	0.00151744	601	0.000267749	159	0.000206079
C21780T	1	0.00111982	42	8.08789e-05	171	7.61814e-05	20	2.59219e-05
C21789T	2	0.00223964	330	0.000635477	429	0.000191122	414	0.000536584
C21811T	2	0.00223964	526	0.00101291	3758	0.00167421	533	0.000690819
C21846T	38	0.0425532	1394	0.00268441	933248	0.415767	711252	0.921851
C21859A	1	0.00111982	1	1.92569e-06	8	3.56404e-06	5	6.48048e-06
C21871T	1	0.00111982	28	5.39193e-05	127	5.65792e-05	13	1.68492e-05
C2189T	4	0.00447928	429	0.00082612	1949	0.00086829	518	0.000671378
C218T	1	0.00111982	131	0.000252265	674	0.000300271	107	0.000138682
C21914T	1	0.00111982	143	0.000275373	597	0.000265967	79	0.000102392
C21952T	1	0.00111982	539	0.00103795	1888	0.000841114	263	0.000340873
C2197T	1	0.00111982	282	0.000543044	1141	0.000508322	185	0.000239778
C21997-	1	0.00111982	1376	0.00264975	57	2.53938e-05	192	0.00024885
C21998T	1	0.00111982	306	0.00058926	1549	0.000690088	55	7.12853e-05
C21T	4	0.00447928	287	0.000552672	1429	0.000636627	22681	0.0293967
C22000A	1	0.00111982	247	0.000475645	293	0.000130533	39	5.05477e-05
C22075T	1	0.00111982	12	2.31083e-05	394	0.000175529	21	2.7218e-05
C22079Y	1	0.00111982	0	0	4	1.78202e-06	0	0
C22082T	1	0.00111982	54	0.000103987	4320	0.00192458	34	4.40673e-05
C22181T	1	0.00111982	4	7.70275e-06	140	6.23707e-05	10	1.2961e-05
C22208T	5	0.0055991	560	0.00107839	3243	0.00144477	244	0.000316247
C22227T	3	0.00335946	939	0.00180822	216352	0.096386	412	0.000533991
C22236T	1	0.00111982	0	0	11	4.90056e-06	1	1.2961e-06
C22264T	1	0.00111982	797	0.00153477	3363	0.00149823	724	0.000938373
C22295T	2	0.00223964	593	0.00114193	889	0.000396054	269	0.00034865
C222S	1	0.00111982	0	0	1	4.45505e-07	0	0
C222T	1	0.00111982	1256	0.00241866	5552	0.00247345	1336	0.00173158
C22329T	1	0.00111982	302	0.000581558	1634	0.000727956	195	0.000252739
C2232T	1	0.00111982	567	0.00109186	2567	0.00114361	531	0.000688227
C22377T	1	0.00111982	150	0.000288853	337	0.000150135	74	9.59111e-05
C22388T	2	0.00223964	1755	0.00337958	2450	0.00109149	412	0.000533991
C22388Y	1	0.00111982	21	4.04394e-05	70	3.11854e-05	23	2.98102e-05
C22413T	2	0.00223964	148	0.000285002	365	0.000162609	22	2.85141e-05
C22432T	1	0.00111982	1484	0.00285772	2676	0.00119217	171	0.000221632
C22444T	9	0.0100784	313	0.00060274	1627	0.000724837	277	0.000359018
C22450T	2	0.00223964	1133	0.0021818	7082	0.00315507	435	0.000563802
C2245T	1	0.00111982	95	0.00018294	876	0.000390263	102	0.000132202
C22477T	2	0.00223964	79	0.000152129	507	0.000225871	73	9.4615e-05
C22480T	1	0.00111982	1020	0.0019642	4022	0.00179182	1403	0.00181842
C22482T	3	0.00335946	468	0.000901222	1429	0.000636627	71	9.20228e-05
C22498T	1	0.00111982	535	0.00103024	8593	0.00382823	244	0.000316247
C22502A	2	0.00223964	138	0.000265745	260	0.000115831	57	7.38775e-05
C22502M	1	0.00111982	5	9.62844e-06	18	8.0191e-06	1	1.2961e-06
C22560A	1	0.00111982	3	5.77706e-06	7	3.11854e-06	1	1.2961e-06
C22591T	1	0.00111982	523	0.00100713	3592	0.00160026	411	0.000532695
C22624T	1	0.00111982	1249	0.00240518	15537	0.00692182	281	0.000364203
C2263A	1	0.00111982	8	1.54055e-05	106	4.72236e-05	8	1.03688e-05
C22675Y	1	0.00111982	5	9.62844e-06	17	7.57359e-06	10	1.2961e-05
C2268T	1	0.00111982	60	0.000115541	720	0.000320764	69	8.94306e-05
C22713T	1	0.00111982	463	0.000891593	709	0.000315863	17	2.20336e-05
C22716A	3	0.00335946	397	0.000764498	6	2.67303e-06	0	0
C22716T	1	0.00111982	106	0.000204123	1218	0.000542626	4	5.18438e-06
C22747T	1	0.00111982	469	0.000903148	1600	0.000712809	299	0.000387533
C22747Y	1	0.00111982	11	2.11826e-05	27	1.20286e-05	17	2.20336e-05
C22792T	1	0.00111982	764	0.00147123	24043	0.0107113	6718	0.00870717
C22851Y	1	0.00111982	4	7.70275e-06	10	4.45505e-06	6	7.77657e-06
C22858T	1	0.00111982	1947	0.00374931	4009	0.00178603	345	0.000447153
C22879A	1	0.00111982	12	2.31083e-05	24	1.06921e-05	0	0
C22883Y	1	0.00111982	1	1.92569e-06	4	1.78202e-06	1	1.2961e-06
C22987T	2	0.00223964	1324	0.00254961	1672	0.000744885	670	0.000868384
C2306T	1	0.00111982	1875	0.00361066	3360	0.0014969	288	0.000373276
C23077T	1	0.00111982	63	0.000121318	327	0.00014568	335	0.000434192
C23117T	1	0.00111982	18	3.46624e-05	37	1.64837e-05	0	0
C23191T	4	0.00447928	1137	0.00218951	4664	0.00207784	617	0.000799691
C23202T	1	0.00111982	269	0.00051801	4628	0.0020618	1	1.2961e-06
C23216T	1	0.00111982	58	0.00011169	47	2.09388e-05	1	1.2961e-06
C23230T	1	0.00111982	470	0.000905073	610	0.000271758	301	0.000390125
C23230Y	1	0.00111982	9	1.73312e-05	13	5.79157e-06	8	1.03688e-05
C23271A	786	0.880179	516706	0.995014	72	3.20764e-05	255	0.000330504
C23271M	1	0.00111982	174	0.00033507	18	8.0191e-06	3	3.88829e-06
C23277T	6	0.00671892	1423	0.00274025	8304	0.00369948	46	5.96204e-05
C23280T	1	0.00111982	183	0.000352401	1898	0.000845569	38	4.92516e-05
C23315Y	1	0.00111982	3	5.77706e-06	3	1.33652e-06	0	0
C2334T	1	0.00111982	2356	0.00453692	2900	0.00129197	410	0.000531399
C23453T	1	0.00111982	165	0.000317738	395	0.000175975	85	0.000110168
C23457T	1	0.00111982	13	2.50339e-05	82	3.65314e-05	26	3.36985e-05
C23520T	3	0.00335946	1323	0.00254768	1704	0.000759141	100	0.00012961
C23533T	2	0.00223964	186	0.000358178	1419	0.000632172	182	0.000235889
C23589T	1	0.00111982	132	0.000254191	2340	0.00104248	98	0.000127017
C23604A	787	0.881299	516662	0.99493	1114	0.000496293	764581	0.99097
C23630T	1	0.00111982	0	0	0	0	0	0
C23635T	5	0.0055991	1207	0.00232431	4779	0.00212907	471	0.000610461
C23664T	1	0.00111982	2436	0.00469098	2690	0.00119841	72455	0.0939086
C23664Y	1	0.00111982	45	8.66559e-05	30	1.33652e-05	1065	0.00138034
C23707T	1	0.00111982	297	0.000571929	1778	0.000792108	217	0.000281253
C23709T	785	0.879059	512080	0.986106	1544	0.00068786	49	6.35087e-05
C23731T	7	0.00783875	25	4.81422e-05	91	4.0541e-05	20	2.59219e-05
C23757T	1	0.00111982	726	0.00139805	449	0.000200032	156	0.000202191
C23757Y	1	0.00111982	11	2.11826e-05	25	1.11376e-05	13	1.68492e-05
C23758T	1	0.00111982	1358	0.00261508	12672	0.00564544	259	0.000335689
C23802T	4	0.00447928	360	0.000693248	1500	0.000668258	76	9.85033e-05
C23816T	1	0.00111982	78	0.000150204	44	1.96022e-05	9	1.16649e-05
C23887Y	1	0.00111982	1	1.92569e-06	5	2.22753e-06	2	2.59219e-06
C23896T	2	0.00223964	476	0.000916627	3103	0.0013824	267	0.000346058
C2397Y	1	0.00111982	2	3.85138e-06	5	2.22753e-06	0	0
C23987T	3	0.00335946	1505	0.00289816	13023	0.00580182	425	0.000550841
C23997T	1	0.00111982	220	0.000423651	2130	0.000948926	65	8.42462e-05
C24023T	1	0.00111982	1895	0.00364918	7583	0.00337827	725	0.000939669
C24026T	1	0.00111982	590	0.00113616	327	0.00014568	101	0.000130906
C24034T	1	0.00111982	482	0.000928181	2990	0.00133206	344	0.000445857
C24064T	1	0.00111982	20	3.85138e-05	767	0.000341703	13	1.68492e-05
C24099T	1	0.00111982	155	0.000298482	1662	0.00074043	470	0.000609165
C24130T	3	0.00335946	809	0.00155788	41815	0.0186288	11	1.42571e-05
C24138T	1	0.00111982	151	0.000290779	5441	0.00242399	95	0.000123129
C24198T	2	0.00223964	581	0.00111882	432	0.000192458	68	8.81345e-05
C241T	533	0.596865	504967	0.972409	2182245	0.972202	729884	0.945999
C24237T	1	0.00111982	538	0.00103602	544	0.000242355	91	0.000117945
C24237Y	1	0.00111982	30	5.77706e-05	35	1.55927e-05	7	9.07267e-06
C24251Y	1	0.00111982	0	0	0	0	0	0
C24370T	3	0.00335946	572	0.00110149	3134	0.00139621	422	0.000546952
C24381T	1	0.00111982	249	0.000479496	1324	0.000589849	416	0.000539176
C24382T	1	0.00111982	557	0.00107261	2668	0.00118861	314	0.000406974
C24431Y	1	0.00111982	0	0	0	0	0	0
C24442T	1	0.00111982	989	0.00190451	1342	0.000597868	467	0.000605277
C2453T	2	0.00223964	44619	0.0859223	1925	0.000857598	219	0.000283845
C2455T	3	0.00335946	554	0.00106683	3215	0.0014323	424	0.000549545
C24563Y	1	0.00111982	0	0	1	4.45505e-07	0	0
C2469T	1	0.00111982	1106	0.00212981	586	0.000261066	63	8.1654e-05
C24745Y	1	0.00111982	7	1.34798e-05	25	1.11376e-05	4	5.18438e-06
C24759T	1	0.00111982	0	0	3	1.33652e-06	0	0
C2485T	2	0.00223964	859	0.00165417	6593	0.00293722	851	0.00110298
C24865T	2	0.00223964	551	0.00106105	3040	0.00135434	245	0.000317543
C24896T	1	0.00111982	8	1.54055e-05	132	5.88067e-05	4	5.18438e-06
C24904T	4	0.00447928	1366	0.00263049	6374	0.00283965	419	0.000543064
C24981Y	1	0.00111982	1	1.92569e-06	0	0	0	0
C25000G	1	0.00111982	1	1.92569e-06	1	4.45505e-07	20	2.59219e-05
C25000T	1	0.00111982	669	0.00128829	3337	0.00148665	766793	0.993837
C25006Y	1	0.00111982	20	3.85138e-05	61	2.71758e-05	12	1.55531e-05
C2504T	1	0.00111982	55	0.000105913	969	0.000431695	37	4.79555e-05
C2507T	5	0.0055991	10	1.92569e-05	126	5.61337e-05	79	0.000102392
C2508Y	1	0.00111982	14	2.69596e-05	42	1.87112e-05	8	1.03688e-05
C25096T	7	0.00783875	2140	0.00412097	4803	0.00213976	317	0.000410862
C2509T	3	0.00335946	2647	0.0050973	9544	0.0042519	248	0.000321432
C25132M	1	0.00111982	5	9.62844e-06	11	4.90056e-06	0	0
C25162A	1	0.00111982	95	0.00018294	920	0.000409865	209	0.000270884
C25163A	1	0.00111982	139	0.000267671	1181	0.000526142	234	0.000303286
C25276M	1	0.00111982	3	5.77706e-06	12	5.34606e-06	4	5.18438e-06
C25276T	3	0.00335946	1393	0.00268248	2782	0.0012394	356	0.00046141
C25317T	2	0.00223964	287	0.000552672	1616	0.000719937	116	0.000150347
C25317Y	1	0.00111982	5	9.62844e-06	32	1.42562e-05	4	5.18438e-06
C2536Y	1	0.00111982	15	2.88853e-05	71	3.16309e-05	20	2.59219e-05
C25413T	2	0.00223964	1693	0.00326019	6413	0.00285703	707	0.00091634
C25441G	1	0.00111982	1	1.92569e-06	70	3.11854e-05	8	1.03688e-05
C25460T	2	0.00223964	1972	0.00379746	2360	0.00105139	133	0.000172381
C25463T	1	0.00111982	126	0.000242637	5069	0.00225827	155	0.000200895
C25487T	1	0.00111982	386	0.000743315	833	0.000371106	82	0.00010628
C25504Y	1	0.00111982	1	1.92569e-06	3	1.33652e-06	0	0
C25513G	1	0.00111982	1	1.92569e-06	418	0.000186221	6	7.77657e-06
C25521T	1	0.00111982	1321	0.00254383	10192	0.00454059	581	0.000753032
C25549T	9	0.0100784	647	0.00124592	7085	0.00315641	619	0.000802283
C25549Y	1	0.00111982	13	2.50339e-05	141	6.28163e-05	21	2.7218e-05
C25566Y	1	0.00111982	2	3.85138e-06	15	6.68258e-06	4	5.18438e-06
C25568T	1	0.00111982	45	8.66559e-05	674	0.000300271	42	5.4436e-05
C25568Y	1	0.00111982	3	5.77706e-06	25	1.11376e-05	9	1.16649e-05
C25571Y	1	0.00111982	14	2.69596e-05	30	1.33652e-05	14	1.81453e-05
C25572A	1	0.00111982	38	7.31761e-05	313	0.000139443	40	5.18438e-05
C25587T	2	0.00223964	780	0.00150204	5136	0.00228812	473	0.000613053
C25609A	1	0.00111982	33	6.35477e-05	149	6.63803e-05	9	1.16649e-05
C25614T	8	0.00895857	704	0.00135568	107551	0.0479145	545	0.000706372
C25624T	8	0.00895857	1894	0.00364725	7560	0.00336802	1824	0.00236408
C25624Y	1	0.00111982	32	6.1622e-05	8832	0.0039347	40	5.18438e-05
C25626T	1	0.00111982	2442	0.00470253	4568	0.00203507	370	0.000479555
C25658T	1	0.00111982	1180	0.00227231	4565	0.00203373	627	0.000812652
C25658Y	1	0.00111982	54	0.000103987	203	9.04376e-05	26	3.36985e-05
C25665T	4	0.00447928	248	0.000477571	3667	0.00163367	233	0.00030199
C25671T	1	0.00111982	81	0.000155981	727	0.000323882	66	8.55423e-05
C25672T	1	0.00111982	221	0.000425577	1851	0.00082463	120	0.000155531
C25708T	2	0.00223964	2877	0.0055402	3744	0.00166797	94466	0.122437
C2570T	2	0.00223964	253	0.000487199	3152	0.00140423	78	0.000101095
C25710T	2	0.00223964	942	0.001814	7597	0.0033845	604	0.000782842
C25728T	1	0.00111982	614	0.00118237	2743	0.00122202	196	0.000254035
C25731T	4	0.00447928	962	0.00185251	6066	0.00270244	475	0.000615645
C25792T	4	0.00447928	303	0.000583483	1067	0.000475354	387	0.000501589
C25797S	1	0.00111982	0	0	4	1.78202e-06	0	0
C25797T	2	0.00223964	254	0.000489125	993	0.000442387	75	9.72072e-05
C25810T	1	0.00111982	581	0.00111882	1791	0.0007979	2139	0.00277235
C25836T	1	0.00111982	209	0.000402469	1684	0.000750231	111	0.000143867
C25844T	2	0.00223964	8357	0.016093	9575	0.00426571	571	0.000740071
C25844Y	1	0.00111982	39	7.51018e-05	113	5.03421e-05	15	1.94414e-05
C25886T	1	0.00111982	670	0.00129021	4346	0.00193617	10421	0.0135066
C25904T	6	0.00671892	1658	0.00319279	7769	0.00346113	973	0.0012611
C25916T	1	0.00111982	2221	0.00427695	6146	0.00273808	707	0.00091634
C25924T	1	0.00111982	8	1.54055e-05	70	3.11854e-05	35	4.53633e-05
C2592Y	1	0.00111982	8	1.54055e-05	14	6.23707e-06	3	3.88829e-06
C26010T	1	0.00111982	77	0.000148278	1419	0.000632172	187	0.00024237
C26060T	4	0.00447928	1338	0.00257657	11765	0.00524137	31893	0.0413364
C2610T	1	0.00111982	35	6.73991e-05	411	0.000183103	31	4.0179e-05
C26151T	1	0.00111982	490	0.000943587	6889	0.00306909	238	0.000308471
C26164-	1	0.00111982	383	0.000737538	1783	0.000794336	133	0.000172381
C26165-	1	0.00111982	382	0.000735613	1774	0.000790326	132	0.000171085
C26256T	3	0.00335946	1275	0.00245525	4729	0.00210679	618	0.000800987
C26270T	3	0.00335946	940	0.00181015	1924	0.000857152	766314	0.993216
C26437Y	1	0.00111982	4	7.70275e-06	5	2.22753e-06	1	1.2961e-06
C26447T	2	0.00223964	538	0.00103602	1472	0.000655784	195	0.000252739
C2644T	1	0.00111982	483	0.000930107	1789	0.000797009	457	0.000592316
C26461T	1	0.00111982	666	0.00128251	2487	0.00110797	92	0.000119241
C26464T	3	0.00335946	438	0.000843451	4118	0.00183459	42	5.4436e-05
C26542-	1	0.00111982	0	0	25	1.11376e-05	4	5.18438e-06
C26542T	1	0.00111982	107	0.000206049	603	0.00026864	92	0.000119241
C26571M	1	0.00111982	2	3.85138e-06	2	8.91011e-07	0	0
C26585T	1	0.00111982	22	4.23651e-05	163	7.26174e-05	18	2.33297e-05
C26607T	1	0.00111982	228	0.000439057	3502	0.00156016	2610	0.00338281
C26622T	1	0.00111982	650	0.0012517	707	0.000314972	963	0.00124814
C2667Y	1	0.00111982	5	9.62844e-06	13	5.79157e-06	5	6.48048e-06
C26681T	3	0.00335946	2429	0.0046775	17493	0.00779322	1240	0.00160716
C26735T	15	0.0167973	1500	0.00288853	2776	0.00123672	166	0.000215152
C26750Y	1	0.00111982	0	0	19	8.4646e-06	3	3.88829e-06
C2676T	7	0.00783875	192	0.000369732	604	0.000269085	146	0.00018923
C26801G	2	0.00223964	48	9.2433e-05	183	8.15275e-05	12	1.55531e-05
C26801T	6	0.00671892	1624	0.00312732	10412	0.0046386	635	0.000823021
C26822T	3	0.00335946	404	0.000777978	5150	0.00229435	285	0.000369387
C26833Y	1	0.00111982	4	7.70275e-06	4	1.78202e-06	6	7.77657e-06
C26858T	8	0.00895857	845	0.00162721	4873	0.00217095	30816	0.0399405
C26882T	1	0.00111982	938	0.0018063	4461	0.0019874	362	0.000469187
C26885T	1	0.00111982	486	0.000935884	6323	0.00281693	426	0.000552137
C26894T	1	0.00111982	665	0.00128058	4069	0.00181276	541	0.000701188
C26895T	2	0.00223964	1116	0.00214907	2370	0.00105585	296	0.000383644
C26895Y	1	0.00111982	57	0.000109764	171	7.61814e-05	27	3.49946e-05
C26912T	1	0.00111982	551	0.00106105	1140	0.000507876	33	4.27712e-05
C26955T	1	0.00111982	11	2.11826e-05	31	1.38107e-05	32	4.14751e-05
C2695T	1	0.00111982	1255	0.00241674	3026	0.0013481	841	0.00109002
C27002T	4	0.00447928	458	0.000881965	2595	0.00115609	363	0.000470483
C27040M	7	0.00783875	107	0.000206049	54	2.40573e-05	39	5.05477e-05
C27059T	4	0.00447928	1244	0.00239556	3958	0.00176331	399	0.000517142
C27092T	1	0.00111982	484	0.000932033	1698	0.000756468	278	0.000360315
C2710T	1	0.00111982	603	0.00116119	2645	0.00117836	271	0.000351242
C27131T	4	0.00447928	335	0.000645105	3416	0.00152185	305	0.000395309
C27154Y	1	0.00111982	0	0	2	8.91011e-07	1	1.2961e-06
C27186Y	1	0.00111982	0	0	1	4.45505e-07	0	0
C27247T	1	0.00111982	899	0.00173119	4193	0.001868	399	0.000517142
C27275-	1	0.00111982	238	0.000458314	1806	0.000804583	377	0.000488628
C27276-	1	0.00111982	238	0.000458314	1803	0.000803246	377	0.000488628
C27286-	1	0.00111982	233	0.000448685	1981	0.000882546	371	0.000480851
C27294T	3	0.00335946	1444	0.00278069	3933	0.00175217	368	0.000476963
C27303Y	1	0.00111982	0	0	0	0	4	5.18438e-06
C27323A	1	0.00111982	0	0	7	3.11854e-06	4	5.18438e-06
C27331T	1	0.00111982	21	4.04394e-05	122	5.43517e-05	20	2.59219e-05
C27389T	11	0.012318	4920	0.00947438	11692	0.00520885	1861	0.00241203
C27393T	1	0.00111982	1155	0.00222417	10333	0.00460341	647	0.000838574
C27406T	1	0.00111982	435	0.000837674	714	0.000318091	87	0.00011276
C27434T	2	0.00223964	1059	0.0020393	6014	0.00267927	345	0.000447153
C27450T	2	0.00223964	2	3.85138e-06	125	5.56882e-05	14	1.81453e-05
C27476Y	1	0.00111982	35	6.73991e-05	129	5.74702e-05	44	5.70282e-05
C27493T	1	0.00111982	1221	0.00235126	4780	0.00212952	215	0.000278661
C274T	2	0.00223964	244	0.000469868	642	0.000286014	202	0.000261811
C27513T	4	0.00447928	5853	0.0112711	6600	0.00294034	578	0.000749143
C27526T	2	0.00223964	158	0.000304259	11055	0.00492506	52	6.7397e-05
C27532T	1	0.00111982	800	0.00154055	2070	0.000922196	429	0.000556025
C27542G	1	0.00111982	0	0	6	2.67303e-06	0	0
C27549T	2	0.00223964	335	0.000645105	2676	0.00119217	302	0.000391421
C27575T	2	0.00223964	773	0.00148856	2506	0.00111644	107	0.000138682
C27577T	4	0.00447928	9922	0.0191067	6811	0.00303434	347	0.000449745
C27584-	2	0.00223964	1990	0.00383212	31399	0.0139884	1247	0.00161623
C27590-	2	0.00223964	1594	0.00306955	31325	0.0139555	955	0.00123777
C27590T	2	0.00223964	76	0.000146352	1136	0.000506094	16	2.07375e-05
C27595-	2	0.00223964	1514	0.00291549	31278	0.0139345	912	0.00118204
C27596-	2	0.00223964	1513	0.00291357	31226	0.0139113	906	0.00117426
C27600-	2	0.00223964	1494	0.00287698	30714	0.0136833	911	0.00118074
C27603-	2	0.00223964	1501	0.00289046	30893	0.013763	916	0.00118722
C27610-	2	0.00223964	1309	0.00252073	26839	0.0119569	881	0.00114186
C27610T	1	0.00111982	782	0.00150589	15755	0.00701894	449	0.000581947
C27612-	2	0.00223964	1306	0.00251495	26794	0.0119369	868	0.00112501
C27615-	2	0.00223964	1327	0.00255539	26669	0.0118812	862	0.00111723
C27619-	2	0.00223964	1303	0.00250917	25947	0.0115595	712	0.00092282
C27625T	2	0.00223964	684	0.00131717	3142	0.00139978	163	0.000211264
C27630T	2	0.00223964	906	0.00174467	2682	0.00119485	483	0.000626014
C27644G	1	0.00111982	28	5.39193e-05	27	1.20286e-05	3	3.88829e-06
C27649T	1	0.00111982	157	0.000302333	5909	0.00263249	88	0.000114056
C27697T	1	0.00111982	170	0.000327367	343	0.000152808	69	8.94306e-05
C27732T	2	0.00223964	714	0.00137494	327	0.00014568	26	3.36985e-05
C27737T	3	0.00335946	481	0.000926256	2875	0.00128083	126	0.000163308
C2773T	1	0.00111982	115	0.000221454	1349	0.000600987	157	0.000203487
C27752-	3	0.00335946	563	0.00108416	1102	0.000490947	140	0.000181453
C27752Y	1	0.00111982	20	3.85138e-05	201	8.95466e-05	54	6.99892e-05
C27799T	1	0.00111982	17	3.27367e-05	96	4.27685e-05	12	1.55531e-05
C27800M	1	0.00111982	2	3.85138e-06	1	4.45505e-07	1	1.2961e-06
C27881T	2	0.00223964	2127	0.00409594	5728	0.00255185	426	0.000552137
C27903Y	1	0.00111982	2	3.85138e-06	17	7.57359e-06	2	2.59219e-06
C27923T	5	0.0055991	561	0.00108031	773	0.000344376	262	0.000339577
C27944T	3	0.00335946	536	0.00103217	3567	0.00158912	260	0.000336985
C27970T	2	0.00223964	42	8.08789e-05	837	0.000372888	193	0.000250146
C27972T	786	0.880179	515963	0.993584	1641	0.000731074	318	0.000412158
C27972Y	1	0.00111982	161	0.000310036	57	2.53938e-05	16	2.07375e-05
C28000T	1	0.00111982	398	0.000766424	1733	0.000772061	111	0.000143867
C28011T	1	0.00111982	423	0.000814566	523	0.000232999	37	4.79555e-05
C28045T	3	0.00335946	475	0.000914702	4995	0.0022253	773	0.00100188
C28054T	1	0.00111982	520	0.00100136	4620	0.00205823	206	0.000266996
C28093Y	1	0.00111982	162	0.000311961	690	0.000307399	32	4.14751e-05
C28102T	1	0.00111982	62	0.000119393	891	0.000396945	41	5.31399e-05
C28103T	1	0.00111982	15	2.88853e-05	207	9.22196e-05	33	4.27712e-05
C28121T	3	0.00335946	319	0.000614294	307	0.00013677	50	6.48048e-05
C28153A	1	0.00111982	2	3.85138e-06	74	3.29674e-05	11	1.42571e-05
C28163T	1	0.00111982	103	0.000198346	757	0.000337248	117	0.000151643
C28164T	2	0.00223964	22	4.23651e-05	589	0.000262403	11	1.42571e-05
C28236-	1	0.00111982	114	0.000219528	53	2.36118e-05	2	2.59219e-06
C28253T	4	0.00447928	2262	0.00435591	11205	0.00499189	1520	0.00197007
C28291T	1	0.00111982	417	0.000803012	4330	0.00192904	257	0.000333097
C28310A	1	0.00111982	86	0.000165609	776	0.000345712	19	2.46258e-05
C28310T	4	0.00447928	672	0.00129406	1261	0.000561782	199	0.000257923
C28313T	2	0.00223964	2620	0.0050453	2029	0.00090393	223	0.000289029
C28344T	1	0.00111982	128	0.000246488	1410	0.000628163	223	0.000289029
C28399T	8	0.00895857	121	0.000233008	1265	0.000563564	207	0.000268292
C28399Y	1	0.00111982	4	7.70275e-06	27	1.20286e-05	14	1.81453e-05
C2842G	1	0.00111982	0	0	0	0	4	5.18438e-06
C2842T	1	0.00111982	404	0.000777978	2969	0.00132271	221	0.000286437
C28512G	5	0.0055991	26	5.00679e-05	43	1.91567e-05	29	3.75868e-05
C28531T	3	0.00335946	588	0.0011323	1773	0.000789881	1057	0.00136997
C28606T	1	0.00111982	387	0.000745241	2778	0.00123761	302	0.000391421
C28617Y	1	0.00111982	2	3.85138e-06	2	8.91011e-07	0	0
C28657T	3	0.00335946	1452	0.0027961	9011	0.00401445	811	0.00105113
C28674T	1	0.00111982	271	0.000521861	715	0.000318536	493	0.000638975
C28677T	1	0.00111982	1772	0.00341232	9417	0.00419532	934	0.00121055
C28687T	1	0.00111982	410	0.000789532	990	0.00044105	71	9.20228e-05
C28695T	1	0.00111982	338	0.000650882	1485	0.000661575	393	0.000509366
C28706T	2	0.00223964	824	0.00158677	1251	0.000557327	338	0.00043808
C28717T	4	0.00447928	219	0.000421726	452	0.000201368	139	0.000180157
C28725T	2	0.00223964	1326	0.00255346	3486	0.00155303	321	0.000416047
C28728T	1	0.00111982	460	0.000885816	975	0.000434368	145	0.000187934
C28737T	1	0.00111982	572	0.00110149	791	0.000352395	151	0.00019571
C28744T	1	0.00111982	495	0.000953215	3378	0.00150492	1328	0.00172122
C2878Y	1	0.00111982	1	1.92569e-06	25	1.11376e-05	9	1.16649e-05
C28791Y	1	0.00111982	10	1.92569e-05	36	1.60382e-05	8	1.03688e-05
C28846T	1	0.00111982	154	0.000296556	2548	0.00113515	455	0.000589724
C28849T	5	0.0055991	533	0.00102639	2168	0.000965856	757	0.000981144
C28854T	57	0.0638298	424	0.000816492	2615	0.001165	166	0.000215152
C28893A	1	0.00111982	12	2.31083e-05	62	2.76213e-05	1	1.2961e-06
C28893M	1	0.00111982	0	0	1	4.45505e-07	0	0
C28905Y	1	0.00111982	8	1.54055e-05	32	1.42562e-05	17	2.20336e-05
C28928Y	3	0.00335946	20	3.85138e-05	64	2.85123e-05	9	1.16649e-05
C28932T	8	0.00895857	19	3.65881e-05	50	2.22753e-05	7	9.07267e-06
C28943T	2	0.00223964	17	3.27367e-05	166	7.39539e-05	27	3.49946e-05
C28961T	1	0.00111982	374	0.000720207	4880	0.00217407	238	0.000308471
C28977-	1	0.00111982	103	0.000198346	0	0	1	1.2961e-06
C28977T	786	0.880179	516616	0.994841	67	2.98489e-05	2	2.59219e-06
C29007T	1	0.00111982	87	0.000167535	303	0.000134988	50	6.48048e-05
C29022T	3	0.00335946	20	3.85138e-05	205	9.13286e-05	44	5.70282e-05
C2902T	3	0.00335946	1073	0.00206626	2147	0.0009565	10282	0.0133265
C29034Y	6	0.00671892	21	4.04394e-05	172	7.66269e-05	4	5.18438e-06
C29077T	16	0.0179171	780	0.00150204	2799	0.00124697	431	0.000558617
C29085T	1	0.00111982	1766	0.00340076	1652	0.000735975	481	0.000623422
C29109T	1	0.00111982	44	8.47303e-05	249	0.000110931	128	0.0001659
C29118Y	1	0.00111982	5	9.62844e-06	8	3.56404e-06	4	5.18438e-06
C29137Y	1	0.00111982	1	1.92569e-06	28	1.24741e-05	2	2.59219e-06
C29144T	2	0.00223964	616	0.00118622	3311	0.00147507	447	0.000579355
C29149T	1	0.00111982	1204	0.00231853	1489	0.000663357	283	0.000366795
C29160Y	1	0.00111982	6	1.15541e-05	39	1.73747e-05	8	1.03688e-05
C29200T	3	0.00335946	774	0.00149048	5370	0.00239236	337	0.000436784
C29272T	21	0.0235162	7030	0.0135376	4547	0.00202571	501	0.000649344
C29272Y	2	0.00223964	34	6.54734e-05	85	3.7868e-05	19	2.46258e-05
C29274T	1	0.00111982	684	0.00131717	1586	0.000706571	303	0.000392717
C29274Y	1	0.00111982	20	3.85138e-05	85	3.7868e-05	18	2.33297e-05
C29281T	3	0.00335946	349	0.000672065	679	0.000302498	56	7.25814e-05
C29296T	1	0.00111982	1044	0.00201042	6776	0.00301874	447	0.000579355
C292T	1	0.00111982	2165	0.00416911	1084	0.000482928	123	0.00015942
C29323T	1	0.00111982	13	2.50339e-05	127	5.65792e-05	30	3.88829e-05
C29353T	2	0.00223964	1261	0.00242829	3699	0.00164792	344	0.000445857
C29362T	1	0.00111982	296	0.000570004	1589	0.000707908	54	6.99892e-05
C29370T	2	0.00223964	743	0.00143079	5610	0.00249928	494	0.000640271
C29376T	4	0.00447928	48	9.2433e-05	640	0.000285123	70	9.07267e-05
C2937Y	1	0.00111982	12	2.31083e-05	31	1.38107e-05	13	1.68492e-05
C29386T	2	0.00223964	113	0.000217603	541	0.000241018	40	5.18438e-05
C2939M	1	0.00111982	0	0	1	4.45505e-07	0	0
C2939Y	1	0.00111982	11	2.11826e-05	49	2.18298e-05	12	1.55531e-05
C29445T	25	0.0279955	441	0.000849228	1755	0.000781862	315	0.00040827
C29445Y	1	0.00111982	7	1.34798e-05	28	1.24741e-05	10	1.2961e-05
C29466T	4	0.00447928	2705	0.00520899	2081	0.000927097	276	0.000357722
C29466Y	1	0.00111982	29	5.58449e-05	63	2.80668e-05	6	7.77657e-06
C29485T	1	0.00111982	65	0.00012517	541	0.000241018	46	5.96204e-05
C29509T	1	0.00111982	1177	0.00226653	136646	0.0608765	425	0.000550841
C29518T	1	0.00111982	512	0.000985952	1943	0.000865617	284	0.000368091
C29520Y	1	0.00111982	11	2.11826e-05	57	2.53938e-05	17	2.20336e-05
C29545T	2	0.00223964	356	0.000685545	2697	0.00120153	281	0.000364203
C29555T	2	0.00223964	1521	0.00292897	5956	0.00265343	835	0.00108224
C29580T	1	0.00111982	512	0.000985952	4533	0.00201948	247	0.000320136
C29580Y	1	0.00111982	6	1.15541e-05	43	1.91567e-05	13	1.68492e-05
C29614T	5	0.0055991	2184	0.0042057	10430	0.00464662	1638	0.002123
C29614Y	1	0.00111982	52	0.000100136	229	0.000102021	56	7.25814e-05
C29627T	1	0.00111982	472	0.000908925	3464	0.00154323	495	0.000641567
C29642T	1	0.00111982	1953	0.00376087	3911	0.00174237	879	0.00113927
C29666T	1	0.00111982	685	0.0013191	6378	0.00284143	442	0.000572874
C29679T	2	0.00223964	362	0.000697099	4502	0.00200567	220	0.000285141
C29708T	1	0.00111982	646	0.00124399	3573	0.00159179	365	0.000473075
C29719G	1	0.00111982	0	0	8	3.56404e-06	1	1.2961e-06
C29719T	3	0.00335946	163	0.000313887	1184	0.000527478	127	0.000164604
C29721T	1	0.00111982	443	0.00085308	2116	0.000942689	119	0.000154235
C29724-	4	0.00447928	72	0.00013865	433	0.000192904	219	0.000283845
C29724T	1	0.00111982	562	0.00108224	1165	0.000519014	247	0.000320136
C29730-	6	0.00671892	904	0.00174082	2719	0.00121133	4962	0.00643123
C29730T	4	0.00447928	314	0.000604666	683	0.00030428	283	0.000366795
C29732-	6	0.00671892	988	0.00190258	2756	0.00122781	4885	0.00633143
C29732T	1	0.00111982	152	0.000292705	483	0.000215179	291	0.000377164
C29733-	6	0.00671892	1027	0.00197768	2764	0.00123138	4919	0.00637549
C29733M	1	0.00111982	4	7.70275e-06	14	6.23707e-06	2	2.59219e-06
C29733T	1	0.00111982	779	0.00150011	6911	0.00307889	573	0.000742663
C29738-	6	0.00671892	2585	0.0049779	5512	0.00245563	36172	0.0468824
C29738T	3	0.00335946	410	0.000789532	10652	0.00474552	303	0.000392717
C29739-	6	0.00671892	2626	0.00505686	5539	0.00246765	36187	0.0469018
C29739Y	1	0.00111982	7	1.34798e-05	27	1.20286e-05	11	1.42571e-05
C2973T	1	0.00111982	617	0.00118815	4864	0.00216694	394	0.000510662
C29741-	6	0.00671892	2646	0.00509537	5547	0.00247122	36157	0.0468629
C29743-	6	0.00671892	2755	0.00530527	5546	0.00247077	36160	0.0468668
C29743T	4	0.00447928	1432	0.00275758	1176	0.000523914	2031	0.00263237
C29750-	7	0.00783875	2241	0.00431547	5044	0.00224713	36047	0.0467204
C29754-	6	0.00671892	1817	0.00349897	11629	0.00518078	36117	0.0468111
C29762-	7	0.00783875	1265	0.00243599	6596	0.00293855	5353	0.006938
C29769T	2	0.00223964	771	0.00148471	4550	0.00202705	665	0.000861904
C29769Y	1	0.00111982	39	7.51018e-05	117	5.21241e-05	26	3.36985e-05
C29870A	7	0.00783875	3476	0.00669369	28534	0.012712	3185	0.00412806
C29870M	6	0.00671892	1741	0.00335262	8280	0.00368878	265	0.000343465
C2997T	1	0.00111982	108	0.000207974	807	0.000359523	128	0.0001659
C3037T	875	0.979843	518372	0.998223	2234317	0.9954	767582	0.99486
C3096T	2	0.00223964	2063	0.00397269	12254	0.00545922	1175	0.00152291
C3140T	8	0.00895857	922	0.00177548	3927	0.0017495	238	0.000308471
C3156T	1	0.00111982	189	0.000363955	1472	0.000655784	153	0.000198303
C3156Y	1	0.00111982	25	4.81422e-05	70	3.11854e-05	4	5.18438e-06
C3162T	1	0.00111982	65	0.00012517	407	0.000181321	94	0.000121833
C3165T	2	0.00223964	125	0.000240711	803	0.000357741	100	0.00012961
C3241T	4	0.00447928	266	0.000512233	898	0.000400064	71642	0.0928549
C3253T	2	0.00223964	202	0.000388989	402	0.000179093	70	9.07267e-05
C3261T	1	0.00111982	899	0.00173119	4146	0.00184707	456	0.00059102
C3264G	1	0.00111982	0	0	1	4.45505e-07	0	0
C3264T	2	0.00223964	438	0.000843451	2618	0.00116633	276	0.000357722
C3267T	789	0.883539	518253	0.997993	2043	0.000910167	222	0.000287733
C3267Y	1	0.00111982	75	0.000144427	70	3.11854e-05	7	9.07267e-06
C3276Y	1	0.00111982	1	1.92569e-06	13	5.79157e-06	3	3.88829e-06
C3318Y	1	0.00111982	2	3.85138e-06	21	9.35561e-06	5	6.48048e-06
C3365T	1	0.00111982	72	0.00013865	967	0.000430804	170	0.000220336
C337T	2	0.00223964	1796	0.00345854	7576	0.00337515	1022	0.00132461
C3448T	2	0.00223964	208	0.000400543	262	0.000116722	35	4.53633e-05
C344T	1	0.00111982	252	0.000485273	1211	0.000539507	242	0.000313655
C346T	1	0.00111982	749	0.00144234	5669	0.00252557	881	0.00114186
C3515A	1	0.00111982	19	3.65881e-05	1	4.45505e-07	4	5.18438e-06
C3587Y	1	0.00111982	16	3.0811e-05	48	2.13843e-05	11	1.42571e-05
C3589T	1	0.00111982	446	0.000858857	1655	0.000737311	170	0.000220336
C3593T	2	0.00223964	47	9.05073e-05	341	0.000151917	74	9.59111e-05
C3619T	4	0.00447928	945	0.00181977	4437	0.00197671	454	0.000588427
C366T	1	0.00111982	71	0.000136724	203	9.04376e-05	25	3.24024e-05
C3683Y	1	0.00111982	0	0	4	1.78202e-06	0	0
C36Y	2	0.00223964	26	5.00679e-05	32	1.42562e-05	1	1.2961e-06
C3717T	1	0.00111982	215	0.000414023	1434	0.000638855	275	0.000356426
C3768T	1	0.00111982	656	0.00126325	3815	0.0016996	502	0.00065064
C3787T	2	0.00223964	1805	0.00347587	2319	0.00103313	570	0.000738775
C37T	1	0.00111982	43	8.28046e-05	603	0.00026864	24	3.11063e-05
C37Y	1	0.00111982	5	9.62844e-06	119	5.30151e-05	3	3.88829e-06
C3828T	8	0.00895857	964	0.00185636	4043	0.00180118	503	0.000651936
C3874T	2	0.00223964	873	0.00168113	4023	0.00179227	305	0.000395309
C3876T	2	0.00223964	60	0.000115541	624	0.000277995	98	0.000127017
C3912T	1	0.00111982	41	7.89532e-05	398	0.000177311	60	7.77657e-05
C3923T	1	0.00111982	260	0.000500679	4065	0.00181098	275	0.000356426
C3924T	1	0.00111982	747	0.00143849	2087	0.00092977	85	0.000110168
C3927T	1	0.00111982	33	6.35477e-05	223	9.93477e-05	59	7.64696e-05
C3927Y	1	0.00111982	5	9.62844e-06	10	4.45505e-06	4	5.18438e-06
C398Y	1	0.00111982	20	3.85138e-05	79	3.51949e-05	12	1.55531e-05
C3990T	1	0.00111982	218	0.0004198	1093	0.000486937	235	0.000304582
C3992A	3	0.00335946	1	1.92569e-06	65	2.89578e-05	17	2.20336e-05
C4002T	3	0.00335946	291	0.000560375	1237	0.00055109	161	0.000208671
C4010T	1	0.00111982	111	0.000213751	1010	0.00044996	88	0.000114056
C4155T	1	0.00111982	36	6.93248e-05	603	0.00026864	50	6.48048e-05
C4158T	2	0.00223964	533	0.00102639	6989	0.00311364	1844	0.00239
C4158Y	2	0.00223964	37	7.12504e-05	133	5.92522e-05	28	3.62907e-05
C4230Y	1	0.00111982	8	1.54055e-05	13	5.79157e-06	2	2.59219e-06
C4276T	1	0.00111982	1614	0.00310806	5257	0.00234202	849	0.00110039
C4276Y	1	0.00111982	31	5.96963e-05	83	3.69769e-05	27	3.49946e-05
C4320T	2	0.00223964	624	0.00120163	6341	0.00282495	538	0.000697299
C4331T	2	0.00223964	1025	0.00197383	6342	0.00282539	562	0.000728406
C4433Y	1	0.00111982	0	0	1	4.45505e-07	0	0
C4438T	1	0.00111982	318	0.000612369	1096	0.000488274	207	0.000268292
C4449Y	1	0.00111982	0	0	6	2.67303e-06	2	2.59219e-06
C4456T	3	0.00335946	2967	0.00571352	9253	0.00412226	481	0.000623422
C4467T	1	0.00111982	183	0.000352401	213	9.48926e-05	23	2.98102e-05
C449T	1	0.00111982	14	2.69596e-05	4597	0.00204799	76	9.85033e-05
C44Y	1	0.00111982	9	1.73312e-05	78	3.47494e-05	42	5.4436e-05
C4543T	3	0.00335946	1456	0.0028038	3250	0.00144789	317	0.000410862
C4551T	1	0.00111982	268	0.000516084	4775	0.00212729	230	0.000298102
C4586T	1	0.00111982	556	0.00107068	3412	0.00152006	512	0.000663601
C4633T	2	0.00223964	218	0.0004198	2020	0.000899921	193	0.000250146
C4704T	1	0.00111982	279	0.000537267	366	0.000163055	51	6.61009e-05
C4752T	1	0.00111982	779	0.00150011	3155	0.00140557	523	0.000677858
C4784T	1	0.00111982	2075	0.0039958	1645	0.000732856	372	0.000482148
C4795T	3	0.00335946	414	0.000797235	6126	0.00272917	914	0.00118463
C4815T	1	0.00111982	391	0.000752944	1299	0.000578711	135	0.000174973
C4832T	2	0.00223964	481	0.000926256	4509	0.00200878	268	0.000347354
C4876T	2	0.00223964	37	7.12504e-05	310	0.000138107	61	7.90618e-05
C4886T	4	0.00447928	171	0.000329293	726	0.000323437	107	0.000138682
C4897T	1	0.00111982	127	0.000244562	3491	0.00155526	328	0.000425119
C4900T	1	0.00111982	12322	0.0237283	863	0.000384471	71	9.20228e-05
C4921T	1	0.00111982	90	0.000173312	185	8.24185e-05	162	0.000209967
C492T	1	0.00111982	12	2.31083e-05	205	9.13286e-05	115	0.000149051
C5002Y	1	0.00111982	5	9.62844e-06	81	3.60859e-05	1	1.2961e-06
C5020T	1	0.00111982	560	0.00107839	596	0.000265521	113	0.000146459
C5025T	1	0.00111982	2023	0.00389567	1130	0.000503421	4017	0.00520642
C5051T	1	0.00111982	182	0.000350475	670	0.000298489	73	9.4615e-05
C512-	1	0.00111982	867	0.00166957	19299	0.00859781	9349	0.0121172
C5144T	3	0.00335946	2175	0.00418837	7469	0.00332748	517	0.000670081
C5173T	3	0.00335946	290	0.000558449	2252	0.00100328	167	0.000216448
C5175T	1	0.00111982	376	0.000724059	1346	0.00059965	1320	0.00171085
C5183T	5	0.0055991	1264	0.00243407	4874	0.00217139	685	0.000887826
C5192T	2	0.00223964	1189	0.00228964	3279	0.00146081	281	0.000364203
C5284T	4	0.00447928	2835	0.00545932	4447	0.00198116	428	0.000554729
C5310T	5	0.0055991	839	0.00161565	3441	0.00153298	329	0.000426415
C5339T	1	0.00111982	151	0.000290779	2213	0.000985903	279	0.000361611
C5351Y	1	0.00111982	0	0	0	0	0	0
C5365Y	1	0.00111982	25	4.81422e-05	71	3.16309e-05	21	2.7218e-05
C5388A	782	0.8757	519295	1	968	0.000431249	8	1.03688e-05
C5388M	1	0.00111982	0	0	16	7.12809e-06	1	1.2961e-06
C5392T	1	0.00111982	617	0.00118815	10097	0.00449827	642	0.000832093
C5416T	1	0.00111982	21	4.04394e-05	172	7.66269e-05	42	5.4436e-05
C541T	1	0.00111982	214	0.000412097	529	0.000235672	93	0.000120537
C5497T	1	0.00111982	719	0.00138457	7972	0.00355157	377	0.000488628
C5512T	2	0.00223964	1736	0.00334299	11138	0.00496204	1371	0.00177695
C5717T	3	0.00335946	80	0.000154055	1129	0.000502976	46	5.96204e-05
C5724Y	1	0.00111982	0	0	53	2.36118e-05	6	7.77657e-06
C5784T	1	0.00111982	265	0.000510307	9411	0.00419265	350	0.000453633
C5796T	1	0.00111982	43	8.28046e-05	238	0.00010603	33	4.27712e-05
C5806T	2	0.00223964	624	0.00120163	2271	0.00101174	332	0.000430304
C5812T	2	0.00223964	1114	0.00214522	20776	0.00925582	535	0.000693411
C5822T	2	0.00223964	563	0.00108416	2659	0.0011846	1144	0.00148273
C5822Y	1	0.00111982	25	4.81422e-05	58	2.58393e-05	38	4.92516e-05
C5833T	1	0.00111982	109	0.0002099	564	0.000251265	159	0.000206079
C583T	1	0.00111982	966	0.00186021	5630	0.0025082	365	0.000473075
C5842T	1	0.00111982	309	0.000595038	240	0.000106921	65	8.42462e-05
C5842Y	1	0.00111982	2	3.85138e-06	8	3.56404e-06	0	0
C584Y	1	0.00111982	1	1.92569e-06	38	1.69292e-05	29	3.75868e-05
C5907T	1	0.00111982	1001	0.00192761	1912	0.000851806	298	0.000386237
C593T	2	0.00223964	954	0.00183711	4643	0.00206848	488	0.000632495
C5944T	2	0.00223964	33287	0.0641004	458	0.000204041	98	0.000127017
C5944Y	1	0.00111982	4852	0.00934344	27	1.20286e-05	4	5.18438e-06
C5974T	3	0.00335946	426	0.000820343	1359	0.000605442	783	0.00101484
C5986T	779	0.87234	514305	0.990391	2427	0.00108124	432	0.000559913
C5986Y	1	0.00111982	82	0.000157906	65	2.89578e-05	13	1.68492e-05
C6026T	1	0.00111982	340	0.000654734	6806	0.00303211	588	0.000762104
C6027T	1	0.00111982	462	0.000889668	3189	0.00142072	771	0.00099929
C6040T	2	0.00223964	2363	0.0045504	186582	0.0831233	483	0.000626014
C6070T	2	0.00223964	655	0.00126133	3201	0.00142606	311	0.000403086
C6070Y	1	0.00111982	18	3.46624e-05	56	2.49483e-05	18	2.33297e-05
C6092Y	1	0.00111982	0	0	0	0	0	0
C6117T	1	0.00111982	19	3.65881e-05	201	8.95466e-05	26	3.36985e-05
C6196M	1	0.00111982	0	0	4	1.78202e-06	0	0
C6196Y	1	0.00111982	26	5.00679e-05	273	0.000121623	26	3.36985e-05
C6258T	1	0.00111982	388	0.000747167	803	0.000357741	82	0.00010628
C6286T	7	0.00783875	688	0.00132487	2465	0.00109817	405	0.000524919
C6310Y	1	0.00111982	21	4.04394e-05	168	7.48449e-05	16	2.07375e-05
C6312T	2	0.00223964	1093	0.00210478	2635	0.00117391	522	0.000676562
C6317T	2	0.00223964	1079	0.00207782	1985	0.000884328	555	0.000719333
C6318T	1	0.00111982	254	0.000489125	1165	0.000519014	86	0.000111464
C6327T	1	0.00111982	99	0.000190643	201	8.95466e-05	43	5.57321e-05
C6336T	1	0.00111982	1121	0.0021587	3432	0.00152897	435	0.000563802
C6380T	3	0.00335946	157	0.000302333	525	0.00023389	158	0.000204783
C6384T	4	0.00447928	21	4.04394e-05	371	0.000165282	28	3.62907e-05
C6402Y	2	0.00223964	25	4.81422e-05	1096	0.000488274	65	8.42462e-05
C6408T	5	0.0055991	143	0.000275373	31828	0.0141795	38	4.92516e-05
C6445T	31	0.0347144	241	0.000464091	1952	0.000869626	195	0.000252739
C6494Y	1	0.00111982	0	0	4	1.78202e-06	0	0
C6538T	3	0.00335946	227	0.000437131	1676	0.000746667	269	0.00034865
C6539T	8	0.00895857	1260	0.00242637	7975	0.00355291	396	0.000513254
C6541T	5	0.0055991	391	0.000752944	3885	0.00173079	383	0.000496405
C6548T	1	0.00111982	93	0.000179089	637	0.000283787	126	0.000163308
C6573T	2	0.00223964	1506	0.00290009	4991	0.00222352	304	0.000394013
C664T	2	0.00223964	98	0.000188717	3142	0.00139978	240	0.000311063
C66T	2	0.00223964	591	0.00113808	2014	0.000897248	219	0.000283845
C6701T	8	0.00895857	435	0.000837674	2321	0.00103402	263	0.000340873
C6701Y	1	0.00111982	23	4.42908e-05	90	4.00955e-05	11	1.42571e-05
C6723T	3	0.00335946	265	0.000510307	2065	0.000919969	132	0.000171085
C6730T	2	0.00223964	349	0.000672065	11519	0.00513178	202	0.000261811
C6752Y	1	0.00111982	5	9.62844e-06	16	7.12809e-06	1	1.2961e-06
C6781T	2	0.00223964	564	0.00108609	3358	0.00149601	568	0.000736182
C678T	2	0.00223964	92	0.000177163	2822	0.00125722	69	8.94306e-05
C6807T	1	0.00111982	100	0.000192569	386	0.000171965	34	4.40673e-05
C6813T	5	0.0055991	1554	0.00299252	1032	0.000459762	127	0.000164604
C6813Y	1	0.00111982	42	8.08789e-05	32	1.42562e-05	10	1.2961e-05
C683T	1	0.00111982	846	0.00162913	5311	0.00236608	808	0.00104725
C683Y	2	0.00223964	44	8.47303e-05	194	8.6428e-05	39	5.05477e-05
C6843T	1	0.00111982	650	0.0012517	1331	0.000592968	213	0.000276068
C6883T	1	0.00111982	252	0.000485273	3956	0.00176242	165	0.000213856
C690-	1	0.00111982	956	0.00184096	18288	0.0081474	3832	0.00496664
C6968T	19	0.0212766	3756	0.00723288	5097	0.00227074	410	0.000531399
C6982T	1	0.00111982	581	0.00111882	3289	0.00146527	163	0.000211264
C6990T	3	0.00335946	902	0.00173697	4751	0.0021166	348	0.000451041
C703T	1	0.00111982	94	0.000181015	1976	0.000880319	104	0.000134794
C706T	1	0.00111982	274	0.000527638	711	0.000316754	191	0.000247554
C7086Y	1	0.00111982	21	4.04394e-05	66	2.94034e-05	13	1.68492e-05
C7104T	1	0.00111982	174	0.00033507	864	0.000384917	74	9.59111e-05
C7113T	1	0.00111982	618	0.00119008	3423	0.00152496	309	0.000400494
C7113Y	1	0.00111982	47	9.05073e-05	102	4.54415e-05	11	1.42571e-05
C7165T	1	0.00111982	531	0.00102254	2334	0.00103981	278	0.000360315
C7262T	1	0.00111982	9	1.73312e-05	1118	0.000498075	13	1.68492e-05
C7267T	3	0.00335946	631	0.00121511	3984	0.00177489	529	0.000685635
C7279T	1	0.00111982	298	0.000573855	3506	0.00156194	270	0.000349946
C7279Y	1	0.00111982	17	3.27367e-05	62	2.76213e-05	19	2.46258e-05
C7299T	11	0.012318	11642	0.0224189	1700	0.000757359	247	0.000320136
C7303T	1	0.00111982	241	0.000464091	1295	0.000576929	129	0.000167196
C7303Y	1	0.00111982	13	2.50339e-05	45	2.00477e-05	9	1.16649e-05
C7420T	5	0.0055991	1451	0.00279417	11955	0.00532602	620	0.000803579
C7423T	1	0.00111982	63	0.000121318	919	0.000409419	97	0.000125721
C745T	2	0.00223964	964	0.00185636	14431	0.00642909	432	0.000559913
C7471T	6	0.00671892	73	0.000140575	813	0.000362196	193	0.000250146
C7482Y	1	0.00111982	2	3.85138e-06	20	8.91011e-06	7	9.07267e-06
C7528T	4	0.00447928	1353	0.00260546	3063	0.00136458	930	0.00120537
C7600T	5	0.0055991	1001	0.00192761	5765	0.00256834	294	0.000381052
C7703T	2	0.00223964	18	3.46624e-05	914	0.000407192	15	1.94414e-05
C7728T	1	0.00111982	1575	0.00303296	1700	0.000757359	669	0.000867088
C7732T	6	0.00671892	983	0.00189295	2850	0.00126969	291	0.000377164
C7735T	2	0.00223964	2660	0.00512233	5203	0.00231796	433	0.000561209
C7764T	1	0.00111982	3119	0.00600622	6731	0.0029987	347	0.000449745
C7765T	4	0.00447928	852	0.00164069	5631	0.00250864	526	0.000681746
C7834T	1	0.00111982	1025	0.00197383	3655	0.00162832	668	0.000865792
C7843T	1	0.00111982	954	0.00183711	1196	0.000532824	155	0.000200895
C7851T	2	0.00223964	803	0.00154633	704156	0.313705	571	0.000740071
C7869T	24	0.0268757	437	0.000841526	3779	0.00168356	683	0.000885233
C8016T	6	0.00671892	833	0.0016041	2963	0.00132003	284	0.000368091
C8025T	1	0.00111982	128	0.000246488	2819	0.00125588	81	0.000104984
C8043T	1	0.00111982	125	0.000240711	420	0.000187112	74	9.59111e-05
C8047T	1	0.00111982	326	0.000627774	353	0.000157263	40	5.18438e-05
C8090T	1	0.00111982	498	0.000958992	2723	0.00121311	374	0.00048474
C8092T	1	0.00111982	697	0.0013422	4705	0.0020961	344	0.000445857
C8097T	1	0.00111982	57	0.000109764	569	0.000253493	108	0.000139978
C8106T	2	0.00223964	101	0.000194494	2183	0.000972538	107	0.000138682
C8123T	6	0.00671892	1896	0.0036511	937	0.000417439	22	2.85141e-05
C8123Y	1	0.00111982	24	4.62165e-05	24	1.06921e-05	1	1.2961e-06
C815T	1	0.00111982	699	0.00134606	2763	0.00123093	263	0.000340873
C8172T	3	0.00335946	11	2.11826e-05	223	9.93477e-05	44	5.70282e-05
C8208T	4	0.00447928	1150	0.00221454	4593	0.00204621	102	0.000132202
C823A	1	0.00111982	6	1.15541e-05	345	0.000153699	4	5.18438e-06
C823T	1	0.00111982	4918	0.00947053	7009	0.00312255	757	0.000981144
C8240T	3	0.00335946	277	0.000533415	1826	0.000813493	179	0.000232001
C8293T	4	0.00447928	460	0.000885816	4115	0.00183325	394	0.000510662
C829T	1	0.00111982	1228	0.00236474	11971	0.00533314	828	0.00107317
C8320T	5	0.0055991	262	0.00050453	1249	0.000556436	233	0.00030199
C8326T	11	0.012318	607	0.00116889	11461	0.00510594	352	0.000456226
C8326Y	1	0.00111982	30	5.77706e-05	1552	0.000691424	16	2.07375e-05
C8334T	3	0.00335946	108	0.000207974	664	0.000295816	872	0.0011302
C8389T	2	0.00223964	533	0.00102639	2682	0.00119485	267	0.000346058
C8438T	1	0.00111982	51	9.82101e-05	250	0.000111376	70	9.07267e-05
C8481T	1	0.00111982	98	0.000188717	529	0.000235672	28	3.62907e-05
C8510Y	1	0.00111982	2	3.85138e-06	0	0	0	0
C8541T	1	0.00111982	52	0.000100136	1116	0.000497184	29	3.75868e-05
C854T	1	0.00111982	205	0.000394766	674	0.000300271	95	0.000123129
C8655T	6	0.00671892	1478	0.00284617	6493	0.00289267	346	0.000448449
C8660Y	1	0.00111982	13	2.50339e-05	126	5.61337e-05	14	1.81453e-05
C8673T	2	0.00223964	71	0.000136724	783	0.000348831	57	7.38775e-05
C875T	1	0.00111982	157	0.000302333	1637	0.000729292	181	0.000234593
C8760T	1	0.00111982	471	0.000906999	479	0.000213397	68	8.81345e-05
C8818T	2	0.00223964	708	0.00136339	1539	0.000685633	176	0.000228113
C882T	1	0.00111982	118	0.000227231	1511	0.000673159	94	0.000121833
C884T	1	0.00111982	579	0.00111497	6259	0.00278842	350	0.000453633
C8892T	2	0.00223964	51	9.82101e-05	313	0.000139443	101	0.000130906
C8892Y	1	0.00111982	4	7.70275e-06	18	8.0191e-06	4	5.18438e-06
C8917T	2	0.00223964	872	0.0016792	6140	0.0027354	288	0.000373276
C8921T	1	0.00111982	12	2.31083e-05	171	7.61814e-05	15	1.94414e-05
C8947T	4	0.00447928	135	0.000259968	1188	0.00052926	107	0.000138682
C8956T	2	0.00223964	1163	0.00223957	22527	0.0100359	92	0.000119241
C8964T	3	0.00335946	1013	0.00195072	9287	0.00413741	253	0.000327912
C8982T	1	0.00111982	280	0.000539193	2478	0.00110396	226	0.000292918
C9080Y	1	0.00111982	2	3.85138e-06	14	6.23707e-06	4	5.18438e-06
C9096Y	1	0.00111982	5	9.62844e-06	11	4.90056e-06	3	3.88829e-06
C912T	1	0.00111982	552	0.00106298	2607	0.00116143	69	8.94306e-05
C913T	791	0.885778	516512	0.994641	1553	0.00069187	110	0.000142571
C913Y	1	0.00111982	114	0.000219528	52	2.31663e-05	8	1.03688e-05
C9163Y	1	0.00111982	3	5.77706e-06	16	7.12809e-06	4	5.18438e-06
C9170T	1	0.00111982	86	0.000165609	554	0.00024681	128	0.0001659
C9207T	1	0.00111982	79	0.000152129	386	0.000171965	231	0.000299398
C920T	1	0.00111982	1180	0.00227231	2190	0.000975657	169	0.00021904
C9226T	2	0.00223964	298	0.000573855	619	0.000275768	85	0.000110168
C9226Y	1	0.00111982	6	1.15541e-05	19	8.4646e-06	2	2.59219e-06
C9344T	1	0.00111982	993	0.00191221	1620	0.000721719	31509	0.0408387
C934T	1	0.00111982	289	0.000556524	6704	0.00298667	249	0.000322728
C9411Y	1	0.00111982	3	5.77706e-06	25	1.11376e-05	0	0
C9430T	4	0.00447928	4110	0.00791458	10215	0.00455084	612	0.000793211
C9487T	2	0.00223964	144	0.000277299	734	0.000327001	3612	0.0046815
C9532T	4	0.00447928	916	0.00176393	1295	0.000576929	535	0.000693411
C9534T	2	0.00223964	98	0.000188717	964	0.000429467	31388	0.0406818
C9615T	1	0.00111982	19	3.65881e-05	513	0.000228544	38	4.92516e-05
C9638Y	1	0.00111982	1	1.92569e-06	14	6.23707e-06	1	1.2961e-06
C9665Y	1	0.00111982	2	3.85138e-06	24	1.06921e-05	7	9.07267e-06
C9724T	1	0.00111982	425	0.000818417	1619	0.000721273	569	0.000737478
C9745Y	1	0.00111982	2	3.85138e-06	11	4.90056e-06	5	6.48048e-06
C9808T	3	0.00335946	75	0.000144427	562	0.000250374	79	0.000102392
C9857T	2	0.00223964	911	0.0017543	4673	0.00208185	5085	0.00659065
C9886T	2	0.00223964	225	0.00043328	239	0.000106476	42	5.4436e-05
C9936T	1	0.00111982	10	1.92569e-05	298	0.000132761	23	2.98102e-05
C9936Y	1	0.00111982	1	1.92569e-06	6	2.67303e-06	1	1.2961e-06
C9943Y	1	0.00111982	7	1.34798e-05	55	2.45028e-05	13	1.68492e-05
C9962T	1	0.00111982	135	0.000259968	180	8.0191e-05	6	7.77657e-06
C9962Y	1	0.00111982	10	1.92569e-05	5	2.22753e-06	1	1.2961e-06
C9967T	1	0.00111982	843	0.00162335	3652	0.00162699	463	0.000600092
C9994Y	1	0.00111982	0	0	22	9.80112e-06	4	5.18438e-06
G10097A	3	0.00335946	11	2.11826e-05	763	0.000339921	56	7.25814e-05
G10256A	2	0.00223964	3	5.77706e-06	141	6.28163e-05	70	9.07267e-05
G10396C	8	0.00895857	1	1.92569e-06	62	2.76213e-05	4	5.18438e-06
G10425K	1	0.00111982	0	0	0	0	0	0
G10444K	1	0.00111982	2	3.85138e-06	0	0	0	0
G10465A	1	0.00111982	29	5.58449e-05	336	0.00014969	18	2.33297e-05
G10490K	1	0.00111982	0	0	0	0	0	0
G10523C	3	0.00335946	70	0.000134798	2675	0.00119173	107	0.000138682
G10637T	1	0.00111982	0	0	3	1.33652e-06	2	2.59219e-06
G10664A	10	0.0111982	30	5.77706e-05	19	8.4646e-06	4	5.18438e-06
G10704A	1	0.00111982	2	3.85138e-06	22	9.80112e-06	1	1.2961e-06
G10739K	1	0.00111982	0	0	4	1.78202e-06	1	1.2961e-06
G10754A	1	0.00111982	34	6.54734e-05	202	8.99921e-05	7	9.07267e-06
G10754R	1	0.00111982	1	1.92569e-06	5	2.22753e-06	1	1.2961e-06
G10759K	1	0.00111982	0	0	7	3.11854e-06	2	2.59219e-06
G1085C	1	0.00111982	0	0	1	4.45505e-07	0	0
G10870K	1	0.00111982	24	4.62165e-05	294	0.000130979	9	1.16649e-05
G10870T	2	0.00223964	1824	0.00351245	22420	0.00998823	149	0.000193118
G10901K	1	0.00111982	0	0	5	2.22753e-06	1	1.2961e-06
G11083K	2	0.00223964	288	0.000554598	2308	0.00102823	349	0.000452337
G11083T	3	0.00335946	5462	0.0105181	59143	0.0263485	6703	0.00868773
G11165K	1	0.00111982	1	1.92569e-06	2	8.91011e-07	0	0
G11222T	3	0.00335946	1	1.92569e-06	61	2.71758e-05	1	1.2961e-06
G11266T	1	0.00111982	116	0.00022338	713	0.000317645	58	7.51735e-05
G11291-	789	0.883539	509598	0.981327	736	0.000327892	763677	0.989798
G11292-	789	0.883539	509594	0.981319	747	0.000332792	763638	0.989748
G1130T	1	0.00111982	0	0	0	0	0	0
G11317K	1	0.00111982	0	0	1	4.45505e-07	2	2.59219e-06
G11335T	2	0.00223964	271	0.000521861	3671	0.00163545	53	6.86931e-05
G11350A	1	0.00111982	1	1.92569e-06	7	3.11854e-06	0	0
G11426C	3	0.00335946	0	0	0	0	0	0
G1148T	1	0.00111982	127	0.000244562	1942	0.000865171	59	7.64696e-05
G11521C	3	0.00335946	0	0	12	5.34606e-06	1	1.2961e-06
G11528K	1	0.00111982	0	0	3	1.33652e-06	0	0
G1158K	1	0.00111982	0	0	2	8.91011e-07	0	0
G11727A	1	0.00111982	7	1.34798e-05	29	1.29197e-05	28	3.62907e-05
G11876A	1	0.00111982	58	0.00011169	34	1.51472e-05	11	1.42571e-05
G12070T	1	0.00111982	5962	0.011481	1800	0.00080191	114	0.000147755
G12160A	1	0.00111982	16	3.0811e-05	69	3.07399e-05	28	3.62907e-05
G12191K	1	0.00111982	0	0	25	1.11376e-05	2	2.59219e-06
G12191T	1	0.00111982	43	8.28046e-05	2898	0.00129107	26	3.36985e-05
G12322A	3	0.00335946	103	0.000198346	264	0.000117613	91	0.000117945
G12378K	1	0.00111982	1	1.92569e-06	0	0	1	1.2961e-06
G124A	2	0.00223964	3	5.77706e-06	69	3.07399e-05	31	4.0179e-05
G12514T	2	0.00223964	239	0.000460239	1756	0.000782307	67	8.68384e-05
G12726K	1	0.00111982	0	0	0	0	0	0
G12728K	1	0.00111982	0	0	1	4.45505e-07	1	1.2961e-06
G12793K	1	0.00111982	4	7.70275e-06	70	3.11854e-05	4	5.18438e-06
G12795K	1	0.00111982	3	5.77706e-06	3	1.33652e-06	0	0
G1280A	1	0.00111982	47	9.05073e-05	284	0.000126524	57	7.38775e-05
G12849S	1	0.00111982	1	1.92569e-06	0	0	0	0
G12861K	1	0.00111982	6	1.15541e-05	1	4.45505e-07	2	2.59219e-06
G12872K	1	0.00111982	1	1.92569e-06	0	0	0	0
G12887K	1	0.00111982	0	0	1	4.45505e-07	0	0
G12892A	2	0.00223964	123	0.00023686	382	0.000170183	108	0.000139978
G12984K	1	0.00111982	1	1.92569e-06	0	0	0	0
G12988T	1	0.00111982	10	1.92569e-05	822	0.000366205	6	7.77657e-06
G13201T	5	0.0055991	200	0.000385138	3415	0.0015214	42	5.4436e-05
G13213K	1	0.00111982	0	0	1	4.45505e-07	1	1.2961e-06
G13229K	1	0.00111982	0	0	0	0	1	1.2961e-06
G13617T	1	0.00111982	138	0.000265745	1003	0.000446842	86	0.000111464
G13661S	1	0.00111982	0	0	11	4.90056e-06	14	1.81453e-05
G13714A	2	0.00223964	165	0.000317738	137	6.10342e-05	21	2.7218e-05
G13718K	1	0.00111982	0	0	6	2.67303e-06	2	2.59219e-06
G13763T	3	0.00335946	60	0.000115541	247	0.00011004	102	0.000132202
G13812K	1	0.00111982	6	1.15541e-05	42	1.87112e-05	2	2.59219e-06
G13812T	8	0.00895857	297	0.000571929	2112	0.000940907	57	7.38775e-05
G13816K	1	0.00111982	1	1.92569e-06	2	8.91011e-07	0	0
G13897A	1	0.00111982	3	5.77706e-06	26	1.15831e-05	6	7.77657e-06
G13897T	1	0.00111982	809	0.00155788	576	0.000256611	4924	0.00638197
G13958K	1	0.00111982	0	0	38	1.69292e-05	1	1.2961e-06
G13993T	1	0.00111982	50	9.62844e-05	416	0.00018533	13	1.68492e-05
G1401A	1	0.00111982	116	0.00022338	472	0.000210279	90	0.000116649
G14126A	3	0.00335946	53	0.000102061	324	0.000144344	55	7.12853e-05
G14202K	1	0.00111982	0	0	6	2.67303e-06	0	0
G14202T	3	0.00335946	23	4.42908e-05	293	0.000130533	14	1.81453e-05
G14209T	3	0.00335946	94	0.000181015	2273	0.00101263	610	0.000790618
G14244K	1	0.00111982	0	0	1	4.45505e-07	0	0
G14268A	2	0.00223964	47	9.05073e-05	359	0.000159936	3358	0.00435229
G14277K	1	0.00111982	5	9.62844e-06	17	7.57359e-06	5	6.48048e-06
G14452A	1	0.00111982	9	1.73312e-05	312	0.000138998	19	2.46258e-05
G14473K	2	0.00223964	0	0	2	8.91011e-07	0	0
G14497K	1	0.00111982	0	0	0	0	0	0
G14515A	2	0.00223964	3	5.77706e-06	30	1.33652e-05	18	2.33297e-05
G14528-	1	0.00111982	0	0	0	0	0	0
G14557T	1	0.00111982	28	5.39193e-05	101	4.4996e-05	8	1.03688e-05
G14622K	1	0.00111982	5	9.62844e-06	5	2.22753e-06	0	0
G1462K	1	0.00111982	1	1.92569e-06	5	2.22753e-06	0	0
G14653T	5	0.0055991	143	0.000275373	168	7.48449e-05	20	2.59219e-05
G14656T	1	0.00111982	2	3.85138e-06	134	5.96977e-05	10	1.2961e-05
G14772T	1	0.00111982	11	2.11826e-05	90	4.00955e-05	37	4.79555e-05
G14874T	5	0.0055991	462	0.000889668	2220	0.000989022	60	7.77657e-05
G1495T	2	0.00223964	178	0.000342772	1162	0.000517677	35	4.53633e-05
G15016T	1	0.00111982	102	0.00019642	609	0.000271313	12	1.55531e-05
G15066S	1	0.00111982	0	0	0	0	0	0
G15191R	1	0.00111982	0	0	0	0	1	1.2961e-06
G1522K	1	0.00111982	0	0	9	4.00955e-06	0	0
G1524K	1	0.00111982	1	1.92569e-06	2	8.91011e-07	1	1.2961e-06
G15406K	1	0.00111982	3	5.77706e-06	36	1.60382e-05	4	5.18438e-06
G15406T	2	0.00223964	64	0.000123244	1504	0.00067004	18	2.33297e-05
G1550A	3	0.00335946	50	9.62844e-05	224	9.97932e-05	67	8.68384e-05
G15543A	1	0.00111982	150	0.000288853	374	0.000166619	40	5.18438e-05
G15594T	1	0.00111982	356	0.000685545	385	0.00017152	39	5.05477e-05
G15598A	1	0.00111982	4	7.70275e-06	152	6.77168e-05	12	1.55531e-05
G15646A	1	0.00111982	6	1.15541e-05	161	7.17264e-05	87	0.00011276
G15652T	2	0.00223964	487	0.00093781	1262	0.000562228	35	4.53633e-05
G15734T	1	0.00111982	0	0	10	4.45505e-06	1	1.2961e-06
G15766T	1	0.00111982	20	3.85138e-05	1648	0.000734193	25	3.24024e-05
G15907A	3	0.00335946	2	3.85138e-06	295	0.000131424	11	1.42571e-05
G15957T	1	0.00111982	47	9.05073e-05	865	0.000385362	30	3.88829e-05
G15961K	1	0.00111982	2	3.85138e-06	2	8.91011e-07	0	0
G16075T	1	0.00111982	125	0.000240711	5160	0.00229881	51	6.61009e-05
G16182K	1	0.00111982	1	1.92569e-06	1	4.45505e-07	0	0
G16269A	1	0.00111982	772	0.00148663	285	0.000126969	24	3.11063e-05
G16365A	1	0.00111982	61	0.000117467	115	5.12331e-05	16	2.07375e-05
G1640A	2	0.00223964	2	3.85138e-06	67	2.98489e-05	15	1.94414e-05
G16496A	1	0.00111982	5	9.62844e-06	104	4.63326e-05	17	2.20336e-05
G16528T	1	0.00111982	119	0.000229157	587	0.000261512	27	3.49946e-05
G16603K	1	0.00111982	2	3.85138e-06	1	4.45505e-07	0	0
G16741T	2	0.00223964	153	0.00029463	2769	0.0012336	111	0.000143867
G16795K	1	0.00111982	3	5.77706e-06	31	1.38107e-05	1	1.2961e-06
G16853T	1	0.00111982	120	0.000231083	1111	0.000494956	58	7.51735e-05
G16871A	1	0.00111982	55	0.000105913	13	5.79157e-06	4	5.18438e-06
G16874T	1	0.00111982	0	0	1	4.45505e-07	0	0
G1696A	8	0.00895857	7	1.34798e-05	63	2.80668e-05	15	1.94414e-05
G17019T	1	0.00111982	602	0.00115926	7242	0.00322635	157	0.000203487
G17122T	3	0.00335946	481	0.000926256	62784	0.0279706	120	0.000155531
G17189K	1	0.00111982	0	0	0	0	0	0
G17331K	1	0.00111982	0	0	369	0.000164391	5	6.48048e-06
G1742A	1	0.00111982	56	0.000107839	312	0.000138998	31	4.0179e-05
G17562T	2	0.00223964	250	0.000481422	2026	0.000902594	61	7.90618e-05
G17679T	1	0.00111982	541	0.0010418	1753	0.000780971	124	0.000160716
G17753K	1	0.00111982	1	1.92569e-06	1	4.45505e-07	0	0
G17814T	2	0.00223964	3	5.77706e-06	40	1.78202e-05	7	9.07267e-06
G17847A	1	0.00111982	45	8.66559e-05	237	0.000105585	61	7.90618e-05
G17988R	1	0.00111982	11	2.11826e-05	2	8.91011e-07	0	0
G18021A	1	0.00111982	165	0.000317738	191	8.50915e-05	33	4.27712e-05
G18027A	2	0.00223964	3	5.77706e-06	25	1.11376e-05	11	1.42571e-05
G18028T	1	0.00111982	74	0.000142501	1518	0.000676277	36	4.66594e-05
G18079S	1	0.00111982	0	0	0	0	1	1.2961e-06
G18079T	1	0.00111982	339	0.000652808	6241	0.0027804	48	6.22126e-05
G1820A	5	0.0055991	2772	0.00533801	37391	0.0166579	1092	0.00141534
G18241K	1	0.00111982	0	0	0	0	1	1.2961e-06
G18318T	3	0.00335946	100	0.000192569	3711	0.00165327	145	0.000187934
G18332R	1	0.00111982	0	0	4	1.78202e-06	2	2.59219e-06
G1835K	1	0.00111982	1	1.92569e-06	1	4.45505e-07	0	0
G18380K	1	0.00111982	2	3.85138e-06	4	1.78202e-06	0	0
G18412T	3	0.00335946	367	0.000706727	1488	0.000662912	79	0.000102392
G18466K	1	0.00111982	0	0	0	0	0	0
G18583T	3	0.00335946	53	0.000102061	1525	0.000679396	28	3.62907e-05
G18597K	1	0.00111982	0	0	2	8.91011e-07	1	1.2961e-06
G18636T	2	0.00223964	108	0.000207974	418	0.000186221	21	2.7218e-05
G18756T	1	0.00111982	370	0.000712504	2425	0.00108035	184	0.000238482
G18782T	1	0.00111982	105	0.000202197	491	0.000218743	18	2.33297e-05
G18791K	1	0.00111982	2	3.85138e-06	0	0	2	2.59219e-06
G18816A	2	0.00223964	26	5.00679e-05	1784	0.000794782	37	4.79555e-05
G18816T	3	0.00335946	121	0.000233008	2066	0.000920414	96	0.000124425
G18851K	1	0.00111982	0	0	1	4.45505e-07	0	0
G1890T	2	0.00223964	13	2.50339e-05	257	0.000114495	8	1.03688e-05
G18937T	2	0.00223964	161	0.000310036	2239	0.000997486	21	2.7218e-05
G19006K	1	0.00111982	1	1.92569e-06	151	6.72713e-05	1	1.2961e-06
G19021K	1	0.00111982	0	0	2	8.91011e-07	1	1.2961e-06
G19132A	3	0.00335946	20	3.85138e-05	58	2.58393e-05	28	3.62907e-05
G1914A	6	0.00671892	147	0.000283076	605	0.000269531	294	0.000381052
G19388R	1	0.00111982	5	9.62844e-06	3	1.33652e-06	2	2.59219e-06
G19509A	1	0.00111982	5	9.62844e-06	96	4.27685e-05	81	0.000104984
G19509T	3	0.00335946	80	0.000154055	727	0.000323882	53	6.86931e-05
G19525A	1	0.00111982	66	0.000127095	227	0.00010113	33	4.27712e-05
G19542T	2	0.00223964	898	0.00172927	2620	0.00116722	24	3.11063e-05
G1954R	1	0.00111982	2	3.85138e-06	6	2.67303e-06	2	2.59219e-06
G1961T	1	0.00111982	9	1.73312e-05	116	5.16786e-05	8	1.03688e-05
G19666T	1	0.00111982	111	0.000213751	225	0.000100239	10	1.2961e-05
G19851T	3	0.00335946	14	2.69596e-05	145	6.45983e-05	9	1.16649e-05
G19872T	1	0.00111982	384	0.000739464	2848	0.0012688	74	9.59111e-05
G19879A	1	0.00111982	63	0.000121318	131	5.83612e-05	593	0.000768585
G19999T	1	0.00111982	406	0.000781829	3200	0.00142562	1182	0.00153199
G199A	1	0.00111982	22	4.23651e-05	145	6.45983e-05	33	4.27712e-05
G20002T	1	0.00111982	110	0.000211826	1043	0.000464662	47	6.09165e-05
G20014T	1	0.00111982	30	5.77706e-05	3395	0.00151249	19	2.46258e-05
G20033A	1	0.00111982	8	1.54055e-05	218	9.71202e-05	22	2.85141e-05
G20060A	1	0.00111982	6	1.15541e-05	10	4.45505e-06	1	1.2961e-06
G20111K	1	0.00111982	2	3.85138e-06	1	4.45505e-07	0	0
G20134A	1	0.00111982	59	0.000113616	654	0.00029136	57	7.38775e-05
G20274T	3	0.00335946	52	0.000100136	1933	0.000861162	54	6.99892e-05
G20302K	1	0.00111982	0	0	1	4.45505e-07	0	0
G20333A	1	0.00111982	3	5.77706e-06	63	2.80668e-05	20	2.59219e-05
G2036A	1	0.00111982	28	5.39193e-05	81	3.60859e-05	13	1.68492e-05
G20397A	1	0.00111982	40	7.70275e-05	697	0.000310517	201	0.000260515
G20433A	1	0.00111982	12	2.31083e-05	281	0.000125187	19	2.46258e-05
G20438K	1	0.00111982	2	3.85138e-06	18	8.0191e-06	1	1.2961e-06
G20489T	1	0.00111982	152	0.000292705	812	0.00036175	122	0.000158124
G20578K	1	0.00111982	22	4.23651e-05	88	3.92045e-05	12	1.55531e-05
G20578T	5	0.0055991	2171	0.00418067	3600	0.00160382	263	0.000340873
G2060A	2	0.00223964	17	3.27367e-05	106	4.72236e-05	29	3.75868e-05
G20709T	1	0.00111982	44	8.47303e-05	1225	0.000545744	34	4.40673e-05
G20853K	1	0.00111982	1	1.92569e-06	10	4.45505e-06	1	1.2961e-06
G20876K	1	0.00111982	0	0	1	4.45505e-07	2	2.59219e-06
G20899K	1	0.00111982	0	0	1	4.45505e-07	1	1.2961e-06
G20925A	3	0.00335946	15	2.88853e-05	62	2.76213e-05	19	2.46258e-05
G20931T	1	0.00111982	79	0.000152129	842	0.000375115	80	0.000103688
G20937A	1	0.00111982	7	1.34798e-05	422	0.000188003	21	2.7218e-05
G210T	1	0.00111982	5257	0.0101233	2167192	0.965496	618	0.000800987
G21123C	1	0.00111982	6	1.15541e-05	22	9.80112e-06	4	5.18438e-06
G21123S	1	0.00111982	0	0	1	4.45505e-07	0	0
G21123T	9	0.0100784	666	0.00128251	5788	0.00257858	109	0.000141274
G21157A	1	0.00111982	176	0.000338921	783	0.000348831	117	0.000151643
G21168K	1	0.00111982	0	0	1	4.45505e-07	0	0
G2117A	1	0.00111982	28	5.39193e-05	151	6.72713e-05	18	2.33297e-05
G2118K	1	0.00111982	5	9.62844e-06	4	1.78202e-06	2	2.59219e-06
G21255C	11	0.012318	406	0.000781829	4231	0.00188493	355	0.000460114
G21255T	1	0.00111982	959	0.00184673	4035	0.00179761	328	0.000425119
G21296A	4	0.00447928	113	0.000217603	420	0.000187112	259	0.000335689
G21305R	1	0.00111982	46	8.85816e-05	223	9.93477e-05	55	7.12853e-05
G21448A	1	0.00111982	2	3.85138e-06	42	1.87112e-05	3	3.88829e-06
G2144T	1	0.00111982	276	0.00053149	999	0.00044506	165	0.000213856
G21451-	1	0.00111982	0	0	0	0	0	0
G21490K	1	0.00111982	2	3.85138e-06	0	0	0	0
G21491K	1	0.00111982	1	1.92569e-06	2	8.91011e-07	1	1.2961e-06
G216R	1	0.00111982	1	1.92569e-06	8	3.56404e-06	4	5.18438e-06
G21770-	781	0.87458	503241	0.969085	2923	0.00130221	720858	0.934301
G2177R	1	0.00111982	1	1.92569e-06	1	4.45505e-07	2	2.59219e-06
G2177T	1	0.00111982	5	9.62844e-06	120	5.34606e-05	9	1.16649e-05
G21850T	1	0.00111982	225	0.00043328	334	0.000148799	17	2.20336e-05
G2193T	1	0.00111982	21	4.04394e-05	195	8.68735e-05	4	5.18438e-06
G21974C	2	0.00223964	6316	0.0121626	16198	0.0072163	14	1.81453e-05
G21987A	1	0.00111982	39	7.51018e-05	1574084	0.701263	31547	0.0408879
G21987T	1	0.00111982	1502	0.00289238	7	3.11854e-06	0	0
G22026K	1	0.00111982	4	7.70275e-06	20	8.91011e-06	0	0
G22037S	1	0.00111982	0	0	2	8.91011e-07	0	0
G22073C	2	0.00223964	5	9.62844e-06	9	4.00955e-06	0	0
G22093C	1	0.00111982	383	0.000737538	697	0.000310517	95	0.000123129
G22094A	2	0.00223964	108	0.000207974	1629	0.000725728	40	5.18438e-05
G22104C	2	0.00223964	173	0.000333144	773	0.000344376	49	6.35087e-05
G2210T	2	0.00223964	206	0.000396692	605	0.000269531	22	2.85141e-05
G22131K	1	0.00111982	1	1.92569e-06	8	3.56404e-06	0	0
G22203T	1	0.00111982	183	0.000352401	2329	0.00103758	20	2.59219e-05
G22205C	2	0.00223964	89	0.000171386	2041	0.000909276	0	0
G22205R	1	0.00111982	1	1.92569e-06	3	1.33652e-06	0	0
G22216T	1	0.00111982	32	6.1622e-05	268	0.000119395	29	3.75868e-05
G22225T	3	0.00335946	851	0.00163876	4708	0.00209744	114	0.000147755
G22226K	1	0.00111982	10	1.92569e-05	54	2.40573e-05	2	2.59219e-06
G22272K	1	0.00111982	1	1.92569e-06	7	3.11854e-06	0	0
G22289T	1	0.00111982	443	0.00085308	769	0.000342594	89	0.000115353
G22331A	2	0.00223964	52	0.000100136	407	0.000181321	37	4.79555e-05
G22335T	1	0.00111982	276	0.00053149	5343	0.00238034	130	0.000168492
G22343A	1	0.00111982	17	3.27367e-05	119	5.30151e-05	55	7.12853e-05
G22346T	1	0.00111982	134	0.000258042	4398	0.00195933	67	8.68384e-05
G22484C	1	0.00111982	31	5.96963e-05	365	0.000162609	15	1.94414e-05
G2250K	1	0.00111982	0	0	2	8.91011e-07	3	3.88829e-06
G22638A	1	0.00111982	15	2.88853e-05	134	5.96977e-05	5	6.48048e-06
G22661T	1	0.00111982	254	0.000489125	289	0.000128751	22	2.85141e-05
G2282K	1	0.00111982	2	3.85138e-06	1	4.45505e-07	0	0
G22895T	1	0.00111982	4	7.70275e-06	121	5.39061e-05	12	1.55531e-05
G22899T	1	0.00111982	106	0.000204123	5834	0.00259908	21	2.7218e-05
G22923T	1	0.00111982	1	1.92569e-06	2	8.91011e-07	0	0
G22927T	1	0.00111982	339	0.000652808	736	0.000327892	91	0.000117945
G22933T	1	0.00111982	2	3.85138e-06	20	8.91011e-06	0	0
G22992A	1	0.00111982	49	9.43587e-05	1180	0.000525696	725833	0.940749
G22992T	1	0.00111982	51	9.82101e-05	3984	0.00177489	4	5.18438e-06
G23012A	1	0.00111982	1103	0.00212403	717	0.000319427	11	1.42571e-05
G23048A	1	0.00111982	281	0.000541118	401	0.000178648	706358	0.915508
G2305T	1	0.00111982	229	0.000440982	3355	0.00149467	125	0.000162012
G23126S	1	0.00111982	0	0	11	4.90056e-06	4	5.18438e-06
G23162T	1	0.00111982	16	3.0811e-05	40	1.78202e-05	1	1.2961e-06
G23236T	1	0.00111982	1065	0.00205086	943	0.000420112	31	4.0179e-05
G23311C	3	0.00335946	388	0.000747167	568	0.000253047	7	9.07267e-06
G23311K	1	0.00111982	24	4.62165e-05	68	3.02944e-05	1	1.2961e-06
G23311T	3	0.00335946	1515	0.00291742	2071	0.000922642	16	2.07375e-05
G23426T	3	0.00335946	3116	0.00600044	1826	0.000813493	36	4.66594e-05
G23441K	1	0.00111982	3	5.77706e-06	3	1.33652e-06	0	0
G23501T	2	0.00223964	224	0.000431354	975	0.000434368	248	0.000321432
G23518T	1	0.00111982	71	0.000136724	441	0.000196468	37	4.79555e-05
G23587T	1	0.00111982	415	0.00079916	801	0.00035685	105	0.00013609
G23593T	4	0.00447928	2209	0.00425384	4063	0.00181009	166	0.000215152
G23608T	1	0.00111982	825	0.00158869	2886	0.00128573	112	0.000145163
G23611T	3	0.00335946	751	0.00144619	1195	0.000532379	33	4.27712e-05
G23653T	1	0.00111982	4	7.70275e-06	80	3.56404e-05	2	2.59219e-06
G23755C	1	0.00111982	14	2.69596e-05	102	4.54415e-05	49	6.35087e-05
G23771T	1	0.00111982	2	3.85138e-06	17	7.57359e-06	1	1.2961e-06
G237A	1	0.00111982	19	3.65881e-05	80	3.56404e-05	21	2.7218e-05
G23868T	2	0.00223964	120	0.000231083	1714	0.000763596	14	1.81453e-05
G24038K	1	0.00111982	5	9.62844e-06	15	6.68258e-06	3	3.88829e-06
G24040T	3	0.00335946	83	0.000159832	1155	0.000514559	73	9.4615e-05
G24047T	1	0.00111982	11	2.11826e-05	136	6.05887e-05	12	1.55531e-05
G24193A	1	0.00111982	26	5.00679e-05	265	0.000118059	29	3.75868e-05
G24193K	1	0.00111982	8	1.54055e-05	35	1.55927e-05	2	2.59219e-06
G24197K	1	0.00111982	9	1.73312e-05	62	2.76213e-05	0	0
G2424K	1	0.00111982	0	0	5	2.22753e-06	3	3.88829e-06
G24368K	1	0.00111982	12	2.31083e-05	54	2.40573e-05	13	1.68492e-05
G24386K	1	0.00111982	1	1.92569e-06	21	9.35561e-06	5	6.48048e-06
G24410C	1	0.00111982	32	6.1622e-05	4	1.78202e-06	19	2.46258e-05
G24415T	1	0.00111982	1291	0.00248606	201	8.95466e-05	17	2.20336e-05
G24521A	1	0.00111982	9	1.73312e-05	0	0	1	1.2961e-06
G24535T	3	0.00335946	63	0.000121318	1624	0.000723501	14	1.81453e-05
G24751A	1	0.00111982	9	1.73312e-05	224	9.97932e-05	7	9.07267e-06
G24751R	1	0.00111982	1	1.92569e-06	3	1.33652e-06	1	1.2961e-06
G24770T	1	0.00111982	75	0.000144427	1524	0.00067895	38	4.92516e-05
G247A	1	0.00111982	36	6.93248e-05	320	0.000142562	41	5.31399e-05
G24914C	790	0.884658	517197	0.99596	78	3.47494e-05	19	2.46258e-05
G24914S	1	0.00111982	94	0.000181015	13	5.79157e-06	1	1.2961e-06
G24932A	2	0.00223964	70	0.000134798	128	5.70247e-05	0	0
G24933T	1	0.00111982	21	4.04394e-05	8723	0.00388614	111	0.000143867
G24971A	2	0.00223964	8	1.54055e-05	100	4.45505e-05	7	9.07267e-06
G24977T	1	0.00111982	14	2.69596e-05	414	0.000184439	12	1.55531e-05
G25019T	1	0.00111982	135	0.000259968	2156	0.00096051	70	9.07267e-05
G25062T	4	0.00447928	51	9.82101e-05	3961	0.00176465	8	1.03688e-05
G25064T	1	0.00111982	7	1.34798e-05	71	3.16309e-05	107	0.000138682
G25073K	1	0.00111982	0	0	0	0	0	0
G25177K	1	0.00111982	1	1.92569e-06	30	1.33652e-05	1	1.2961e-06
G25177R	1	0.00111982	0	0	1	4.45505e-07	0	0
G25181A	1	0.00111982	0	0	1	4.45505e-07	0	0
G25186T	1	0.00111982	186	0.000358178	1368	0.000609451	55	7.12853e-05
G25217T	1	0.00111982	698	0.00134413	3121	0.00139042	98	0.000127017
G25244T	1	0.00111982	525	0.00101099	4479	0.00199542	103	0.000133498
G25266T	2	0.00223964	228	0.000439057	2599	0.00115787	80	0.000103688
G25269K	1	0.00111982	4	7.70275e-06	31	1.38107e-05	1	1.2961e-06
G25273T	1	0.00111982	792	0.00152514	4100	0.00182657	74	9.59111e-05
G2527T	2	0.00223964	27	5.19936e-05	1784	0.000794782	67	8.68384e-05
G25290T	1	0.00111982	266	0.000512233	1088	0.00048471	208	0.000269588
G25298A	1	0.00111982	39	7.51018e-05	113	5.03421e-05	21	2.7218e-05
G25311T	1	0.00111982	88	0.000169461	1201	0.000535052	25	3.24024e-05
G2531T	1	0.00111982	8	1.54055e-05	105	4.67781e-05	2	2.59219e-06
G25340A	1	0.00111982	57	0.000109764	203	9.04376e-05	25	3.24024e-05
G25340T	1	0.00111982	55	0.000105913	1344	0.000598759	35	4.53633e-05
G25352K	1	0.00111982	18	3.46624e-05	329	0.000146571	10	1.2961e-05
G25352T	2	0.00223964	1361	0.00262086	36723	0.0163603	112	0.000145163
G25362T	1	0.00111982	52	0.000100136	134	5.96977e-05	8	1.03688e-05
G25424C	1	0.00111982	14	2.69596e-05	93	4.1432e-05	8	1.03688e-05
G25429K	1	0.00111982	16	3.0811e-05	56	2.49483e-05	2	2.59219e-06
G25455T	2	0.00223964	239	0.000460239	1415	0.00063039	321	0.000416047
G25456C	1	0.00111982	13	2.50339e-05	39	1.73747e-05	20	2.59219e-05
G25471T	2	0.00223964	2617	0.00503952	10703	0.00476824	207	0.000268292
G25523T	2	0.00223964	48	9.2433e-05	415	0.000184885	73	9.4615e-05
G25526K	1	0.00111982	5	9.62844e-06	34	1.51472e-05	5	6.48048e-06
G25538T	1	0.00111982	285	0.000548821	9895	0.00440828	129	0.000167196
G25543A	1	0.00111982	4	7.70275e-06	91	4.0541e-05	6	7.77657e-06
G25555K	1	0.00111982	4	7.70275e-06	62	2.76213e-05	8	1.03688e-05
G25563T	23	0.0257559	335	0.000645105	3410	0.00151917	115	0.000149051
G25593T	1	0.00111982	366	0.000704802	2714	0.0012091	48	6.22126e-05
G25630A	5	0.0055991	14	2.69596e-05	112	4.98966e-05	29	3.75868e-05
G25654T	2	0.00223964	60	0.000115541	2244	0.000999714	39	5.05477e-05
G25660K	1	0.00111982	42	8.08789e-05	78	3.47494e-05	11	1.42571e-05
G25687T	1	0.00111982	308	0.000593112	2331	0.00103847	68	8.81345e-05
G25770K	1	0.00111982	11	2.11826e-05	10	4.45505e-06	2	2.59219e-06
G25775T	1	0.00111982	172	0.000331218	7493	0.00333817	115	0.000149051
G25785K	3	0.00335946	65	0.00012517	94	4.18775e-05	6	7.77657e-06
G25785T	689	0.771557	17774	0.0342272	6919	0.00308245	111	0.000143867
G25793A	1	0.00111982	51	9.82101e-05	2094	0.000932888	51	6.61009e-05
G25855T	2	0.00223964	1175	0.00226268	16101	0.00717308	4872	0.00631458
G2585T	1	0.00111982	16	3.0811e-05	159	7.08353e-05	6	7.77657e-06
G25906K	1	0.00111982	117	0.000225305	129	5.74702e-05	34	4.40673e-05
G25906T	5	0.0055991	1473	0.00283654	9015	0.00401623	1781	0.00230835
G25909-	1	0.00111982	0	0	3	1.33652e-06	0	0
G25912T	1	0.00111982	78	0.000150204	553	0.000246364	22	2.85141e-05
G25913A	1	0.00111982	90	0.000173312	990	0.00044105	250	0.000324024
G25947C	1	0.00111982	162	0.000311961	4431	0.00197403	253	0.000327912
G25996T	1	0.00111982	592	0.00114001	14489	0.00645493	136	0.000176269
G26062T	1	0.00111982	4011	0.00772393	15681	0.00698597	53	6.86931e-05
G26144T	3	0.00335946	4	7.70275e-06	172	7.66269e-05	16	2.07375e-05
G26158-	1	0.00111982	347	0.000668214	2103	0.000936898	196	0.000254035
G26158A	1	0.00111982	40	7.70275e-05	714	0.000318091	13	1.68492e-05
G26167-	1	0.00111982	382	0.000735613	1773	0.000789881	133	0.000172381
G26185T	1	0.00111982	96	0.000184866	169	7.52904e-05	6	7.77657e-06
G26199T	1	0.00111982	164	0.000315813	968	0.000431249	41	5.31399e-05
G26217T	1	0.00111982	479	0.000922404	2500	0.00111376	53	6.86931e-05
G26291T	1	0.00111982	8	1.54055e-05	32	1.42562e-05	2	2.59219e-06
G26416T	1	0.00111982	1188	0.00228772	2111	0.000940462	35	4.53633e-05
G26428T	1	0.00111982	417	0.000803012	6903	0.00307532	134	0.000173677
G26439R	1	0.00111982	0	0	4	1.78202e-06	0	0
G26475K	1	0.00111982	1	1.92569e-06	2	8.91011e-07	0	0
G26520A	5	0.0055991	38	7.31761e-05	184	8.1973e-05	40	5.18438e-05
G26520T	2	0.00223964	2063	0.00397269	61	2.71758e-05	8	1.03688e-05
G26720T	1	0.00111982	30	5.77706e-05	950	0.00042323	41	5.31399e-05
G26727T	4	0.00447928	366	0.000704802	2108	0.000939125	120	0.000155531
G26730C	15	0.0167973	9777	0.0188274	218	9.71202e-05	2	2.59219e-06
G26730T	1	0.00111982	268	0.000516084	1373	0.000611679	64	8.29501e-05
G26746T	1	0.00111982	248	0.000477571	470	0.000209388	26	3.36985e-05
G26763T	1	0.00111982	988	0.00190258	3386	0.00150848	48	6.22126e-05
G26828K	1	0.00111982	5	9.62844e-06	54	2.40573e-05	9	1.16649e-05
G26840T	1	0.00111982	113	0.000217603	1590	0.000708353	68	8.81345e-05
G26951K	1	0.00111982	16	3.0811e-05	68	3.02944e-05	16	2.07375e-05
G26951T	1	0.00111982	317	0.000610443	4755	0.00211838	656	0.000850239
G27008A	1	0.00111982	19	3.65881e-05	249	0.000110931	9	1.16649e-05
G27014T	1	0.00111982	163	0.000313887	13781	0.00613951	36	4.66594e-05
G27077K	1	0.00111982	0	0	28	1.24741e-05	5	6.48048e-06
G27079K	2	0.00223964	0	0	2	8.91011e-07	3	3.88829e-06
G27147K	2	0.00223964	27	5.19936e-05	97	4.3214e-05	6	7.77657e-06
G27147T	3	0.00335946	798	0.0015367	2364	0.00105317	107	0.000138682
G27163K	1	0.00111982	6	1.15541e-05	15	6.68258e-06	6	7.77657e-06
G27261K	1	0.00111982	9	1.73312e-05	47	2.09388e-05	2	2.59219e-06
G27271-	1	0.00111982	234	0.000450611	1743	0.000776516	374	0.00048474
G27281-	1	0.00111982	238	0.000458314	2004	0.000892793	372	0.000482148
G27281T	1	0.00111982	603	0.00116119	2735	0.00121846	258	0.000334393
G27282-	1	0.00111982	238	0.000458314	2005	0.000893238	372	0.000482148
G27289-	1	0.00111982	208	0.000400543	2010	0.000895466	377	0.000488628
G2731K	1	0.00111982	2	3.85138e-06	13	5.79157e-06	1	1.2961e-06
G27358T	1	0.00111982	89	0.000171386	701	0.000312299	10	1.2961e-05
G27378A	2	0.00223964	106	0.000204123	30	1.33652e-05	4	5.18438e-06
G27382T	1	0.00111982	198	0.000381286	1002	0.000446396	169	0.00021904
G27390T	2	0.00223964	481	0.000926256	5608	0.00249839	147	0.000190526
G27415A	1	0.00111982	151	0.000290779	1622	0.00072261	68	8.81345e-05
G2741K	1	0.00111982	1	1.92569e-06	7	3.11854e-06	0	0
G27430R	1	0.00111982	2	3.85138e-06	26	1.15831e-05	7	9.07267e-06
G27437A	2	0.00223964	0	0	27	1.20286e-05	5	6.48048e-06
G27459A	2	0.00223964	117	0.000225305	272	0.000121177	49	6.35087e-05
G27459S	1	0.00111982	0	0	1	4.45505e-07	0	0
G27463T	2	0.00223964	296	0.000570004	5965	0.00265744	65	8.42462e-05
G27467C	1	0.00111982	45	8.66559e-05	246	0.000109594	36	4.66594e-05
G27506T	1	0.00111982	934	0.00179859	4624	0.00206002	92	0.000119241
G2755K	1	0.00111982	7	1.34798e-05	20	8.91011e-06	4	5.18438e-06
G27572A	1	0.00111982	30	5.77706e-05	171	7.61814e-05	37	4.79555e-05
G27583-	2	0.00223964	1994	0.00383982	31402	0.0139898	1252	0.00162271
G27589-	2	0.00223964	1595	0.00307147	31414	0.0139951	955	0.00123777
G27593-	2	0.00223964	1531	0.00294823	31701	0.014123	913	0.00118334
G27598-	2	0.00223964	1507	0.00290201	31206	0.0139024	900	0.00116649
G27601-	2	0.00223964	1501	0.00289046	30922	0.0137759	922	0.001195
G27602-	2	0.00223964	1502	0.00289238	30900	0.0137661	921	0.0011937
G27604-	2	0.00223964	1491	0.0028712	31007	0.0138138	916	0.00118722
G27613-	2	0.00223964	1307	0.00251687	26761	0.0119222	869	0.00112631
G27621-	2	0.00223964	1248	0.00240326	16925	0.00754018	682	0.000883937
G27632A	1	0.00111982	1099	0.00211633	153	6.81623e-05	11	1.42571e-05
G27632T	1	0.00111982	290	0.000558449	4133	0.00184127	36	4.66594e-05
G27670T	1	0.00111982	481	0.000926256	2312	0.00103001	104	0.000134794
G27703T	4	0.00447928	257	0.000494902	948	0.000422339	26	3.36985e-05
G27746-	1	0.00111982	647	0.00124592	950	0.00042323	155	0.000200895
G27754-	3	0.00335946	564	0.00108609	780	0.000347494	136	0.000176269
G27754C	1	0.00111982	212	0.000408246	83	3.69769e-05	31	4.0179e-05
G27762C	1	0.00111982	40	7.70275e-05	50	2.22753e-05	28	3.62907e-05
G27798T	2	0.00223964	379	0.000729836	1616	0.000719937	200	0.000259219
G27852T	1	0.00111982	23	4.42908e-05	483	0.000215179	40	5.18438e-05
G27870T	6	0.00671892	275	0.000529564	1596	0.000711027	78	0.000101095
G27877T	3	0.00335946	138	0.000265745	1034	0.000460653	68	8.81345e-05
G27906T	2	0.00223964	90	0.000173312	835	0.000371997	11	1.42571e-05
G27915A	4	0.00447928	348	0.000670139	1269	0.000565346	45	5.83243e-05
G27962T	6	0.00671892	8	1.54055e-05	131	5.83612e-05	4	5.18438e-06
G27987T	3	0.00335946	193	0.000371658	2377	0.00105897	107	0.000138682
G28003K	1	0.00111982	8	1.54055e-05	40	1.78202e-05	1	1.2961e-06
G28003T	1	0.00111982	201	0.000387063	1789	0.000797009	19	2.46258e-05
G28027T	1	0.00111982	662	0.00127481	3697	0.00164703	28	3.62907e-05
G28048K	1	0.00111982	217	0.000417874	84	3.74224e-05	6	7.77657e-06
G28048T	784	0.87794	514938	0.99161	4296	0.00191389	79	0.000102392
G28077C	1	0.00111982	166	0.000319664	1130	0.000503421	42	5.4436e-05
G28079T	2	0.00223964	379	0.000729836	3635	0.00161941	706	0.000915044
G28080T	12	0.0134378	121	0.000233008	579	0.000257948	20	2.59219e-05
G28089T	1	0.00111982	97	0.000186792	1030	0.000458871	27	3.49946e-05
G28090A	1	0.00111982	14	2.69596e-05	346	0.000154145	23	2.98102e-05
G28134T	1	0.00111982	18	3.46624e-05	264	0.000117613	14	1.81453e-05
G28191K	1	0.00111982	8	1.54055e-05	13	5.79157e-06	2	2.59219e-06
G28209C	1	0.00111982	82	0.000157906	861	0.00038358	36	4.66594e-05
G28209T	1	0.00111982	1190	0.00229157	11765	0.00524137	43	5.57321e-05
G28242-	1	0.00111982	437	0.000841526	231	0.000102912	9	1.16649e-05
G28280C	789	0.883539	513667	0.989162	66	2.94034e-05	14	1.81453e-05
G28280S	1	0.00111982	162	0.000311961	21	9.35561e-06	2	2.59219e-06
G28300K	1	0.00111982	5	9.62844e-06	61	2.71758e-05	6	7.77657e-06
G28325K	1	0.00111982	0	0	21	9.35561e-06	1	1.2961e-06
G28337S	1	0.00111982	0	0	2	8.91011e-07	1	1.2961e-06
G28361K	1	0.00111982	0	0	1	4.45505e-07	0	0
G28376A	1	0.00111982	15	2.88853e-05	1660	0.000739539	46	5.96204e-05
G28436K	1	0.00111982	9	1.73312e-05	58	2.58393e-05	2	2.59219e-06
G28451K	1	0.00111982	1	1.92569e-06	13	5.79157e-06	2	2.59219e-06
G28509T	1	0.00111982	96	0.000184866	141	6.28163e-05	67	8.68384e-05
G28557T	1	0.00111982	10	1.92569e-05	56	2.49483e-05	11	1.42571e-05
G28559T	1	0.00111982	31	5.96963e-05	1553	0.00069187	38	4.92516e-05
G28576T	1	0.00111982	19	3.65881e-05	104	4.63326e-05	31	4.0179e-05
G28580T	1	0.00111982	32	6.1622e-05	514	0.00022899	33	4.27712e-05
G28690T	2	0.00223964	324	0.000623923	5228	0.0023291	96	0.000124425
G28727T	2	0.00223964	499	0.000960918	5998	0.00267214	100	0.00012961
G28736T	1	0.00111982	75	0.000144427	621	0.000276659	8	1.03688e-05
G28805T	1	0.00111982	2	3.85138e-06	78	3.47494e-05	7	9.07267e-06
G28817T	4	0.00447928	397	0.000764498	3041	0.00135478	56	7.25814e-05
G28857S	1	0.00111982	7	1.34798e-05	5	2.22753e-06	1	1.2961e-06
G28857T	7	0.00783875	1281	0.00246681	2120	0.000944471	84	0.000108872
G28875T	1	0.00111982	1	1.92569e-06	68	3.02944e-05	5	6.48048e-06
G28878C	2	0.00223964	9047	0.0174217	73	3.25219e-05	4770	0.00618238
G28881A	795	0.890258	515246	0.992203	712	0.0003172	764621	0.991022
G28881R	1	0.00111982	77	0.000148278	4	1.78202e-06	6	7.77657e-06
G28882A	795	0.890258	514070	0.989938	894	0.000398282	764244	0.990533
G28882R	1	0.00111982	81	0.000155981	58	2.58393e-05	61	7.90618e-05
G28883C	795	0.890258	515158	0.992033	603	0.00026864	764480	0.990839
G28884C	2	0.00223964	42374	0.0815991	8	3.56404e-06	30	3.88829e-05
G28884T	1	0.00111982	238	0.000458314	455	0.000202705	73	9.4615e-05
G28895T	2	0.00223964	256	0.000492976	32670	0.0145547	291	0.000377164
G28904T	2	0.00223964	258	0.000496827	1138	0.000506985	94	0.000121833
G28907A	2	0.00223964	10	1.92569e-05	109	4.85601e-05	34	4.40673e-05
G2890A	1	0.00111982	52	0.000100136	357	0.000159045	16	2.07375e-05
G28917A	1	0.00111982	32	6.1622e-05	250	0.000111376	7	9.07267e-06
G28919R	1	0.00111982	0	0	1	4.45505e-07	0	0
G28968K	2	0.00223964	0	0	4	1.78202e-06	2	2.59219e-06
G28975C	1	0.00111982	7	1.34798e-05	1180	0.000525696	1	1.2961e-06
G28979K	1	0.00111982	7	1.34798e-05	5	2.22753e-06	0	0
G28985K	2	0.00223964	8	1.54055e-05	139	6.19252e-05	4	5.18438e-06
G29027R	1	0.00111982	2	3.85138e-06	11	4.90056e-06	1	1.2961e-06
G29027T	2	0.00223964	112	0.000215677	1791	0.0007979	60	7.77657e-05
G29030K	5	0.0055991	4	7.70275e-06	6	2.67303e-06	1	1.2961e-06
G29032K	7	0.00783875	8	1.54055e-05	77	3.43039e-05	3	3.88829e-06
G29033K	16	0.0179171	11	2.11826e-05	66	2.94034e-05	2	2.59219e-06
G29041K	1	0.00111982	4	7.70275e-06	22	9.80112e-06	2	2.59219e-06
G29049K	1	0.00111982	1	1.92569e-06	2	8.91011e-07	0	0
G29140T	2	0.00223964	140	0.000269596	2097	0.000934225	117	0.000151643
G29179T	2	0.00223964	442	0.000851154	9202	0.00409954	172	0.000222928
G29212A	5	0.0055991	45	8.66559e-05	851	0.000379125	160	0.000207375
G29212K	1	0.00111982	3	5.77706e-06	21	9.35561e-06	1	1.2961e-06
G29227T	3	0.00335946	719	0.00138457	3117	0.00138864	77	9.97994e-05
G29254T	3	0.00335946	420	0.000808789	10118	0.00450762	189	0.000244962
G29260C	1	0.00111982	84	0.000161758	187	8.33095e-05	5	6.48048e-06
G29332T	3	0.00335946	791	0.00152322	2756	0.00122781	66	8.55423e-05
G29348T	1	0.00111982	611	0.0011766	2042	0.000909722	99	0.000128313
G29392A	1	0.00111982	44	8.47303e-05	86	3.83135e-05	37	4.79555e-05
G29399A	1	0.00111982	29	5.58449e-05	111	4.94511e-05	61	7.90618e-05
G29414K	1	0.00111982	2	3.85138e-06	9	4.00955e-06	3	3.88829e-06
G29440T	2	0.00223964	1219	0.00234741	1892	0.000842896	52	6.7397e-05
G29468T	1	0.00111982	90	0.000173312	332	0.000147908	173	0.000224225
G2946A	2	0.00223964	9	1.73312e-05	1861	0.000829085	51	6.61009e-05
G29474K	1	0.00111982	6	1.15541e-05	30	1.33652e-05	10	1.2961e-05
G29474T	8	0.00895857	442	0.000851154	1367	0.000609006	117	0.000151643
G29527A	1	0.00111982	27	5.19936e-05	214	9.53381e-05	29	3.75868e-05
G29543T	1	0.00111982	804	0.00154825	8766	0.0039053	280	0.000362907
G2960K	1	0.00111982	0	0	5	2.22753e-06	0	0
G29645T	4	0.00447928	269	0.00051801	3430	0.00152808	88	0.000114056
G29648A	2	0.00223964	21	4.04394e-05	49	2.18298e-05	38	4.92516e-05
G2967T	1	0.00111982	15	2.88853e-05	673	0.000299825	2	2.59219e-06
G29688T	1	0.00111982	1210	0.00233008	7109	0.0031671	249	0.000322728
G29690T	1	0.00111982	509	0.000980175	4908	0.00218654	68	8.81345e-05
G29692T	2	0.00223964	308	0.000593112	1908	0.000850024	59	7.64696e-05
G29711C	1	0.00111982	36	6.93248e-05	252	0.000112267	28	3.62907e-05
G29734-	6	0.00671892	1079	0.00207782	3032	0.00135077	35278	0.0457237
G29734C	4	0.00447928	139	0.000267671	1379	0.000614352	93	0.000120537
G29736-	6	0.00671892	1328	0.00255731	5490	0.00244582	35464	0.0459647
G29737-	6	0.00671892	1833	0.00352979	5501	0.00245072	35761	0.0463497
G29742-	6	0.00671892	2637	0.00507804	5547	0.00247122	36158	0.0468642
G29742T	2	0.00223964	722	0.00139035	2057491	0.916623	503	0.000651936
G29744-	6	0.00671892	2755	0.00530527	5514	0.00245652	36161	0.0468681
G29744A	2	0.00223964	241	0.000464091	4066	0.00181142	178	0.000230705
G29745-	6	0.00671892	2766	0.00532645	5500	0.00245028	36181	0.046894
G29747-	6	0.00671892	2648	0.00509922	6030	0.0026864	36269	0.0470081
G29751-	7	0.00783875	1912	0.00368191	5989	0.00266813	36144	0.0468461
G29751C	1	0.00111982	294	0.000566152	2398	0.00106832	182	0.000235889
G29755-	6	0.00671892	1801	0.00346816	11633	0.00518256	36066	0.046745
G29755C	3	0.00335946	10	1.92569e-05	15	6.68258e-06	5123	0.0066399
G29755T	3	0.00335946	198	0.000381286	436	0.00019424	111	0.000143867
G29757-	11	0.012318	1995	0.00384175	7602	0.00338673	36229	0.0469562
G29757T	6	0.00671892	333	0.000641254	286	0.000127415	46	5.96204e-05
G29759-	11	0.012318	1690	0.00325441	7241	0.0032259	36085	0.0467696
G29764-	2	0.00223964	957	0.00184288	4656	0.00207427	5122	0.0066386
G29764A	723	0.80963	15509	0.0298655	3878	0.00172767	269	0.00034865
G29764R	1	0.00111982	48	9.2433e-05	32	1.42562e-05	1	1.2961e-06
G29766-	2	0.00223964	870	0.00167535	4663	0.00207739	5052	0.00654788
G29777T	1	0.00111982	180	0.000346624	2172	0.000967638	118	0.000152939
[truncated: 564 more rows]
